# Supplementary material for: Microsporidian Genomes Harbor a Diverse Array of Transposable Elements that Demonstrate an Ancestry of Horizontal Exchange with Metazoans
Source: Genome Biol Evol. 2014 Aug 28;6(9):2289–300. doi: 10.1093/gbe/evu178 (PMC4202319; doi:10.1093/gbe/evu178)
Supplement: Supplementary Data [file supp_evu178_suppl_data.zip]

Archive with 12 entries (12 files):
- Supplementary_Table_S3.xls
- Supplementary_Table_S4.xls
- Supplementary_Table_S5.xls
- Supplementary_Table_S6.xls
- Supplementary Figure_S5.pdf
- Supplementary_Figure_S1.pdf
- Supplementary_Figure_S2.pdf
- Supplementary_Figure_S3.pdf
- Supplementary_Figure_S4.pdf
- Supplementary_File_S1.txt
- Supplementary_Table_S1.xls
- Supplementary_Table_S2.xls
