# Supplementary material for: Microsporidian Genomes Harbor a Diverse Array of Transposable Elements that Demonstrate an Ancestry of Horizontal Exchange with Metazoans
Source: Genome Biol Evol. 2014 Aug 28;6(9):2289–300. doi: 10.1093/gbe/evu178 (PMC4202319; doi:10.1093/gbe/evu178)
Supplement: Supplementary Data [file supp_evu178_suppl_data.zip › Supplementary_Table_S3.xls]

## Sheet: Feuil1
Supplementary Table S3: List of reference transposable elements used from Repbase.
Type	TE name in this study	Repbase identification	Host species
LTR retrotransposons	REAL	REALAA_I	Alternaria alternata
LTR retrotransposons	ATHILA4	ATHILA4_I	Arabidopsis thaliana
LTR retrotransposons	MAG	MAG	Bombyx mori
LTR retrotransposons	Cer1	CER1	Caenorhabditis elegans
LTR retrotransposons	Cer2	CER2-I_CE	Caenorhabditis elegans
LTR retrotransposons	Cer5	CER5-I_CE	Caenorhabditis elegans
LTR retrotransposons	YOYO	YOYOI	Ceratitis capitata
LTR retrotransposons	Osvaldo	OSVALDO_I	Drosophila buzzatii
LTR retrotransposons	MDG3	MDG3_DM	Drosophila melanogaster
LTR retrotransposons	BLASTOPIA	BLASTOPIA_I	Drosophila melanogaster
LTR retrotransposons	BLOOD	BLOOD_I	Drosophila melanogaster
LTR retrotransposons	BURDOCK	BURDOCK_I	Drosophila melanogaster
LTR retrotransposons	GYPSY	GYPSY_I	Drosophila melanogaster
LTR retrotransposons	DM297	DM297_I	Drosophila melanogaster
LTR retrotransposons	COPIA	COPIA_DM_I	Drosophila melanogaster
LTR retrotransposons	BEL	BEL_I	Drosophila melanogaster
LTR retrotransposons	NINJA	NINJA_I	Drosophila simulans
LTR retrotransposons	TV1	TV1I	Drosophila virilis
LTR retrotransposons	SKIPPY	SKIPPY_I	Fusarium oxysporum
LTR retrotransposons	MAGGY	MAGGY_I	Magnaporthe grisea
LTR retrotransposons	RIRE1	RIRE1_I	Oryza australiensis
LTR retrotransposons	RETROSAT2	RETROSAT2_I	Oryza sativa
LTR retrotransposons	CRM	CRM-I_OS	Oryza sativa
LTR retrotransposons	PEABODY	PEABODY_I	Pisum sativum
LTR retrotransposons	TY3	TY3	Saccharomyces cerevisiae
LTR retrotransposons	TY2	TY2_I	Saccharomyces cerevisiae
LTR retrotransposons	TY1	TY	Saccharomyces cerevisiae
LTR retrotransposons	TY4	TY4	Saccharomyces cerevisiae
LTR retrotransposons	Boudicca	Boudicca_I	Schistosoma mansoni
LTR retrotransposons	TF2	TF2_I	Schizosaccharomyces pombe
DNA transposons / Merlin	Merlin1 Acal	Merlin-1_Aplcal	Aplysia californica
DNA transposons / Merlin	Merlin1 Cbri	Merlin1_CB	Caenorhabditis briggsae
DNA transposons / Merlin	Merlin1 Cint	Merlin1_CI	Ciona intestinalis
DNA transposons / Merlin	Merlin1 Cgig	Merlin-1_CGi	Crassostrea gigas
DNA transposons / Merlin	Merlin2 Cgig	Merlin-2_CGi	Crassostrea gigas
DNA transposons / Merlin	Merlin1 Dfic	Merlin-1_DF	Drosophila ficusphila
DNA transposons / Merlin	Merlin1 Dtak	Merlin-1_DT	Drosophila takahashii
DNA transposons / Merlin	Merlin1 Psoj	Merlin-1_Psojae	Phytophthora sojae
DNA transposons / Merlin	Merlin2 Rory	Merlin-2_Roryzae	Rhizopus oryzae
DNA transposons / Merlin	Merlin1 Rory	Merlin-1_Roryzae	Rhizopus oryzae
DNA transposons / Merlin	Merlin4 Rory	Merlin-4_Roryzae	Rhizopus oryzae
DNA transposons / Merlin	MERLIN3 Smed	MERLIN3_SM	Schmidtea mediterranea
DNA transposons / Merlin	Merlin6 Smed	Merlin6_SM	Schmidtea mediterranea
DNA transposons / Merlin	Merlin7 Smed	Merlin7_SM	Schmidtea mediterranea
DNA transposons / Merlin	Merlin10 Smed	Merlin10_SM	Schmidtea mediterranea
DNA transposons / Merlin	MERLIN2 Smed	MERLIN2_SM	Schmidtea mediterranea
DNA transposons / Merlin	MERLIN8 Smed	Merlin8_SM	Schmidtea mediterranea
DNA transposons / Merlin	MERLIN9 Smed	Merlin9_SM	Schmidtea mediterranea
DNA transposons / Merlin	MERLIN1 Smed	MERLIN1_SM	Schmidtea mediterranea
DNA transposons / Merlin	Merlin5 Smed	Merlin5_SM	Schmidtea mediterranea
DNA transposons / Merlin	MERLIN4 Smed	MERLIN4_SM	Schmidtea mediterranea
DNA transposons / Merlin	Merlin1 Smoe	Merlin-1_Smo	Selaginella moellendorffii
DNA transposons / Merlin	Merlin1 Xtro	Merlin-1_XT	Xenopus (Silurana) tropicalis
DNA transposons / Mariner	AVMAR1	AVMAR1	Adineta vaga
DNA transposons / Mariner	AeTango2	AeTango2	Aedes aegypti
DNA transposons / Mariner	ITmD37D1	ITmD37D_Ele1	Aedes aegypti
DNA transposons / Mariner	QUETZAL	QUETZAL	Anopheles albimanus
DNA transposons / Mariner	BOTMAR1	BOTMAR1	Bombus terrestris
DNA transposons / Mariner	Mariner10 Bmor	Mariner-10_BM	Bombyx mori
DNA transposons / Mariner	BMMAR3	BMMAR3	Bombyx mori
DNA transposons / Mariner	FLIPPER	FLIPPER	Botryotinia fuckeliana
DNA transposons / Mariner	TCB2	TCB2	Caenorhabditis briggsae
DNA transposons / Mariner	TC3	Tc3	Caenorhabditis elegans
DNA transposons / Mariner	TC1	TC1	Caenorhabditis elegans
DNA transposons / Mariner	MARINCE1	MARINCE1	Caenorhabditis elegans
DNA transposons / Mariner	TC4	TC4	Caenorhabditis elegans
DNA transposons / Mariner	FOT1	FOT1_CA	Candida albicans
DNA transposons / Mariner	CIRT2	CIRT2_CA	Candida albicans
DNA transposons / Mariner	CRMAR	CRMAR	Ceratitis rosa
DNA transposons / Mariner	Mariner10 Cgig	Mariner-10_CGi	Crassostrea gigas
DNA transposons / Mariner	S	S_DM	Drosophila melanogaster
DNA transposons / Mariner	S2	S2_DM	Drosophila melanogaster
DNA transposons / Mariner	BARI	BARI_DM	Drosophila melanogaster
DNA transposons / Mariner	POGO	POGO	Drosophila melanogaster
DNA transposons / Mariner	PARIS	PARIS	Drosophila virilis
DNA transposons / Mariner	GEMINI1	GEMINI1_EI	Entamoeba invadens
DNA transposons / Mariner	HYDARGOS1	HYDARGOS1_EM	Entamoeba moshkovskii
DNA transposons / Mariner	GOLEM	GOLEM	Eutheria
DNA transposons / Mariner	MarCry-1	MarCry-1_FO	Fusarium oxysporum f. sp. lycopersici 4287
DNA transposons / Mariner	Galluhop	Galluhop	Gallus gallus
DNA transposons / Mariner	TIGGER1	TIGGER1	Homo sapiens
DNA transposons / Mariner	DESMAR1	DESMAR1	Mayetiola destructor
DNA transposons / Mariner	NAVIMAR1	NAVIMAR1	Nasonia vitripennis
DNA transposons / Mariner	OSMAR1	OSMAR1	Oryza sativa Japonica Group
DNA transposons / Mariner	Mariner1 Pmar	Mariner-1_PM	Petromyzon marinus
DNA transposons / Mariner	Mariner1 Skow	Mariner-1_SK	Saccoglossus kowalevskii
DNA transposons / Mariner	SMAR1	SMAR1	Schmidtea mediterranea
DNA transposons / Mariner	Mariner1 Smed	Mariner-1_SM	Schmidtea mediterranea
DNA transposons / Mariner	Mariner12 Smed	Mariner-12_SM	Schmidtea mediterranea
DNA transposons / Mariner	Mariner1 Slac	Mariner-1_SLL	Serpula lacrymans var. lacrymans S7.3
DNA transposons / Mariner	Mariner1 Spur	Mariner-1_SP	Strongylocentrotus purpuratus
DNA transposons / Mariner	Mariner1 Tcas	Mariner-1_TCa	Tribolium castaneum
DNA transposons / Mariner	MARINER1 Tvag	MAR1_TV	Trichomonas vaginalis
DNA transposons / Mariner	Mariner1 Tmel	Mariner-1_TMe	Tuber melanosporum
DNA transposons / Mariner	Mariner1 Xtro	Mariner-1_XT	Xenopus (Silurana) tropicalis
DNA transposons / Mariner	FOTYL	FOTYL	Yarrowia lipolytica
DNA transposons / PiggyBac	PB1_AG Agam	piggyBac1_AG	Anopheles gambiae
DNA transposons / PiggyBac	PB1 Bmor	piggyBac-1_BM	Bombyx mori
DNA transposons / PiggyBac	PB3 Bflo	piggyBac-3_BF	Branchiostoma floridae
DNA transposons / PiggyBac	PB4 Bflo	piggyBac-4_BF	Branchiostoma floridae
DNA transposons / PiggyBac	PB1 Dpul	piggyBac-1_DPu	Daphnia pulex
DNA transposons / PiggyBac	POKEY	POKEY_DP	Daphnia pulicaria
DNA transposons / PiggyBac	PB1 Dana	piggyBac-1_DAn	Drosophila ananassae
DNA transposons / PiggyBac	PB1 Dbia	piggyBac-1_DBi	Drosophila biarmipes
DNA transposons / PiggyBac	PB2 Dbip	piggyBac-2_DBp	Drosophila bipectinata
DNA transposons / PiggyBac	PB3 Dbip	piggyBac-3_DBp	Drosophila bipectinata
DNA transposons / PiggyBac	PB1 Deug	piggyBac-1_DEu	Drosophila eugracilis
DNA transposons / PiggyBac	PB2 Deug	piggyBac-2_DEu	Drosophila eugracilis
DNA transposons / PiggyBac	LOOPER1	LOOPER1_DM	Drosophila melanogaster
DNA transposons / PiggyBac	PB1 Dwil	piggyBac-1_DW	Drosophila willistoni
DNA transposons / PiggyBac	PB1 Mmur	piggyBac1_Mm	Microcebus murinus
DNA transposons / PiggyBac	PB2 Smed	PIGGYB2_SM	Schmidtea mediterranea
DNA transposons / PiggyBac	PB10 Smed	piggyBac-10_SM	Schmidtea mediterranea
DNA transposons / PiggyBac	PB11 Smed	piggyBac-11_SM	Schmidtea mediterranea
DNA transposons / PiggyBac	PB13 Smed	piggyBac-13_SM	Schmidtea mediterranea
DNA transposons / PiggyBac	PB14 Smed	piggyBac-14_SM	Schmidtea mediterranea
DNA transposons / PiggyBac	PB3 Smed	piggyBac-3_SM	Schmidtea mediterranea
