# Supplementary material for: Microsporidian Genomes Harbor a Diverse Array of Transposable Elements that Demonstrate an Ancestry of Horizontal Exchange with Metazoans
Source: Genome Biol Evol. 2014 Aug 28;6(9):2289–300. doi: 10.1093/gbe/evu178 (PMC4202319; doi:10.1093/gbe/evu178)
Supplement: Supplementary Data [file supp_evu178_suppl_data.zip › Supplementary_Table_S4.xls]

## Sheet: Feuil1
Supplementary Table S4: List of reference transposable elements from Genbank.
Type	TE name in this study	Host species	GI number
LTR retrotransposons	GALADRIEL	Ricinus communis	260184427
LTR retrotransposons	CsRN1	Clonorchis sinensis	12958103
DNA transposons / Mariner	Tigger Apis	Acyrthosiphon pisum	328698910
DNA transposons / Mariner	C. carpio_CN	Cyprinus carpio	115334911
DNA transposons / Mariner	C. carpio	Cyprinus carpio	357575246
DNA transposons / Mariner	Tigger Dple	Danaus plexippus	357627156
DNA transposons / Mariner	TCB1 Dlab	Dicentrarchus labrax	317419272
DNA transposons / Mariner	Tigger Mocc	Metaseiulus occidentalis	391331073
DNA transposons / Mariner	Nostoc sp	Nostoc sp. PCC 7524	427363208
DNA transposons / Mariner	O. mykiss	Oncorhynchus mykiss	118596560
DNA transposons / Mariner	P. platessa	Pleuronectes platessa	5579035
DNA transposons / Mariner	R. pipiens	Rana pipiens	37678181
DNA transposons / Mariner	Tigger Skow	Saccoglossus kowalevskii	291234331
DNA transposons / Mariner	S. salar	Salmo salar	157285977
DNA transposons / PiggyBac	Aflor	Apis florea	380014432
DNA transposons / PiggyBac	Amel	Apis mellifera	328793482
DNA transposons / PiggyBac	Acal_1	Aplysia californica	524917532
DNA transposons / PiggyBac	Acal_2	Aplysia californica	524892313
DNA transposons / PiggyBac	Acal_3	Aplysia californica	524868201
DNA transposons / PiggyBac	Bimp_1	Bombus impatiens	350402650
DNA transposons / PiggyBac	Bimp_2	Bombus impatiens	350403639
DNA transposons / PiggyBac	Bimp_3	Bombus impatiens	350420962
DNA transposons / PiggyBac	Bimp_4	Bombus impatiens	350417008
DNA transposons / PiggyBac	Bter_1	Bombus terrestris	340722835
DNA transposons / PiggyBac	Bter_2	Bombus terrestris	340725628
DNA transposons / PiggyBac	Bter_3	Bombus terrestris	340711905
DNA transposons / PiggyBac	Bter_4	Bombus terrestris	340713160
DNA transposons / PiggyBac	Bter_5	Bombus terrestris	340721069
DNA transposons / PiggyBac	Bmor_8	Bombyx mori	512919272
DNA transposons / PiggyBac	Bmori 1	Bombyx mori	512894389
DNA transposons / PiggyBac	Bmori 2	Bombyx mori	512897804
DNA transposons / PiggyBac	Bmori 3	Bombyx mori	512902281
DNA transposons / PiggyBac	Bmori 4	Bombyx mori	512905287
DNA transposons / PiggyBac	Bmori 5	Bombyx mori	512910439
DNA transposons / PiggyBac	Bmori 6	Bombyx mori	512911956
DNA transposons / PiggyBac	Bmori 7	Bombyx mori	512912144
DNA transposons / PiggyBac	Bmori 9	Bombyx mori	512922979
DNA transposons / PiggyBac	Cflo	Camponotus floridanus	307177243
DNA transposons / PiggyBac	Cpor	Cavia porcellus	514448212
DNA transposons / PiggyBac	Drer	Danio rerio	528524074
DNA transposons / PiggyBac	Dpon	Dendroctonus_ponderosae	462437931
DNA transposons / PiggyBac	Hsal_1	Harpegnathos saltator	307205338
DNA transposons / PiggyBac	Hsal_2	Harpegnathos saltator	307211156
DNA transposons / PiggyBac	Hsal_3	Harpegnathos saltator	307214118
DNA transposons / PiggyBac	Hsal_4	Harpegnathos saltator	307213851
DNA transposons / PiggyBac	Hsal_5	Harpegnathos saltator	307212654
DNA transposons / PiggyBac	Hsal_6	Harpegnathos saltator	307191816
DNA transposons / PiggyBac	Hvir	Heliothis virescens	89520371
DNA transposons / PiggyBac	PBL4 Hsap	Homo sapiens	25777746
DNA transposons / PiggyBac	PBL1 Hsap	Homo sapiens	14210514
DNA transposons / PiggyBac	PBL2X1 Hsap	Homo sapiens	530366780
DNA transposons / PiggyBac	PBL3 Hsap	Homo sapiens	457867143
DNA transposons / PiggyBac	Hmag	Hydra magnipapillata	449684380
DNA transposons / PiggyBac	Isca	Ixodes scapularis	241278323
DNA transposons / PiggyBac	Mrot_1	Megachile rotundata	383863573
DNA transposons / PiggyBac	Mrot_2	Megachile rotundata	383866162
DNA transposons / PiggyBac	Mrot_3	Megachile rotundata	383865559
DNA transposons / PiggyBac	Mrot_4	Megachile rotundata	383859738
DNA transposons / PiggyBac	Mrot_5	Megachile rotundata	383862617
DNA transposons / PiggyBac	Mrot_6	Megachile rotundata	383862565
DNA transposons / PiggyBac	Mrot_7	Megachile rotundata	383865548
DNA transposons / PiggyBac	Mrot_8	Megachile rotundata	383860634
DNA transposons / PiggyBac	Mrot_9	Megachile rotundata	383859746
DNA transposons / PiggyBac	Mrot_10	Megachile rotundata	383865830
DNA transposons / PiggyBac	Mrot_11	Megachile rotundata	383852230
DNA transposons / PiggyBac	Mocc	Metaseiulus occidentalis	391332536
DNA transposons / PiggyBac	Napis_1	Nosema apis BRL 01	530543062
DNA transposons / PiggyBac	Napis_2	Nosema apis BRL 01	530543080
DNA transposons / PiggyBac	Napis_3	Nosema apis BRL 01	530541719
DNA transposons / PiggyBac	PBL4 Ptro	Pan troglodytes	410215054
DNA transposons / PiggyBac	Panu	Papio anubis	402873859
DNA transposons / PiggyBac	Paeg	Pararge aegeria	509177497
DNA transposons / PiggyBac	Rpul	Rhipicephalus pulchellus	427783203
DNA transposons / PiggyBac	Sbol	Saimiri boliviensis boliviensis	403289321
DNA transposons / PiggyBac	Shar	Sarcophilus harrisii	395536870
DNA transposons / PiggyBac	Sara	Sorex araneus	505791905
DNA transposons / PiggyBac	Tcas	Tribolium castaneum	189236879
DNA transposons / PiggyBac	Xtro	Xenopus (Silurana) tropicalis	512818427
