# Supplementary material for: Microsporidian Genomes Harbor a Diverse Array of Transposable Elements that Demonstrate an Ancestry of Horizontal Exchange with Metazoans
Source: Genome Biol Evol. 2014 Aug 28;6(9):2289–300. doi: 10.1093/gbe/evu178 (PMC4202319; doi:10.1093/gbe/evu178)
Supplement: Supplementary Data [file supp_evu178_suppl_data.zip › Supplementary_Table_S5.xls]

## Sheet: Feuil1
Supplementary Table S5. PiggyBac protein sequences retrieved from the supplementary data of Sarkar et al. 2003 and their corresponding names in this study.
Identifier	Seq name in Sarkar et al.	Host species
PB1 Agam	AgaPB1	Anopheles gambiae
PB2 Agam	AgaPB2	Anopheles gambiae
PB3 Agam	AgaPB3	Anopheles gambiae
PB4 Agam	AgaPB4	Anopheles gambiae
PB5 Agam	AgaPB5	Anopheles gambiae
PB6 Agam	AgaPB6	Anopheles gambiae
PB7 Agam	AgaPB7	Anopheles gambiae
PB8 Agam	AgaPB8	Anopheles gambiae
PB9 Agam	AgaPB9	Anopheles gambiae
PB10 Agam	AgaPB10	Anopheles gambiae
PBD1 Agam	AgaPBD1	Anopheles gambiae
PBD2 Agam	AgaPBD2	Anopheles gambiae
PBD3 Agam	AgaPBD3	Anopheles gambiae
PB Bdor	BdoPB	Bactrocera dorsalis
PB1 Bmo	BmoPB1	Bombyx mori
PBD1 Cint	CinPBD1	Ciona intestinalis
PB1	CinPB1	Ciona intestinalis
PB2	CinPB2	Ciona intestinalis
PB3	CinPB3	Ciona intestinalis
PB4	CinPB4	Ciona intestinalis
PB5	CinPB5	Ciona intestinalis
CG9839 Dmel	DmeCG9839	Drosophila melanogaster
CG13151 Dmel	DmeCG13151	Drosophila melanogaster
PGBD5 Hsap	HsaPGBD5	Homo sapiens
PGBD5 Mmus	Mmupgbd5	Mus musculus
PGBD1p Mmus	Mmupgbd1p	Mus musculus
PGBD2p Mmus	Mmupgbd2P	Mus musculus
Pigibaku1 Trub	Pigibaku1	Takifugu rubripes
Pigibaku2 Trub	Pigibaku2	Takifugu rubripes
Pigibaku3 Trub	Pigibaku3	Takifugu rubripes
Pigibaku4 Trub	Pigibaku4	Takifugu rubripes
Pigibaku5 Trub	Pigibaku5	Takifugu rubripes
PGBD1 Trub	TruPGBD1	Takifugu rubripes
PGBD2 Trub	TruPGBD2	Takifugu rubripes
PGBD3 Trub	TruPGBD3	Takifugu rubripes
PGBD4 Trub	TruPGBD4	Takifugu rubripes
PGBD5 Trub	TruPGBD5	Takifugu rubripes
PB Tni	TniPB	Trichoplusia ni
