# Supplementary material for: Microsporidian Genomes Harbor a Diverse Array of Transposable Elements that Demonstrate an Ancestry of Horizontal Exchange with Metazoans
Source: Genome Biol Evol. 2014 Aug 28;6(9):2289–300. doi: 10.1093/gbe/evu178 (PMC4202319; doi:10.1093/gbe/evu178)
Supplement: Supplementary Data [file supp_evu178_suppl_data.zip › Supplementary_Table_S6.xls]

## Sheet: Feuil1
Supplementary Table S7: Expansions of abbreviated species names in reconstructed phylogenies.
Abbreviation	Full name	Phylum
Aaeg	Aedes aegypti	Arthropoda
Aalb	Anopheles albimanus	Arthropoda
Aalg	Anncaliia algerae	Microsporidia
Acal	Aplysia californica	Mollusca
Aflo	Apis florea	Arthropoda
Agam	Anopheles gambiae	Arthropoda
Amel	Apis mellifera	Arthropoda
Apis	Acyrthosiphon pisum	Arthropoda
Avag	Adineta vaga	Rotifera
Bdor	Bactrocera dorsalis	Arthropoda
Bflo	Branchiostoma floridae	Chordata
Bfuc	Botryotinia fuckeliana	Ascomycota
Bimp	Bombus impatiens	Arthropoda
Bmor	Bombyx mori	Arthropoda
Bter	Bombus terrestris	Arthropoda
Calb	Candida albicans	Ascomycota
Cbri	Caenorhabditis briggsae	Nematoda
Cele	Caenorhabditis elegans	Nematoda
Cflo	Camponotus floridanus	Arthropoda
Cgig	Crassostrea gigas	Mollusca
Cint	Ciona intestinalis	Chordata
Cpor	Cavia porcellus	Chordata
Cros	Ceratitis rosa	Arthropoda
Dana	Drosophila ananassae	Arthropoda
Dbia	Drosophila biarmipes	Arthropoda
Dbip	Drosophila bipectinata	Arthropoda
Deug	Drosophila eugracilis	Arthropoda
Dfic	Drosophila ficusphila	Arthropoda
Dlab	Dicentrarchus labrax	Chordata
Dmel	Drosophila melanogaster	Arthropoda
Dple	Danaus plexippus	Arthropoda
Dpon	Dendroctonus ponderosae	Arthropoda
Dpule	Daphnia pulex	Arthropoda
Dpuli	Daphnia pulicaria	Arthropoda
Drer	Danio rerio	Chordata
Dtak	Drosophila takahashii	Arthropoda
Dvir	Drosophila virilis	Arthropoda
Dwil	Drosophila willistoni	Arthropoda
Eaed	Edhazardia aedis	Microsporidia
Einv	Entamoeba invadens	Entamoeba (genus)
Emos	Entamoeba moshkovskii	Entamoeba (genus)
Foxy	Fusarium oxysporum	Ascomycota
Ggal	Gallus gallus	Chordata
Hmag	Hydra magnipapillata	Cnidaria
Hsal	Harpegnathos saltator	Arthropoda
Hsap	Homo sapiens	Chordata
Hvir	Heliothis virescens	Arthropoda
Isca	Ixodes scapularis	Arthropoda
Mdes	Mayetiola destructor	Arthropoda
Mmur	Microcebus murinus	Chordata
Mmus	Mus musculus	Chordata
Mocc	Metaseiulus occidentalis	Arthropoda
Mrot	Megachile rotundata	Arthropoda
Nant	Nosema antheraeae	Microsporidia
Napi	Nosema apis	Microsporidia
Nbom	Nosema bombycis	Microsporidia
Ncer	Nosema ceranae	Microsporidia
Npar	Nematocida parisii	Microsporidia
Nsp	Nematocida sp.	Microsporidia
Nvit	Nasonia vitripennis	Arthropoda
Osat	Oryza sativa	Streptophyta
Paeg	Pararge aegeria	Arthropoda
Papi	Papio anubis	Chordata
Pmar	Petromyzon marinus	Chordata
Psoj	Phytophthora sojae	Chordata
Ptro	Pan troglodytes	Chordata
Rory	Rhizopus oryzae	Fungi (kingdom)
Rpul	Rhipicephalus pulchellus	Arthropoda
Sara	Sorex araneus	Chordata
Sbol	Saimiri boliviensis boliviensis	Chordata
Shar	Sarcophilus harrisii	Chordata
Skow	Saccoglossus kowalevskii	Hemichordata
Slac	Serpula lacrymans	Basidiomycota
Slop	Spraguea lophii	Microsporidia
Smed	Schmidtea mediterranea	Platyhelminthes
Spur	Strongylocentrotus purpuratus	Echinodermata
Tcas	Tribolium castaneum	Arthropoda
Tmel	Tuber melanosporum	Ascomycota
Tni	Trichoplusia ni	Arthropoda
Trub	Takifugu rubripes	Chordata
Tvag	Trichomonas vaginalis	Trichomonas (genus)
Xtro	Xenopus (Silurana) tropicalis	Chordata
Ylip	Yarrowia lipolytica	Ascomycota
