# Supplementary material for: Microsporidian Genomes Harbor a Diverse Array of Transposable Elements that Demonstrate an Ancestry of Horizontal Exchange with Metazoans
Source: Genome Biol Evol. 2014 Aug 28;6(9):2289–300. doi: 10.1093/gbe/evu178 (PMC4202319; doi:10.1093/gbe/evu178)
Supplement: Supplementary Data [file supp_evu178_suppl_data.zip › Supplementary_File_S1.txt]

>consensusA_DDETpnIS1595
AAAATATAAATAACTTATAAAATATTGATCCATTAATGCTTACACCCTTTNAATNNGAAA
GCAATATAGAAACTTTAGATCAAAANGATTTTATTTTATATCTAATGGATTTAAATCTAC
TTAAAAAAGAATTCCACTGCCCTACTTGTAATTACTGTGCCCGATTCGTACAATACACAA
GAAATAATGATCNCTTTGCTTGGANATGTATGCATAATCGTTGTAGAGAATACAAAAAAT
ATTTTAATCTACGACAAAATTCATTTTTTGAAAATTTTAGTACATCGTTGCGCATTATTC
TTAAAATTTTAATTAAGTNTTCATGTANGCAATCCCACTTCAGCATTATTGANAGTTTTG
ATTTAAAAGCACNAACGATAAAAAAAAGAAATTTCAAAACTCGTAGAAGTAATGCCCGAC
CCGATTTTAGCAACAATAAATTAGATGGGCTCGAGAGCATTGTTCAAATAGACGAAACAA
TGCTCAATTACAAATGTAAAAGTCGTCGGGGATGCTCGCCGCATAACATAACAGACTCTC
TATGCATTGTTGAATATAAAGAAAGAATATTTAGAGACTTTGCATGTGTGATTTCAAATA
AAGAAGCAAGCTCATTAATTCCTATAATTACTAGGAACGTTGCCAATAATTTAATAATTT
GGACAGACGAACATCGAAGTTACTCATGTCTTTCGAAAATTAACTTTAAACGGGATTCTG
TATGTCATAAATACAGCTTTATAGCTGATGAAGGGGTAAGTACACAGGCCGTAGAGTCTT
TTAACAATGAACTCAAATTAGCAATAAAGACAAGAAAGGGTGTAAAAACTGAAAAAAAAG
AAGCATTTTTATTAGAATTTTGTTTTAAATTAAATAAAAGAGGAAATTTACTTAGTGCAA
TTTTGCTATATATAAAAGTTTAATCTAATTTGATTTGTTCTTGTTCTTATTTTAATATAT
TTTTATAAAACATAAATTTATAAAAAAAATAATTTCATAAACATTATTTTT
>consensusB_DDETpnIS1595
AAAAATATTTGCCAGAAGTTAAGTCTACTAATTAAATTACCCTATAAAAATGTCAAAAAA
GTCATTAAGGAAGAAAATCGTGGAAAATGTAATGGAAGATTCCGCAATAAATTCAAGTTT
ATTGACTATGTCTTATTTGAATTATTTATCCAGGCATGAAAGTATTGTGTACCTAGAATA
TGTAGCAACACTAGGACTAATAAAGAATGAAAGATCATGTCCTGCTTGCAATAATAATAT
GCGAATTGTTCTTGATACAAAAAGAATAGATTCATATGCATGGACTTGCAAAATACCATG
CCGAAAAACATTATGTGTGAGGAAAGATTCCATTTTTGAACATATGAGAAAAGGATTTCA
CGTGATTTTTCTTTTTTTACGGATGTGGATAAAAGATGATTTACAGAGTGATATTGCTTT
AGATATTGATTTAGATAAAAATACAGTTTCTAAATGGAGTTTAATATTGAGAGAAGTTTT
ACAAAATTTTTTTATAAATAGTAGCGAATTATATTTGGGCGGCATAGATGAAGAAGGAAA
CAGCAAAATGGTTGAAATCGATGAATCACAATTCTTTAGACGCAAATATAATGTGGGAAG
ATATCGACAGGCTCAGTGGGTTTTCGGTATGATTGAAAGAAATTCAAAAAAATGTGTGCT
TTTGCCTGTTCCCGATAGAAGTGCAAATACTTTGATACCATTAATAAACCAGTATATATT
ACCCGGTAGTACTATAATAAGTGATTGTTGGACTTCATATAATCGGATAGAAGAGAATGA
TACCTTTTCTCACTTAACTGTAAACCATTCATATAACTTTTTAAATCCGGAGGACAATCT
TATTCATACGCAAAATATTGAAAACTGCTGGTTACATGCAAAAAACAAGCTTAAAAGACA
ATATGGTACAAGAAGAGAAATGCTTGAAGGCTATTTATATGAATTTATGTTTAAAAGAAA
ATACGAAAAAAACAAAAGGTTAAAACAGCTTATTATTATTTTAAGAACAGTATTTAGATA
AAGCTTTCTATCTTTAAATTATATTTTATTTTTACTTTTATTTT
>consensusD_DDETpnIS1595
ACCAAATTAATTAATATAAAAATAAAAAGAACGATTTTATACAGTTAAGGATGGTTAAAT
CAAATTTTGATATGAAACAGGAGCTCTCTTTATATTCATCAATGTTTATTGACAATGATA
TGGCAGTTAAATATTTTTTAGACAAAAAATTATTAGCAATGACTATCAACTGTGATAAGT
GCAATGCATCACATATGAAAGTAACAAAATATACACAAGCATTGAATGGAATAATTTATA
AGTGTCAAAATACTAAATGCTGTTCTAGAAAAACCATTTCAGCCGGTTCTTCATTTAAAA
GTGTTANATTAGNATGTAAAACCATTTTAAGAGCAATTTTTTCTTTTGTTTTAAACTTAA
ATAATTTTCAAGCATTAAATCAATTAAAAATAAATGAAAAAACTTATATTNAAATTAAAA
ATATACTAAATTTGAAGATTAAAAAATATCTAGATAATAATTCAGTTAGATTGGGAGGAT
GTAGTATTTCGGTTCAATGCGACGAAACTGCTATATGTAATGGTTCANTGATCATAGATC
CTACCCATACTCAAGATGATAAACCNAATACACAGTGGATTTTAGGACTGATAGAGGAAT
CATGTGAAAGAAGATGCCTTTTGATCATTNAACCTGATCGGAAGTCTGAAACAATTGCTA
AAATTTTTTCTAAATATATGCATCCACAGACTATAATAAAAACAGATGGATATCCATCTT
ATCCAAAAGCAGCATTAGATTCGGGTTTAAATCACAAAATTGTAAATCATAATCAAAATT
TTGTGGCTGAAGATGGCACAAATACAAATTTAATGAAAGTTTGTGGGCNNATTTTGAGAC
ATTGCACAGATCAAAGCATGGACTTTCAAAAAAGAATTTANTTAATTTTGTNGATGAGTT
TAATTNGAGAAAAAATTACTTTAATTACAAAAAAGGAGAGAGTGTTGATGAATCATTTGA
AAAAATCATTTCATTATNNNNANATTAATTTGAAAATTTATTTAAAATAAATTTAAGCTT
TAATTTTAAAATATAAAAAAAATATTAATTTAAAATATG
>ConsensusE_DDETpnIS1595
GGTAAGAGTAACCTTTTGGGGGCCGAACCGAAGGTTCGAATCCCGTTGGTNAACTTTTAT
GAAATTTAAGCTTTTACTATAAAATAAGGTATTTAATAAAATATTTTTCTATACCATGAA
TATATTCCAGATAGGACAACTCACTAGTGATCCCTCAAAATCCTTCGAGTTTGCAATAAA
GTTAGGATTGGTCTCAACAAAGCCAAAAAACTGTCCTAAGTGCAATTATCAAATGAGATT
GGAAAAAGGTAAAATAAGGCACGGGTTGAATATTAGGTGGGCTTGTGGAAAAAAAGCCTG
CCGATATAAAACAAGTGTTTTTACTAACACCATATTTCATGCCACTCATTTGCAAATAGG
GGATGTTTTGAGGATTCTGTATTGTTTTGCAATCGGATGCTCCTTAACTAACACCACTCA
ATATACTGATTTAAATAAAAAAACAGTGAGTGGTTGGTTTAAATTTTTTAGACGTATTCT
AATTCTTGAATACGCTTCTAAAAATACAGAAATGATAGGAGGGGAGGGATACACAGTCGA
GATAGATGAGACCCACATTTATAAAAGAAAGTATGGAGTGGGTAGAATTCTTTTGGCTGA
ATCTGTTTGGGTGATAGGTGGTGTCTGTAGGGAGACAAATAAAGTGTTTTTGACGGTTTC
CATAAGACGTGATTGTGAAAGTCTTCGGAACATCATCACTAAGTTTGTGAAACCCGGTTC
TCGGATAATAACAGACTGTTGGAGAGGTTATAAAAACCTTGATGTATTTGGTTATAGACA
CAGTCAAATTAACCATTCATACAATTTTATTGATCCTACAGACACAACTGTTCACACCCA
AANGATTGAAAGAGTGTGGAGGACTTTAAAAAATGAGATTCCACGAACAGTAAAAGGAGA
ATACAAAAAAGACTATTTNATCAAACATTTATTTTTTAAGAATAGCAATATTGTGGAAAN
CAAAGATAAGTTTATAAAAATGGTTGAAACAATTAAAAAATACTTTAGAGGAGAATATAT
TTTGGATGAAAGTGCCTTAGATATTAATGACTCCATAATGATTAGCAATTTATTTGATTA
AATTTTAAATAAAATTATTTTTTAGCCAATTTCATAAAAGTTGACCAACGGGATTCGAAC
CTTCGGTTCGGCCCCCCCCAAAAGGTTACTCTTACC
>Consensus_DDE3
ATACAGTTTGTTCAAAAAAAACCGCATCAAAAAATATTTGCTATATTTGTATTATAAAAC
GCAAGAATCGTTGCAATAAATTAATATAAACTTTAAAAATAAAAAACATTGCATTGTCTA
GCATTTATTTTGTTTATTTCTATAGTTTAAATAAAACTTTTACGGATGCTAATATTTATT
TTGTTAAAATAAAAACGCATCAAAAATTTTTAANAAATTTCCCGCCCAAAAAAAGTATAA
ATAAGGGTATATAAGTAGCCCTTATGTCAAAACAACTCTCAAAATATGTTCNTTGTNAGA
TTGTAGCTTATTTAGAATTAGGATTTACCACAAGAGAAGCTGCAGAGCATTTTAGAGTAA
ANCAATCAACTGTAGTCAGAATCAATACAAAATGGAANAAATTTGCAACATTTGAACATC
TTTGTGGAAATGGAAGACNAANTAAAGCNACAAGTGATGTTACAAGTCTTATTTTAAAGG
AAANTTCAAGAAACTCNAGAGAGTCATTAAGAAAAATTGCTGNAACAGTACATAATAAGA
NTCAAAAACCTATTAGTTATANAACTGTAAGAAATACCTTAAAATCAAAAGNAATCGCAG
CCTTCANGCCGATTTCAAAACCTCTTCTGACACAAAAACATATTAATGCACGATATCAAA
TAGCAAAGTCCTGGCTAACTCTTGGAATTGAAAGTATAAAATCTATTATTTTTAGTGATG
AAAGCAAGTTTAATTTAATAGGCTCTGATAGTAAATCATATGTATGGAGGAAAGATGGAA
CAGGATTAGAATCAAAACACNTTAACCACACTGTTAAATATGGCGGCGGTTCAGTTATGG
TTTGGGGTTGTTTTTCATATTATGGTATTGGAAAACTTGTTTTTATTGAAACGACCATGG
ATGCCNTTGAGTACGTTACTATTATATCTAATAATTTGAANGATTCTGCCNATAAAATGG
GNCTATCTGAATATATTTTTCANCAAGACAATGATCCCAAACACACCAGTAAACTTGCAA
GGGAATATTTTGACCAGATGAATATAAAATTACTACCATGGCCNGCTCAATCACCGGATA
TGAATCCAATTGAAAATCTTTGGGGGATACTGAAGTCAAAAGTTAGTGCTTTAAAGCCAA
AAAATTTAATGGAATTGAAAGAACATATTAAGCGGATCTGGTATGAAACAAGCCCCGAAC
TCACAAAAAAACTCGCTTTAAGCTTCCAAAAAAGAGCGATGGAACTATGTAGAGCAAAAG
GAAATTCTACTAAGNATTAAATATATTTGATGCGTTTTTATTTTAACAAAATATTTATAA
AAAAATTTTTATTTAAAATCTTAAGATATGTGAAAGAATAAATTTAGACTTGACCAAAGT
TTATTAGATAAGATTCTACTTCAGCAGGAAAAATAATATTTTTTTCCCCAGAAAAAGCAA
TTTTTATTAGAAAGAATTTTGATGCGTTTTTTTTTGAACATACTGTAT
>Consensus_DDE3B
TACAGTGCGTTCAAAAAAAAATGGGACACTCNAAATTTATATANATTTTGTAATTTAAAT
ATNTAANTTTAGCAATTCAAAATTTTTGCAATNGGTGNCTTATAAATAAATTATNNGGCN
NNAANTTTTTTTTANGTTCCTCTCTTANAAATCTCATTGAATTTTTTTCATTTTTTATCT
TTTAGTGTGCAAAAAAAATGGGACAAAAAGTCANNTTTTTTAATTTNGGCGGCAAAATAG
GCGGGCTCTGAGAAAAAAAAACATATAAAGAACTTGCCCCAATCTATATAAATGGGAAGT
CATCTCTCTGTACAAAAAAAGGTTGAGATAATTACNTGGAGTAGATCTGGAAAAAGTGTA
AGAGAAATTGCCAACATAACAANTGTTCCGAGGTCAACGGTATCAAGAATATTGGTAAAT
GAGAAGAGAAATAAAAGCTTACACAGAAAAAGTGGCTCTGGCAGACCTAGTTTTCTAAAT
GATAAACTAAAAAAAATTTTAANCAAAAATATCGAAGAGTTTCCTACATTAACTGCGAGA
AAACANGNAATTAAAATAAAAAATNTTACAGGAGAAAACATAAAAAAAACTACGATGATA
AATTATATTAAGTCATTAGGGTTTAAAAACTGTTCTCCACTAAAAAAACCTCTTTTGAAA
GTAACGCATAAATTGAGAAGATTGGAGGTTTGCAAAGAATGGTTGTATTGGACTGAAAAC
AACTGGAAAAGCGTTATATTTTCTGATGAAACAAAAATAAACCTGCGAGGATCGGATTGT
AAAAAATCCATATGGAGAAAAGGGCATGAAAGACTTAATCAAAAAAATATTGTTTCTACA
TTAAAATTTAACGGGGGAAGTGTAATGTTCTGGGGATGTTTTAGTTATTATGGTGTCGGA
AATTTAGTAGTTATTGATGGAATCATGGATAAATTTGTTTATCTTGATATTTTAAACAAC
AATCTTAGGGAATCTGCATCAAAAATGGGACTATCAGAGTTTGCATTTCAACAAGATAAT
GATCCTAAGCATAAAGCACANATAGTTATGGATTNTTTAAGTAGAAATCATATAAAAACA
ATTGACCATCCTGCTCAATCTCCTGATCTCAATCCTATAGAACATTTATGGNCATATATA
AAGCAAAAATTACAAGATATTAATTTTAATAAAAAAGAGGATCTTATTGCAGCTGTAAGA
GAAATCTGGAACTCCGTGCCTCCATCTTTGTGTCAAAGACTTGTTTTAAGCATGAAAAGG
CGAATAAAAGAAGTTATNGTTGCAAAAGGTGGTCATATTGATTATTAAATTTTGATTGTC
CCATTTTTTTTTGAACACTTAATATAAAAAAACATTAAAACTATATCTTAATATGATATT
TTAGAAAAAAATTATTATATNNACAAAAGATAATATCTTATTTGTAAAAATTATTATTTA
TATTGAAAAAAAATCGATCTTTCGGTAAAGCAAATTCATTTTTTCTAAGTGTCCCATTTT
TTTTGAACGCACTGT
>Consensus_DDE3C
ATACAGTATGTCAAAAAAAAAACCGGACACTTTAAAATATTAAAAACTTTTGTTTCTGAA
AGTGTAAAGCCGAAAGAAAAAATATATAATAAATTTTTTNCATNATTTTTATACATTCTC
AATGATTAATTTTTTTCAAGACCCCTCTTTGGAAAAGAAATTTAATTTTTAAAAAAATAA
TCAATTAAAAATGTCAAATAAAAAACCGGACACTTTATATTTCCCTCCAAAAATGAAAAA
GCCCGCGCAGTAAAAGATATAAAAACATTGCCCCTGTTCGAAATATGACAAAACATTTAG
ATGATTTTATCAAAGGTAAAATCATTACGCTTTTTGAACAAAAATATTCAATAAGGAAAA
TTTCCGAAAGTATAGGCGTAGCTAAATCCACTGTTGGGGAAGTAATCATCAAATATAAGA
AATTCCATAATACAAGAAGATTAATAGGGAGTGGAAGAAAATCAATACTTAATTCAAATG
ATTTGGCGGCATTTTTGAAAATTAAAAAATTGAATTCAAAACTATCTGTCCCAAGGCTCA
ATGTTTTGTTACAAAGAGAGATAGGAAAAATAGTAGCAAATCAAACACTTAGAAATACGC
TTAAAACTCTAGGATTTAATGCAAGATCTCCAGCTAAAAAGCCTGCATTATCTGATTTAA
ATGTTCAGAAAAGATTAGATACGGCTACCTTATGGTTTTACAGCCCAGATTCATATTGGG
ATAATGTAATATTTAGTGACGAAACGAAATTCAACCTATATACATCTGATGGGATTTCAT
GGGTTTGGAGACAAGATGGTTTAAGGTATGATAATAGTTTTATAAAAACAACAAAAAAGT
TTGGGGGCGGGCATGTATGTTTCTGGGGGTGTTTTTCGAAAAATGGCGTTGGAGATCTTG
TTGTTATTGAAGGAATAATGAACTCAATGCAATATGTTACNATTTTAACAAATAGTTTAT
TTAATTCAGCATCTAATCTTGGTCACGTTGAATTTAAATTTCAGCATGATAACGACGCAA
AGCACTCTTCCGCATTTACAAAGAATTTTTTACAATCTAGGAATGTTACAGTACTCCCTT
GGCCATCACAATCACCTGATTTAAACCCAATTGAGAATCTCTGGGCTTTAATCAAAAGAG
AATTGAGTGGAAAAATTTTTAAAAAAAGAGAAGATCTAATTTGTGAGGTAAGATCAATAT
GGAATTCTATTACACCAGAAACTTGTAAGAACTTGGTATTATCAATGAGAAAAAGATGCG
GTAATGTTATTAAAGCTAAAGGAAGACATACTAAGTATTAAAAATAAAGTGTCCGGTTTT
TTATTTGACATTTTTAATTGATTATTTTTTTAAAAATTAAATTTCTTTTCCAAAGAGGGG
TCTTGAAAAAAATTAATCATTGAGAATGTATAAAAATCATGNAAAAAATTTATTATATAT
TTTTTCTTTCGGCTTTACACTTTCAGAAGCAAAAGTTTTTAATATTTTAAAGTGTCCGGT
TTTTTTTTTGACATACTGTAT
>Consensus_DDE3_D
TCTTTTTTCCTTTTTTTGGGATAGTTATGATGTATATTTNATCAGTTTTTGATAAATTTA
AATAAAAAGTGTAACAAAAAAAATTGGACAAATGCAAAATTCCCGCCAAATCTTTTTTAA
TAAAATAAAACCCATTTGCCTTATGTCTAAAATTACAGAAATACAGTTAGGTGAAATCTT
GGCCCTCAGAAGAGCAGGAAACACAATAAGAGAAATTGAGGTTCAATTGAATCTTCCAAG
AAGTACAATAGCTTATTCATTAAANAAATATGAAAAATTTGGTTCATTAGAACATAGGAA
ANGAAATGGANGTCCTTCTTATCTTTNTGAAGAATTGTCCAAAGCTTTATTGCAAAAAAT
TCGATCAAATTCTAGAATATCTCTAAGAAAAATTCAAGAGGCANTTAAAAAAGAACAAGA
AATATCTTTAAGTCACACGTCCATTAAAAGGTATCTCAACAGAATTGATTTATTTTCTTT
TTCTCCAATTTCAAAACCTCTTTTGACACCATACCATATCAAAGCGAGATTCGAGGCCTC
AAAGTATTGGAATATGATGAGCGAAGAAGAGGTGAAAACAATAATCTTTAGCGATGAATC
GAAGTTCAACTTAAAGTATAATGATGGGCGTGTAAATGTATGGAGNAAACGNGGTGAAGG
CCTCAAATCAGGAAATTTAATACAAANTTTAAAGTTTGGAGGAGGATCAGTAATGGTATG
GGGCTGTTTTTCTTATTACGGTGTCGGAAAGCTAGTTTTTATAGATGGGAAAATGGATGC
TGCAATGTATGTGAACATTTTATCTTCAAATTTATTTCTCTCTGCTACAGAAATGGGCCT
AGAATCATTTATCTTCCAACAAGATAATGATCCTAAGCATACAGCAAAGCATACAAAAGA
ATTCTTACAACATAAGAGCATAAGAACACTAATNTGGCCAGCTCAATCACCAGATATGAA
CCCAATAGAGAATCTCTGGGGGATTATGAAGTCTAAAATATCTAAAAGAATNCCAAAAAA
TATTGATGAATTAAAGAGAATAATTATTGAAGAGTGGAATCTAATTCCCATAGAAACATG
TCGTAAACTTATATTAAGTTTTAAAAAACGCGTTCTTGCTCTATATCGTGCTAAAGGAAA
GCACACAAAATATTAAATGGTATTTGTCCAATTTTTTTTGTTACACTTTTTATTTAAATT
TATCAAAAACTGATTAAATATACATCATAACTATCCCAAAAAAAGGAAAAAAGA
>Consensus_retroA
AGTTGGATGACATTGACAGTTTGTCATTNTCATAAAGTAAAAGGGGGATTGGTTATTTAT
ACCCCTTTAAAAGTATAAATACACAGTTTTAAATAAATGANGCCTTTTNNAAATATATAT
AATATTAAAACATATAACATTAATTCGGGCAAGGCCCGCAAATCCAACCCAAGATTACGA
AATCTTGACGATNTTAGTGAGCGAAAGCATTTAGAGAAGCACAAGGATCTTAAAACAAAA
AAAAGATCAGCAGAAGAAAATAATGCTAGTTNATTTGTTATGTTTAAACGNGGCATGGAG
ACAAGGGCAATAAAACGAATGCTCNNNATGATGGAAGGTGATGATGAATTTGAGCGAAAG
TCATTAAGGAATAAAATGACTGATGTTATGAAAAATAGTTCANTGGAGGNCCAAGAAAAT
TTTTATGATTTAGGAATAGAGAATAAATTGCCAAAAAATTGGGAATCTTTTAAAGAATAT
ATAGAANCTTTTTGTGCCGAGAAANGCATAAATACAATGAAANGGTACAAAAATGAAAGT
TGGTATGAGTATATATGTCGTTTAAGAGATTGGTCTGTGATTAGNAAATATGATGAAAAN
GATATTTTTAGGAAACTGAGACAGGAAAGGATGTCACCTGTTATAGAAACAATTTGTTAT
TCTTCATGTGAGAAATTAGATAAGCTATTAGAAAGAATATATGATTATGAGAAGAAAGAA
AATATGTCAAAATATATAAATGATGATGAATTGAGAAAAAATTTTATTAGAAACGGAAAA
AAGAATTATGAAATAAAAGCATGTTTTCTATGTAAAGAACATGGCCATCTGGCTAAGAAT
TGTAGAAAAGGCAATATTAAGTGCTATAAGTGTGGAAAACAAGGACATTATAGCAATAAA
TGTAAAGAAAAGATTGTGGGTAATAATGTGGAGATCATTCAAAANGATATTGATGAGAGA
AAAATTATAATTCAAAAAAATAATTTTAACGCTGTGTTTGACACGGGGGCCTCTGAAAGC
ATGATCTGCAGCGGAGCATTAAAGAATCTTAAGAATATAAAATTAGATGCAAATATTAAA
ACTTTNCAATATTTTGATGGAACAAAGAGACAAACAGAGGGTACAACTGATTTAGAATTT
GAATACAATGGAAGAAAATATATGGAAACCTTTAATGTAGTAAGGAATAATGGAAGAAAT
ACCATATTGTTAAGTAATGCGGTTGTTAAAGCTCTCGAAAAGGACAAGATGAAGATGCCG
ATAAAGTGTAGAATTAATACACAAAATAAGGGGCCTATAAGCTGGAGCAGAGCAATAAAA
TCTCAAAAGGATAAAGCTGATTTTGATATTTTAATAAAAAAACTAGAAGCGGCTGGGGTT
ATTGAAAAAAGTACCTCTAACTGGTTAAATCCGGTCGTTTTAACGAGGAAGAAAAACGGG
GATTTAAGATTTTGTTTAGATTTACGTCGACTAAATGATGCAGTTGAACTCGACGAGTTC
GAAATTCCAAACATCAGTGAAATTATAAGTCAACTGCACAATAAGAAGTATTTCACTAAA
ATCGATCTTAAAGATGGATTTTTTCATATAGAAATTGAGCAAGAGGACAAGGAAAAGACA
GCATTCTTTACAGGGAAGCAGTTAATGCAGTTNGTAAAGATGCCTCAGGGCTATAAGAAT
GCTCCTGCAATCTTTCAAAGATCAATGAGCGTAATATTTCAGGATTTAATTGGAAAGGCG
TGTTTTATATATATAGACGATATTCTTGTGTTTGGAGAAACAAAAAAAGAACACGATGAA
CATTTAAAAATGGTATTAGAGAGGATGAAAACGTTTGAATTGAAAGAAAATCTCGATAAA
AGAGAAGAAGGAGTTGAAACGGTAGAATTTTTGGGGTATAAATTAAGTTTAAATAAATTG
AAGCCGTTATTGCGAAGAGGACAGGGTATAATTGATTTTGCNACGCCAAGATCAAAAAAA
GAGGTTCAAAGATTTTTAGGTATGTTAAACTATGACCGAAAGTTTATCAAAAATGTCACT
GAAATGGCAAGNCCATTATACAAGCTTTTAAATAATGAAGGAAGATTTATTTGGGATGAA
ACTTGTGAGTCAGCATTTGTTAGAATTAAGCAAGAGTGGAGTAAAGATCTAGAGCTCTAT
ATACCTGATAATAAGAAAAGATTTGAATTGGAAACCGATGCATCCAATTTAGGACTTGGA
GCGGTTTTAAAACAGGAAGGAAATATTGTGGGTTATATTTCAAGATCATTGACGAAAGAG
GAAAAAAATTATAGCATTTCTGAAAAGGAAATGTTATCAGCAATGTGGGCAATGGAAAAA
TTTANTTTTTACTTGACTGGGAAAGAATTTGATTTGGTCACTGATCATAAAGCCATTGAG
GAAATTAATACTAAAAAAGAATTTGGTTCACATAAAATCAAGCGGTGGTTTGAAAGGCTA
AGTAGGTATCAATTCAAAGTGAAATATAGGCCGGGTAAAGATTTAGTTATAGCAGATGCA
TTAAGTAGATCTCCTAAGGAAAATGACGTGGTAGAAATTAAAGATGATAGTAATGTGGAA
GAAAGAATCATGAATTTGCATANCNGATATAACCATAGAAAAAACATAAATGATTTTTTA
AGAAGCGAAGGGATTAACGTTTCAAAAAGAAAGATAGCAAATATTTTGTTGAAGTGTGAA
ACATGTATGCGAAAAGAGAAGAAATATGAAAAAGGTTCTAATTTTATCGAAGTAAAAGAG
CCAGGTGAGAAATTAAGCATAGATATTTTAGAAATTACCCCTAAATGCAAGATAGTAGTN
GCAATAGACTATTTTAGTCGGTATGTATTTGCTAAAATTCACGAAACAAAACATTCTGGA
AAAGTTTTAGATTTTTTGATCAATGTCTATAATGCACTTCCGTTTAAAACGTTAGTGTCT
GACAATGGAAAAGAATTTAATAATAAAAAAATAGAATCATGGTTAGAATTAAAAGGAATT
GAACACAAATTTACAGTTCCATACTACCATAAAGGGAATGGTAGAGTTGAGAGAGTAAAT
NGGACTCTCAGGAACGCATTAAAGAAAGCGGAAAGATCACCAAAATTTTGCTTAAGTGAA
GTGGTAAAAAACTACAATAATTTAAATCATAGAGGAATAGGGATGACGCCAACTATGGCA
TTAGCAAAAGAAAACTGGGAAAAAATATTAGAATATACAGAGATGTACAAAAAAGAGTTT
AGAAAACCGGAAAATAGAATTTTATTNAATAGAGGAGACTTGGTATTGGTAAGAAATGAA
TTAAGGACCAAAAAGATGGAGGATCATTTTAAAGATAAAGCAATTATTTTAGAAAGGCTG
TATGGAGAAATATATAAGATTAAGTTTGAGAATGGCAAAGAATCAAGAAGGCATGAAAGC
CAACTAAAACTATTTAGGAGGGGGAAGTTGGATGACATTGACAGTTTGTCATTATCATAA
AGTAAAAGGGGGATTGGTTATTTATACCCCTTTAAAAGTATAAATACACAGTTTTAAATA
AATGATGCCTNTTTCAAATATATNTAATATTAAAACATATAACATTAATTCGGGCAAGGC
CCGCAAATCCAACC
>Consensus_retroB
GGTAGTTCGTTCGANNGGTAAGCCGATTGGTCGAGTCCAAATAGGACATAAAGGGAATTT
ATGATCTTAAAGAAAGGGGATCATTACTTATTGGTGATTTAAGTGATTGAAAAAGCTTAA
ATAGAAACTCTTTGAATAAAGGATGTCTTTACTAAATTCTTCTTCTATCAAAATATATAA
TGCTTCAGCACGGGGAAACCCGAGGAAATCCAACCCAAGACAGATGAGTCTTAACGATTT
AAGCGGACAAAAGAATTCAAAAAACAACTCTAAGAATCTTACAAAAAAAGTGAGAACAGT
TGTGAGCGAAAAGAATTCCAGTCATGACATTATATATAAAAGAGGAATGGACGAAAAATC
AGTGAGAAGAATGTTATTTATCTTAGAAGGAGATGAATACTTTGAAGAAAGGTCATTAAG
AAGTAAGATGACAGAGGTGATGAAGGTAGGTTCATGAGAACTGCAAGAGATATTCTATGA
AAGAGGCATAGAAGGAAAATTANCAAAAGAATGGGAAAGCTTTAAAACTTTTATAGTTGA
ATACTTTATGGAACAAAGCCTAAGTTCCANTAAAAANTTTAAAGATGAAACATGGTATGA
GTATATATGTAGATTGAAATATTGGGCAGATATTAGAAAGTACTCTGAAGAAGATGTTTT
GAAAAAACTTAGAACTGCAAATTTACCAAATATTTTGCAAGTTATGTGCTATTCTTTAGA
TGCAAAATTAGATATAATTTTGAAAATAATTAGGGAATACGAAACTTTTGAGAACCGTAA
AAATATTTCTAAAGAAGGAAAAAAATTTAATTACGAAGTAGGTATTAGTTGTCAAAATAC
GAGAGAAAAAATATGTTTTAATTGTAGTAAAAAAGGACATATAGCAAGAGATTGTCGATT
GAAAAATGTAATTTGTTTTAAATGCAATAAAGAGGGGCATTACAGTTCAAAATGTCCGGA
TAAGATGAAAAATAATAATGTAGGATTCAAAAATAATGATATTGATGAAAGGAAAATTAA
AATACATAATAAAATTTATACAGCAATCTTTGATACTGGAGCATCAGAGAGTATAGTATG
TTCTGGATTTTTAANAGATATGNAAAATGTGNAANTAAAGCCGATTATAAAAACATACAA
GTTTTTTGATGGAAGTACTAACAATACAGAGGGAGTGGTAGANTTTGAATTTAAATACAT
GGAAAATTTTTACAAAGAGGAGTTTAACATTATCAAAAATGATGAAGAAAAAAATATAAT
TATAGGAAATAGTTTAGTNAAACAGATTGAGAGTGGCATTAGAGAAATACCAATAAAGTG
TAGAATAAATACACAGGGTAAAGGCCCAATTAGCTGGAGTAGACCTATAAGGTCTCAGAA
GGACAAAAAGGATTTTGAAATGTTGTTAGAGAAGTTGGAAAAAGATAAAATCATTGAACC
AAGTACATCAGAATGGTTAAATCCNGTAGTACTTACTAGGAAGAAAAATAATGATTTGCG
ATTTTGCATTGATCTAAGAAGACTGAATGATCTAGTGATTTTGGATAATTTTGAAATTCC
GAAAATAAATGAGATGATCAATCAACTTCATGGGAAAAAATATTTCACCGTTATAGATTT
AAAAGATGGATTCTTCCAGATAGAAATACAGAAGGAAGACAGAGAAAAAACAGCTTTTTA
CACAGGATCACGAATAATGCAATTTTGTCGCATGCCACAAGGGTTTAAGAATTCGCCAGC
AATATTCCAAAGGGCGATGAATATAATATTTCAGGAATTGATTGGAAAATCTTGTTTAGT
NTATATTGATGATATACTTATATATGGAGAAACGATTCAAGAACATGATAATAATCTTCA
AAAAATATTAGAAAGAATGAGGAGTTTTGGTTTGCGTGAGAATGAAGAGAAGAGAATGGA
AAGGAAGGAAAAAATAGAATTTCTGGGATATGAAATATCCTATAATAAATTAAGACCTTT
GGTAAAGANAGCACAAGGAATCATAGATTTTTCAACACCAAAAACAAGAAAAGANCTACA
AAGATTTCTTGGTGTAATTAACTATGATAGAAACTTTATCCAAGGTATAACTGAAATAGC
TAAGCCGCTATACGATTTNCTNAAAAAGGAAAATAAATTTTCTTGGAAAGAGGAACACGA
ATCAGCATTTATAAAAATCAAAATGAGATGGGAACAGGAATTGGAATTATATATTCCTAA
TTTAGATGGTCGATTTGAACTGGAGACTGACGCATCAGATGTCGGGATAGGGGGTGTTTT
GAGACAGAATCAAAAACCCGTGATGTACATCTCGAGATCCTTGACAAATACCGAAAGAAA
TTATTCGATATCAGAGAAAGAAGTATTGGCTGTAATCTGGGCAATGGAAAAGCTAGAATA
TTACCTAATGGGTAGAGAATTTGACTTAACAACAGACCATAAAGCTATTGAGGAGATCAA
ACGGAAAAAGGAATTTGGCTCATTTAAAATTCATCGTTGGTTTGAAAGATTGGNGAGATT
TCAATTTACTCCAAAGTATAAACCAGGAACAGAATTAATAGTAGCTGATGCACTTAGTAG
GGCACCAGGAAAGAATGTTAGAGTTGGTCAGATTGATATAGAAACAAAAGTAATTCAAGA
ACACGAAAATTTGAATCATAGGAAAAATATTAAAGATGAATTAAAGAAAAAGGAAATACA
ATGCAGTGATAAACAACTAGCTAGTATTCTAATGAAATGTGAGGTATGCTTAAGAAAAGA
AAGCAAGAGAGAAAGAAGTTGTAAGTATATTCAGGTTTCTCAGCCGGGGGAAAGGGTAAG
TATGGATATATTAGAAATCAATCCGAAATGTAGAATAATAATTGCTATTGATTATTTTAC
AAGAAAGATATTTGCAAAGTTATGTGTTACTAAGGAAGCAAGAAAGATTTTATGTTTTAT
TCAAGACGTTTATAACAAGTTTCCATTTAAGACACTTGTTACAGATAACGGCAAGGAATT
CTCAAACAATCTTGTAAAAGATTGGACAAATAAAAACAACATAAANCATAAGTTTACNAT
TGCATATTANCACAAAAGCAACGGAAGAGTTGAACGTGTCAATCGTACGATACGAAACGC
ATTAAGGAAGACTAAAGGACCNATAAAGAAGACATTAAATAAAGTAATAGATAATTATAA
CAACTTAAGACATAGGGGATTAGGAATGACACCTAATGAAGCAACTTTAGAGAAGAATTG
GAATTTGGTGATACAAAATGGTGAGAAATATTCTAAAGAATTTATGAGAAAAGATAAAAG
AGCTGATANGTTTAAAAAAGGAGATTTAGTTAAAATTAGAAATGAAACAAGACATAGTAA
AATGGATGATTATTTTAATCAAGATGGAGAAGTGATAAAGCACGAGTATGGAGACGTCTA
TCAAGTCAGAAAGCGAGATGGAAGCATCGTTCGGAAACATGAATCACAACTTAAGATTGT
AGAGAGGGGGAAGTTGGATCGACAGGTAAGCCGATTGGTCGAGTCCAAAGAGGACATAAA
GGGGAGTNATGATCTTAAANAAAGGGGGTCATTGCTTATTGGTGATTTAAGTGATTGAAA
AAGCTTAAATANAAACTTTTTNAATAAAGNATGTCTTTTCCAAATTCTTCTTCTATTAAA
ATATATAATGCTTCAGCACGGGGAAACCCGAAGAAATCCAACC
>Consensus_retroC
TATTGTAAAATACTANAATATTAATTTTGGAGGGAAAAATTCCCTCCAAAATTAAAAATA
TTTAAGGACAAAAAATAAATAAANNATGGTTACCAAAGATACTATTACCTTTANACCAGT
TTTGAATANATCAATTTATTTAAATTATCTAAAAGGAAATATGGTAGTTGATAACTACCA
TAAATTGAATTCAATTTATGACTCAACNAAAATACACGTGACCACCTTCGACAAAAACTC
TTCCTCAACAGCAATTTCTAATTCAAGCATGGAACCTGAGACACTCACCTTTGAATACTC
TTTAAGTAATACAGGAATCAAGATAAAGAAAANTATANCACGTCTCCACCATATCCAAAC
GGACCTATTTAGGTGGACTAGGGATTTCAGAGAACTCGTATGCTCTTGTAAATGGGAAGA
AGCAACAGCATTCGAAGTTCTTAGAGAATTGGTCTCAACAGACCTACAACAAGTTTTACC
AGTAAAAAGAACATGCGAAACATTCCTGGATTCCCTTCTAAAAGCAAAATATCCTGCTAG
TGATGGACATTTTTATCAAACCAAATTAGACAAGCTCAAGCAAAGAAACTTTATATATAT
TCAGGAATACATGACAAGTATACAGGAAATAACCAGGAGATTGGCCATAGCACAGGAGTT
ATCAAACAGGGAAGAAAAGAGAAAAATTGATGACACTTTTCTAAGTGGATTGGATGAAAA
ATGTAGAATTAAATTCCTAGAAGAAGGAATTTATGATCCGGAAACCATAATTAAAAGGAT
TACAGAAGTGGAAGAATACTTATTGGAAAGGAGTATCGTGCGAGCAAATGACAAAAAAGG
GGAAGCAACACATACTACGAAAGAAAACCTCAAAAGGAAGTACTGTCATTATCACAGGAC
AAACACACATTCCGATGCGGAATGCCTGAAACAACAAACTAACTACAATAAGAATACAAA
GGAGTTTAAGAAAAGTAAAAGGAACGAAACAGCCAGCTTAATTAAAGATTCTTCCAATTA
TTCTTCTCTTATAGAATTTATTTGTAAAATAAAACCAACCAATAAAGAAATCAAAGCACT
GGTAGATAGTGGTGCCACCAGGTCATACATTAACCAAGAATTTTGCATTAAAAACAATAT
ACCGGTATACAAAAACCAACCTATTAGCGTAAAAATAGCAAACGGTAAAATCATAGAATC
AAATAGCATGGCAGACATAAAGTTTACAATACCAACTCATACAATTGAATTTGCTCTAAA
AACTATTGTGATAAATGATTTGACACAAGAACTAATCCTTGGAAATGATTTCCTGTTTCA
TTACAATGCAATCATAAACTATAAAGAAGGAACTTTGGAAGCTATGAGCACAGAAATACC
ATTAATAGTCACTAAACCAATCTCTGGCAAGAACAATCTTGATCATGAGATTATTGAAAA
GGCAGAAATATTACATACTATAACTGAATCTGATATCGAGAAAATTAAGTCAATGTACGC
ATTGAAAGAACCTTTAACTAACCCCATCCCGAACTATGTTTACGAAATCAACCTTAATTC
TAATCAACCAGTCAATTCAAAGCCATATTATCTACCAATTAAATATCATTATAAACTGAA
AAGAGAACTTCAAAGACTAGAAAAAAAGAAGATTATTTCGAGGAGCAGATCCAACTATTC
CTCGCCCTGCTTTATTACTGAAAAGGATAATGGTGACATTAGATTGCTTATTGACTATCG
GAAACTAAATTCCATTACTACTAACTTGAATCTCCAATTCCCAGACGTGTATAATGAANT
ACACCACTTCAAGGGATGCAAGTATTTCTCGACACTTGATATGTTGTCTGGATACTATCA
TGTANAAATCAGGAAGCAAGATAGAGATAAAACAGCATTCATAACACAATTTGGCAAATA
CCAATTTAACCGTGTTCCCTTTGGGCTGAAAAATGCACCAAAGTATTTTAATGATATGAT
GCAAAGTATACTAAGTAAGTTTGATAATGTCAAAGTATTCATAGATGATATCATAATATT
TACAGAAACAAAAGAAAAACATTTTGAATTATTGAATAATATTTTATTGGAATTAAAAAG
AAACAATATTTCTTTAAACTTTAATAAATGTAAATTTCTCCAAAAGGAAATTAAGTATTT
AGGACTAAAAATATCAGATAAAGGAATTACTCCAGACTTAGACAGAATTAAACATTTCAC
AGCATGGACAGATATCAAAACCAAAAGACAGCTTCAGAAAACGCTTGGTATGATCAACTG
GTATCGCCCATTCATTCGAAACCTAAGTGAAAGACTTAAAACACTATATAATAAACNGGA
AAAGAAAAATAAAACCTATGAACTTAATCAGCAAGAAATAGAGATTTTAAAGGAAATATA
TGATGAAGTAAAGCAAGGAATAATTCTATACCACCCCGACCTAAATCAAGAATTTAACAT
GTACACTGACGCTTCTGACACGGGTATAGGAGCAGTACTAACACAAGGGAACAACGTGGT
AGGAATATATAGCAACAAGTTAAACAAGAACCAACAAAGGTATACAATAATGGAGAGAGA
AATGTTAGGAATAGTTAAATCTCTGAAGCATTTTAGGAATATGATAATAGGAAGCAGGAT
TAATATCTATACAGATAACAAAAACATCACCTACAAAACAGAAAAGTTTGACAATAAAAC
AGAGAGATGGTGGCTTTTGATCAATGAATTTGATATTANTATACATCACATCCCAGGAAA
GAAAAACATGGCAGCAGACTGGTTATCGCGCCAAGACAAAAACCCAAAGGAAGAAACCCT
ATTAAACATTAAAAANTATACAGAAGAACCCACTAAGGCACAAATTCGAAAAATCCACGA
AGAACAAGGCCACCCAGGAAAAACCAAAATGATATTGACACTTAACAGGTTATACAAAAG
GAAANATATGGTTAAAGACATAATTTCTGTTACTAGGAACTGCTTAAATTGTCAGAAAAA
CAAAACTAATAAATATAAGTATTGTGATCAAGGAAATGGACTTGACAGTTTAACACCCCT
AATGCATATATCATCTGACATCTATGGACCTTTTGAATGGAAAAAACAAAGCAAAAATAA
AAGAAAAGAAAAATCTTTTATAATTACATTCACTGATAGACACAGTCGTTATACAAAATT
ATATGCTACAAGCTCAATTACCAGCAAAAGTCTTATAAAGGCGTTTGAAAAAGCGTGGAT
TGCAGATGTTGGAGTACCAGAGACCATTTTATCGGATAATGGAAAAGCTTATATCAGCAG
CGCATTTAAACAACATTGTGAAAACAAAAAAATCAAGAATATTTATACATCACCATACAA
TCCAACTGGGAACTCGATCTCAGAGAGAATTAACGGGACTATAACGACCTGTTTAAGAAT
ATACAAGGATATGAAACTTAATCAAGTAATCCAAATTATTGAAAAAAGATTAAATAATTT
TATTAACAGAAGTCTATTAAATGCACCAATAGAAATAATAAAGGACTATAACCCAATAAA
CCCAAACTCAAAGCCTAAAATTCAATATAATGGAAAAATTAAAAAAAGAAAATCAAAAAG
GGAGTACATAAATAACTATAAATATGAAATTAATGAAGAAGCATGGCTCAAAAACTTTAA
TTCACAAAAACTTGAAAGCCCTTGGGCTGGACCATATCAAATAATAAAAGTGGAAAGAAA
TAAGCAAAGAATTTTACTTAAAGTGGGTAAGAAACTACAGTGGCACAACCTTAAAAACAT
AAAACCTGTCTGGAAGGAGAGCAAGATAATGTAAAATACTACAATATTAATTTTGGAGGG
AATTNTTCCNGCCAAAATTAAAAATATTTAAGGACAAAAAAAAAATAAAATATGGTTACC
AAAGATACTATTACCTNTANACCAGTTTTGAATANANCAATTTATTTAAATTATCTAAAA
GGAAATATGGTAGTTGANAACTACCATA
>Consensus_DDE3_E
AAAAAAAAACGCATCACTAAAAAACTTGTTATAAAATCATAAAACGTTTGAAAAAATAAG
CTTTAATGTAGAATCTGCATTTTTAATTATGAAAAACAAATAAATATATACAATTTGACC
TGTTTTATTTTGATTAAATTTAATTTTACTTTCATTTTTTAAAATTTTGTATAAGAAAAA
ACGCATCAAAAATTTTAATGCAAAATTTACCGCCAAAAATAGATATAAANGGAAAAATTT
GTCNATACCCATCAATGCAACTCTCAGAAAAAATGAAATATGAAATTATTTTTTTAAATC
AGCAAGGGATCAGCCAAAGACAAATTGCAAAAAAACTCAATATTTCCCAATCAACAGTCT
CCAGACTTCTTGCAAAAAAAGAAAAATTTGATAATATTAATCACGCGGGTGGAAATGGAC
GTAAAAATGCAATTTCTCCAGAGTTCTCCAGAATTATTAGGAGAGAACTAAATGAAAACC
CTAAGACATCNCTCCGGAAACTTTCAAAAACTATTTTAAGGGAGAGGGGGGTTAGAGTTA
ATCACTGCACAATCAAAAATTGGTTAAATTCCATTAATATATTTGCATATAATCCAATAG
NGAAGCCNCTTTTGACCCAACGCCATAAGACATTGAGATTTGAAGCCGCACAGAAAATTC
TATTTATGTCTGAAGAGGATGTTAAGAGAATTATTTTTACAGATGAATCGAAGTTTAATC
TTTTTTACACNGATGGAAAAGTTTCCGTCTNGAGGGAACCCGGAACCGGTTTAGCTCAGA
AAAATATTTGCAGCACAGTTAAGTATGGAGGCGGATCAGTGATGGTATGGGGCTGNTTTT
CATATAAAGGAATAGGAAAATTGCATTTAATCGATGGAATAATGGATGCAGCATACTACG
TAAGCATACTTTCACAAAATTTAAAATCATCAGCTGATCAGATGGGTCTTCAACAATATA
TTTTTCANCAAGACAATGACCCAAAGCATACATCCAAGCTAGCTAGAAGATATTTAGAGG
AGAAAGAAATTCAAACTTTTCAATCTTGGCCACCACAATCACCTGATTTAAATCCAATTG
AAAACCTTTGGTCTATAATCAAAGTAAAAGTTGCAGAAAGACAACCCAAAAGCATTAATG
AATTAAAAGTTATAATTTTAGAAGAATGGAACAAAATTTCTGCAGACACATGTGAGAAGT
ATGCTTTAAGTTTCAAAAAAAGGGCTTTAGCAATTTACCGTGCCAAAGGAGGTTATATTA
ATTATTAAATTCTAATGATCCGTTTTTTTTATACAAAATTTTAAAGATAAAAAAATATAT
CCATAAAATTTTTATAAATTACCTACCTAAAAATATTTTAAAGACATAAAAATGGAATTT
AAATATAAATGGTTTGTTTTATAGCGATTTTAAAGTTTTTTTGCAAGTAAAAACATATTT
TTGATGCGATGCGTTTTTTTTT
>consensus_ORF_retroD
ATGAANGATGCATTTTTTAATTCGCCTGGATTTTCTATAAAGAAGAAAAATGGTGAAGCT
AGANTAGTTATCGATTTTAAAAAATTAAACAATTTTATCTATGATGAACCGATAACGATA
CCATTGATGCAAAAAAAGTTGTTGGAATTATCTGAGAATGAATTTTTTAGCAAACTTGAC
TTGAAAAATGGATTTAATCAACTAAAATTGCATGAAGATAGCATTAAATATACAGGATTT
GTAATCTTTAACAAGATATATTGTTACAAAAGACTTCCGTTCGGACTTAAAAACGGACCA
AAGGTATTTCAAAATGAATTACAGAAAATATTAAATGATGAGAGTAAATTTTATATTTAT
ATNGATGATATTTTAATTTTTGGAAAAACTCAAGAAGAACACGATACTAATTTATTGGAA
GCCTTAAAAAAGTTATATGTTAAAAATATTCAAATTAATTGGGAAAAAAGCGAATTTAAC
AAAGAATCTATTGAAATGTTAGGATACTGTTACAATATTAAATATTTAAAAATTTANGTA
TATAAACAAAATATTGTAACTGACCCCAAATCGATGAATAAAAGTTATGAAAGTAAATAT
TTTATTAAAAATATAATTGAAAGTTACTTCAGCACAGGGAAGATCCCCTTGGGTTGTAAC
AGATACAAAATAAAGAAAGGCGAAGTAAAAATAATGTTTTCTAATAAGACAGAAAAGATA
TTAACACGAGAACCTAAGAACAAAAAGGATGTACAAAGATTGGTAGGGATTATTTATTGG
TATAGAAATTTTATGCCAAACATAAGTAACAGAATTAAAGAAATCACAGATTTGTTGAAC
AATAAAAATCAAGTNATTTGGACTGAAAATCACAAAGAAATAATAAAAAAACTAATTTTA
GAATTGAAAAATCTCAGCAGTTTAAAAACTCCTGACTTTACAAAAATTTTTTATCTTGAT
TGCGACGCGTCTGATTTCGCTTTAGGTGGAGTATTGTACCAAGAAAAAGGAATAATTGGA
TATTATTCAAAAAAATTCAATGCAACTGAAGTTAAATACACTGTGAGCGNAAAAGAAATG
CTTTCTATTTTGNGATGTTTAGAAAANTTTCATAATTTAATTAAANGATTTAAAGTTATA
ATTAGAACCGATAATCGCAATAATACATTTATAAATGACAATTATTCAAAAAGNATAAAN
AGATGGCGTNTGCTACTCAATCAGTATGATTTTGAACTTATGCACTTAAATGGAAAAGAC
AATATAATATCAGATACATTGTCGCGAAGCTTATTAACTTTAAATTTAAAAAATGCTAAA
TGGAAATTCTTAGAAAATAATAAAGATAAGTACTATTTTAATCGAGATAATAGTGGTAGA
ATTGTTATCGAAGATAAAGAATTTATTAAAGAATTANTATCCAATTTCCNNAAAGATTAT
TNANATATTGATGTTACCAAAAGCTATGAAACTATTGCGAGTTTTTATAGCATAAAAGGA
CTCAAAGANCATTTAATTGATTATATTGGTAAATGTGTTATTTGTATTCNGAATANAAAC
AATAAAATAAACAAGAANAAATATGAGAAGATATTTTCACAAAAACCATTTGAAAAAATG
TCTACAGATATTTATGGCCCTGTTAATNTTTTAGAGAAGAAAAAGAAATTTTATTTTATT
ACATTCACAGATATTTTCTCGAGAATGACGAAAGTTTTTTATACAACTAAAGTTAACGGA
AAAATTATAATTAATTTACTTAGTAAATTAGAGGATAAATACNGATTACCAAAAACATTA
ATTTGTGATAATGGCACAGAANATAATTCAAATGAAGTTAAAAATTACTGTAAAACCAGA
GAAATCTCATTAAGATACATACCAGTTTATCATCCAAGTANCAATGGAATAAGTGAGAGA
ATTAATCAGACAATTACATTTGTTTTGAGAACATATTCAAATNAAACGNTTAAAAGCATT
TCAACTCGAATCGAAACTATATTAAATGAAACATTTAATACAGGCATCAATAATATTCCA
ATGCAAATANTATCTGGAACTTGTCAAATGAATTTTTTGGATATTAANTCNAAANTTAAG
AAAGTAAAATGNGNTAAAAATAAAAAAAATAAGANAAACTAA
>consensusF_DDETpnIS1595
GGATCAATTGCCTTATCTGCCCTGATCAGGGNAGATAAGGCAATTGGTAATAATTAAAAG
AATTGATTATAAAAATAAATTAAATAAATAATTGTATACTTAATTATTTAAACATTTAAT
ACAAAATTTTAATATTTTATGACTGTTTATGAAGATTATGTGATTAATTTACGAGGGAAA
AGTACAACTGAAATCATAGAATTCTTAATGTCGAATAATTTATTAAAAAGGAATCATATA
TGCACACATTGTGGTGCGCGNATGGATTTAAGAAAGCGCAGCACTATTGATGGATGTGCC
TGGGTGTGTAAGGCATTGAATTGCCCCTTTAAGACAACAACGAAAAGTTTAAGGGCAGAG
AGTATTTTTAGTATATCNAGATTGAAACTTGTAGATATATTTACAGTTATAATGTCGTGG
ACATTTAATAAAAGTATTACCACAGTAAATATGGATTTTGGAATCTGCAAGCGATCTATT
ATCGCTATTTATAACAAATTAAGAGAAATTGTAAAGGCGCATTTAGAAAGTGATCCAATA
CGCCTCGGCGGTATTGGGAAAATATGTCAGATTGATGAATCTTTATTCTGTCATAAAGTA
AAAGCTCATCGAGGCAGACCTCCAAATGCTCCTTTATGGGTATTTGGAATAGTTGATATT
GATTTTAAACCTGCTCGCGGCTACATGGAAATCGTTCCAGATAGATCCGCTGCGACTTTA
CTTCCGATTATAAGGCGTGTTTGCCGTCCCGGAACTATAATTCACTCCGATGAATGGGCT
GCATACAATCAAATAAGCAATATTTTAGGGTTTGAGCATAATTCTGTAAACCATTCGCTT
TATTTTGTGGACCCTTTAACTAGTGTTCACACTCAGCATATNGAATCTTTCTGGAACCGT
CAAAAATCAAAAATCAAAAATCAAAANNTTAAAGGGAATAAGAAGAGTTGATTTACCGAA
TTATCTCGCGGAGTTTATGTGGAAAGATGTTTATAAAAATNATATGCATGAAAGACTTTT
TGAAATAATAAGATTATTCTTTAATTAAATATTCGTTGATATATTTTNTACATTTATTAA
GGTAATATTTTTTTTAATTTAATTATTTTTTTAGGGCAGATAAGGCAATTGTTTTTCTCA
TGGGCAGATAAGGCAATTGATCC
>consensus_retroE
AGTTGGTGAATGTCAACTTTGACATTCCCCTTTTGATGAAAAAGTTAAAAAGGGGCAATA
AAGATTATTGGTTACAGAAAAGGATAAAAGCGAGTAAAAGGCTGAAGGGGGATGAAGCAG
ACAAGAGACAAGAAGAAAACAATAAATAAATCTTTATTACATAAAAATACTAAAAATAAT
ANGGACTCGCNAGAATCCAACCATGGAATAAAGTTTCCATATGATTCGAGTCAAAGTCAG
AAAAACAATCTTAGGGAGTACTTTACAGGAAACGTAAAGGAACTAAGAAATAAAGTATCT
GGTGAAAGAATTTTATTTAGAAGAGGTTTATGTAGTAAAGAAGTAAAAATGAATTTATTT
ATGATAGAGGGTAGTGAATTTTTTGAAGAAAAATCACTGAAAAGTAAAATTATGACAGTG
ATGAATTATAGTAGTCCCGATCTAATTGAAAGTTTATATGATAAACATGTTTCTGGTGAG
TTACCGGAAAATTGGGAAATATTGGCAAAAGAGATAATCGATTTTTGTACTGATGAAGAC
GTGAGTTCTGTGAGAAAGTTTAAGGAGGAACTATGGTCACAGTATATTGTTAGATTACGT
GATTGGAGCAAAATTAATGGTTGCTCAGAGCAAAAGGTGCTCAAGCACATAAGAACCCAG
TGGCTACCAAGGGATTTGAGAATAGTATTTTTTAATACAGAAATGACCCTGTATTCAGCT
CTAGAGAGGGTAAAAGAATGGGAATATTTTATAAATAATCAAAAACTNAATACCAAAAGA
AGATATGAAACTAACGATAAAAGGATAATTAATGAAGGTAGAAAAAAGAAGAACATTGAT
GAGATTGAATGTTATAAATGCCATANGAAGGGGCATTATAGTAATCAATGTCCCCAAAAG
AAAGATAAAGATCAAATTAATGCTGTTTTGAATGATAAAAGCATTGAAAGAAGAAAGATT
GAAATAAATGGAAAGGATTTTTTAGCAATCTTTGACACGGGAGCTTGTAAGTCGTTTATA
AGTAGATCAAAACTAAGACTAATAAATCATAAACCCATTGTGGAAATACAAAAGGAATTC
AAGAGTTATAACACTCCTCCATGGATCTCTAAAGGGTATGTACCCTTAACAGTATCATAC
CAACAGAGAAAATTCGAAGAAGAATTTTGGGTGGTAGAAGATAACGACTGTGAGATTATA
GTTTCTAACGAACTTGTAAAGAAGTTTAAGAAAAATAATGAAATTCCTATTAAATGCCGC
ATAGACACAAAAACGGCATCTCCTATTAGTTGGACACGGCCCATTAGGAGTTTCCAGGAC
AAAAAAGATTTTGAGAATCTAACGAAGAAATTGGAGGAAAAGGGAATCATAGAACCCAGT
AAATCGAACTGGTTGAATCCAGTTGTATTAACAAGAAAACAGAATAATGANCTTAGATTC
TGCATTGATTTTAGAAGATTGAATGATTTGGTTGATCAAGATGCATATGAGNTACCAAGA
ATAAATGAACTTCTGGTATANTTAAGAGATAAGAGGTACTTTAGTATAATAGACCTCAAA
GATGGNTTTTTTCAAGTGGAAATTGAGCCCGGAGATAAAGAAAAAACAACTTTTTATAAT
GGCAGTAGGCTTATGCAATTTACACGCATGCCTCAAGGGTTTAAAAATAGCCCTGCCATT
TTCCAACGAGTAATGAATTATGTATTAGAAGGATTATTAGGAAAAATTTGTGTCTGCTAT
ATAGATGATATTCTTATATATGGAGATACACCGGAAAGCCATGAAATGAATTTTCTAACG
NTTTTAAACCGCATTAAAAGATATGGATTAGAAGAAAATCCAGATAAGAGGATATATTGC
CAAGAGAAAGTAAATTTTTTGGGGTANGAAATTGAATTTAATACAATAAAGCCAACATTA
AATAGAAAACAAGGGATTTTAAACTTTAAAACACCTGAAACAAAAAAACAGTTACAAAGA
TTTTTAGGTCTCATAAATTATGACAGAATGTTTATTCATAAGATTACGGAAAAAATTCAA
AAGCTGTACAAATTGTTGCAAAAAGAGGTGAAATTTGTTTGGGACGATGAATATGAGAAA
ATATTTGAGCAGATAAAAAAAGANTGGTGCAATGATTTGTCGCTTAGAATTCCAGACATG
AATAAAGAGTTTTCATTGGAGACAGACGCATCAGACGTCGGGCTAGGGGCAGTATTATTA
CAAGAAAATATTCNGATAGCATATATTTCTCGCTCCCTTTCGAGATGTGAAAAAAATTAT
AGCATTACTGAGAGAGAGGTATTAGCCTCGTTATGGGCAATGGAAAAATTTCGATTTTTC
TTACAGGGTAAAAAATTTTTGTTGCTAACTGACCACAAACCAATAGAAGAAATTAAGAAA
AAGGCTGAGTTTGGAAATAAAAAAATGTCAAGATGGATAGAAAGATTCCAAGAATTTAGT
TTTGACCCAATTTACAAGAAGGGGGAGGACATGATTGCGGCAGATGCGTTAAGCCGATCA
ATCAATCATGTAGATAAACCTTTGCAAAACTATGAAGACTTGAAAAAGAAAGTGCTTGAA
ACACATTTGAAACTTAATCATAGGAAAGAAATTTTAGAAAATTTGAANGNTAAAAATATT
TTACTAAGTAAAAATNTCCTAAAGAAAATACTGCAAGAATGTTTAGTGTGCGCTAAAAAA
GACATCAGTTTGNATAAATCTTGCATATTTNTTAGTGTTGAATCCCCAGGAGAAATTATT
GGAATCGATATGATGGAATTGAATAAAGGGTTACGCATAATTGTTGCGATTGATTATTTC
ACCCGATATATTTTCTGCAAACTAGTAACTTCTAAACATTCTACCAAGATAGTAAATTTC
GTAGATGAAATCATGAAAACATTTCCCGTTAAAAAGATTCAAACAGATAACGGACGGGAA
TTTGCAAATAAAGGTTTAGCAGAGTGGTGCAGAACGAATAAAGTNGAACATAAGTTTTCT
ATTCCCTACTACCATCAGAGTAACGGTAGAGGTGGAACGAGCCATTAGAACAATNAGAAA
TGCTATAAGAAAANCTAAAGGTAGCATAAANAAAAATTTGAAAGANATAGTAGAAAATTA
TAATAATACCATACATAGAGGAATAGGAATGAAACCGATCGAGGCACTAGATAAAACTAA
GTGGAAGGAGATAAGGAAAAGAAGTGAGATTTATAGGAAGGAGTTCAACAGAAAAAATAG
AAAGGTGAACACATATAAAAAGAATGATGTTGTTTTGATTAAAAATGAAGAGANAAAAGG
AAAAATGGATGATATGTTTAACAAAAGAGGAACAGTAGTAAAAAATTTATATGATCATGT
TTATGAGATAGAAGTGGATGGTAGGATTATGAAAAGACACGCCTCGCAAATGCGTTTATT
TAAGGAGGGGGAAGTTGGTGAATNTCAACTTTGACATTCCCCTTTTTGATGAAAAAGTTA
AAAGGGGGCAATAAAGACTATTGGTTACAGAAAAGGATATAAAGCGAGTAAAAGGCTGAA
GGGGGATGAAGTAGACAAGAGACAAGAAGAAAACAGTAAATAAATCTTTATTACATAAAA
ATATTAAAAATAATAAGGACTCGCTAGAATCCAACCCATATAATAA
>Consensus_rve
TATTTATTGTCGCATGTCATATCGACCCCCATGTCATACGACCCCCCTGTTAATAGAATG
GAGNAAAAAAATATTTTTAAATAAACTTAAAAATAGCATTTAAATAAATAATTATAGTGA
AAAAAAACTTTATTATTATAGAAATATAAAACAATATATAAAAATATAAAAAATGATGCG
ATTTTTGTGAATTATAAATATTATTGAGTCGTTATCTTTAANNGAGATTTAGTAAATGCA
CTTCTTGTTGAAGAAATGCCAATAAAGCATCTTTAAAAACATAATAAATTGAATTTTTTA
ACAAGCAAATATTAACATGTTGTTTTGGATACTATTTATATAATTGAAAAGGAAACCTAT
TTAAATTAATATGGGTATAGAAACTAACGAGATTGAACTATTTAGCATTTTGCTGAAACC
CTTTTATTCTGTAATCTTTGATTTTTTATTTAAATAAATTGTTATGTTTTGTAACTTTCT
TTTAATATATAAGAGTGCTAAAAAATAAGTATTTCAATCAAAAATGTCAAAAAAGTTAGA
AATTAAAACACATGAAGAGAAAATGCAAATTCTTGAATATTTAAGGACAAATAAATNTCC
ATTATGTTTGAATTCGGAACAAAAAAAATCATTTAGAAAAAAGGCTAATTCCTTTGCAAT
AATAGATGATTATCTTTGTTATAGACAGCCGGATGGAACATATAAAANGGCAATTTTTGA
ATTTGAAACTGAGTTAATTAAAATAATACTTCAAGAAGAACATTGTATTGGACATCCGGG
AATGAATAAAATGGTTAATTTNATCAATAAAAAATATTANGGGATACGATCTGCTGTAAT
AAATGATTTTGTTAGNAGTTGTGAAANTTGCTCCAGATATAACTCTCTAACTACAATAGA
NGATATTAAAATTAATGAAATAANNGCAAAATATGATAGATATATCATGGATTGCATAGA
TTTGAGAAAATACAGAGATNCTAATAATGGATATTCCTGGATTTTGAATGTAATGGATAC
TTACACAAAGTTTTTATGGTCCTTCAAACTATATNACAAACAAGCCGAAACAATTAAGGA
CGCACTGGAGAGTATATATTTTCAATTTGGTGTTCCTAAATCTATCCAAGCTGATAATGG
GAAAGAATTTTCCAATCAGCTACTAAGAGATTTTCATCGTAGTTTAAATGTAAAAATTAT
TCACGGAAGACCACGTAATCCACGAGCTCAAGGTCAAATTGAACGAGTGAATCAAACTAT
AAAACGTTGGCTTTCTAAAACTCTTTCCTCTGATGATCAAAAAAGGTGGATAAATGTACT
ACACCAAATTGTTTTTAAATATAATATTACAGTTCATAGAGCCACTAATCGCTCTCCATT
TTTCTTATTTCATGGACATAATGGATATAATACTGTAACAAATAATATTGAACTATACGA
AGACGAAAATGATTGCACAGTTTTTGATGGATTCAATGCTTGGGATTTCAATGAAAACTT
TGAAAATAGCTCAAATGAAGAATTACATAATCAAGTGATGGATCATTTCTCCTCTTATAG
AGAAGCTCTGATTTTGAATAGCAACCCAAATACAATTGAGCGAGCGTTAGAAACCGGNGA
CTTTGTTTTTCTAAAAAAAGACTTTGATAATAATACTACTAACAGATATCAAGCTTTCGA
TAGCTTTTTTGAAAAGGATAAATATATGGTTCTTGACATCTTAAATAACAATATGATTAA
GATTTACAATGAGAAAACTAATGAAATTAGAAACGTATATAAAAACAGATTAAAAAAGAT
AAAAAAACATCATTATGATTAAATTTTATTCATTAACATGTAATTTTTATTTACTACTAT
TTTTTTTTAGATTTACGTAGTTATATAGAACATATTTTTTTATTTATTTTAATTTTATGT
TTAAAATTTATTTTTCAAACATTTATAAAATTAATTTTATTTTCATGATTTAAAATTAAC
CGCCTAGTTTGGAGGGAAAATCAAATATAAATAAAAAAAATATATAACTAATAGCCCCTT
CAAAACAATCTATCTTCTATTTATTTCCACTGTAATAAAGGGTAGAAAATTTGTTAACTA
ATAACAAGGGGGCAATATGGCATGGGGGTGGATATAATATGCCACATTTATTAAT
>Consensus_retroF
TGAAGGGATATTATATTTTTGATCTGATTAGTATTTTTCAGACATATTAAAATTTGTATA
ATATCCCTCCAAAACTCCCTCCAAATTAAAAGTATAAATATGCGAAATATTTATAAGGAT
GGATAAGAATAATAAGAATCATTTAAATAAATTATCAATAGTAGAAAACTTTCTACAAAA
CAATCTTTTACCTTACAATATTGAATTCAATACCAAAGAAGGTATGAAGAAAGAATACAC
TAATATGACGTCAGAAGAGCACCATAGCAGTGGTAGAAGTGATAAATGTCTCAAGAAAGA
TATCAAGGAGGTGTTGGAATTAGAACTTAAACTTCCAGGAACGAATATCATAGTTAAGAA
GCAACTGCAATATATTAATGAGAAGCAGACAAATGATATGAATGATTGGCTTGATACTTT
TGAAGAAGTTAAAGATTTAGCCAAATGGACAGAAAATGAGTCCATATGTGTATTAAAAGA
ATTGTTTAAAAATTATAAAATTAATTTCAAGGAAAAGACTTNTGTTGAGATTAGAGAAAA
TTTAATCAATATATTTTATCCTAAAGATCTTGCAAAAATTTATCTTAATCAATTAGATAG
TGTGAGACANGAAGACTTTATATACTTTAATGATTTTCTAGAAGCTATTAAAAAGAGATT
AAATGCCTATGGAATGTNAGCAGGACTGAGCATGCATGAACAAAAAAGGAAATATGAAGA
ATCGTTAAACAGAGGAATAGCCCCATACACTGCATTAGAGTTGGCCAAGAACTCAAGCCA
GACATTGGATTTAAAGATCAATCAATTATTAATATTGGAAAGAACTATTATTGTTAAAGC
AAAGGAAAGACAAGTTCAGAATCAAAGAGAAAGAGTGACAAAGCAAATAAATGATACTAA
ATATCCTTTTGATAGAACAAAACATGAATTATATGATTATCCAAGGTATTGTAAAATCCA
TAAAACAAATTCTCACAATACTCGCGACTGCTACTTGAGAAATGATAAAAAGAAGTCAAA
TGACATTAGGAACAATCACAACTTTAGTGCAAAATCTAAGGATAATAATTTCANTAAACC
CAAGGGTCTAGTTTTGACAGAAAAGATATTTGATAACATAATGATAGAAGTGCCAAGTGT
GATAAATATGGAAGAAGTAAAAGTAACCNTAGATACTGGATCCACTCGCAGCTTTGTAGG
AAANAAATTTGTTAAGGATCGTGGCCTAGAGATAGTNGGGTTAGAGAAGAATNTTGAGAT
CATAGCTGCAAATGGAGAAANAATAAATATCAACCAAAAATGCAAAATGGATTTNAACTT
TAAAGAATCCAACAAAGGAATNAGTGAANATTTTTATGTTTTNGAGAATTTGCCGGTAGA
TGTTCTCATAGGAAATGANTTNTTAGTTAAATATGGATGCGTANTCGATCTCGCTAAGCA
ANAGGTTAAAATGAATGGTGGANTAATAAAACTATCAAATCAGCAATTAGAATATAANNA
AACAGTNGATAAACAAATATTTGATAAATTCCTTATGAATAAAGAAAATAAGTTTTCATG
TCTATTAAAGAAATATATCCAAAATAACAATAATTTTAAAAGTATTAAAATTCAGCCAAT
AAAAATTAGTATAAAGGATCCAAGTGCAATAGTGCAATCAAAAACTTATATTGTCCNCTA
TAAATATCACAATATAGTTAAAAANGAACTTAAAAGATTATTAGACGAAGATATTATAGA
AGAAAGAGAGACTCTAAATTCTAGTCCGGGGTTCTTAATCTCAAAAAAGAATGGGGAATC
AAGACTTGTCATAGACTATAAGAGGGTAAATGAAAACATTTACGATGCTAATGCAGAAAT
TCCTAAAATATTTGAAAATATTCAACTTATTGGTAGTAACAAATATTACACTAAATTAGA
TCTTAAGAATGGATTNAATCAATTAGTTATAGCTAATGAATCAAGAGATATTACNGGGTT
TGTAATTTTAAGTAGAAATTTTGCATATAAAANAGTACCCTTTGGTCTGAAATCAGGTCC
AAAACTTTTCCAAAAGGTAATTCAAGGAATGTTGCGTGATTGTAAAAACTGCTTTGTTTA
CATTGATGATATTATTATTTTTGGAAATACGGTGGAAGAGCACAATCAAAATGTGTATCA
AGTTCTCAAAAGATTGTATGATCATGAAGTAAGATTAAATTTTGATAAAAGTGAATTTCT
AAAAGAAGAGATTCAATTGTTAGGACATATTATTAGAAAAGACTCAATCGATATNATAAA
AAACAATCTAAATGATTCTATATTTACAGGTGAAAGACCTACTAATTTAAAAAAAATGCA
AAGGTTGATCGGATGTTTGAATTGGTATAGGAATTTTATACCTCAGTTCTCGGATAAAAT
AAAACCATTGACAGACAAACTTTTGATTAAAAACAAGGACAAAAGTAATGGAAAGGCAGT
TATTAAATGGACTAAAGTAGAAGAAGAGGCTTTATTAAAACTTTTGGAGGAAATAAAATT
AAGCAAACGATTGACTTTTCCAGATTTTGAAAAATCATTTTATCTAAACACAGATGCTTC
GGTTAATGGAATAGGTGCAGTATTGTACCAAGATCACGGTGTTTTGGCATATTTTAGTAA
AAAATTACACGGGGCGGAGTTAAACTATTCTGTAATTGAAAAGGAATTCTTAGCGATTCT
TAGAAGCTTAGAATTTTTCAGAAATATAGTTCAAGGNAACGAAATTGTTATTTATACCGA
CAATAAGAATCTGTTGTCCACGAAATTCGATCCCAATAAGAGAATAGATAGATGGAAAGT
ATTACTAAATGAATTTAATTTCCGAATTCAACATGTTGAAGGCAAAAATAATCCAGTAGC
CGATTATATTTCACGAAACATCTGTTTGTTAGAGAAATCAATGAATGATAATAACCATGA
AAAGAAAGAATATGATAAAAATGAATTTATTTATAAAATACAAAAAATTATTAGTAAAAA
TGATAAATTAAAAACACATGGTCATATTAACCAAAAAATAGCTGAATCTAAGAAGATAAA
TATAAAAGAAGGTGATATACTACATAAAATTATTAGAATTTTCCATAATGATCATGGACA
TGTAGGAATCAAAGCAACATATTACACTTTAAGAAACTATATTCAAGCAAATAATCTTAT
GAGACACATTGTAAACTACATACAAAAGTGCAAAAAATGTCTAAGAGCGAAAGGCAATTA
CAGAAACAAGCCTTTACCTAATATCCCCATGGTAAGTAATANGTTAGGTGAATCAATCTC
AAGTGATATATCTGGACCATTTTATACAAGNGATTATGATACTAAAATTAACCAGAAAAA
ATTTTATTTGATTTCATTTACGGACATTTATAGTAGATATACTTGGGTTACTGTATTAAA
AACCCAAACTGAGAAAGAGATAACTTCTAAATTAAAACACTGGATCAAAAAACATGGACG
ATACAAGTACTTGATTACTGATAACGGCAAACCATACATTGGGAATCTGCTAAAAGAATT
TCATTTAAGGCAACAATCAAAACACATATTTATTCCTACTTACACCCCCAGCAGTAATGG
GATTTCAGAACGAATAAATAGAACGGTAAATGAAATTTTAAGAATTTACAAAAATAAAAA
GTTAAATAATATAATTAAAATTATAAATAAGAGACTAAATGCGGTATATCATACAACAAT
TAAAAATATACCTTTAAAAGTAATGAATCAAAAACTGACGATAATAAATGCCAATAATAA
TGTAAAGGATAAAATTATAAACGATGAAAAAAGGTTTAACTATAGATATGTAAGAGGAAT
GAAAGTATATGTAAAAAATTTTAATGCCCATAAACTTGATAACTTATTTTTAGGACCAGT
AGAAGTTAAAGAAGTTGCAAAGAACAAAAGGTGGCTGAAATTAAAAGGAGTAAATGGTTG
GGTTCATGTTAACAATATTAAAGCTTACTAGGAGAGGGGGTGAATGAAGGGATATTATAA
TTTTTGATCTGATTAGTATTTTTCAGACATATTAAAATTTGTATAATATCCCTCCAAAAC
TCCCTCCAAATTAAAAGTATAAATATGCGAAATATTTATAAGGCATGGANANGAATAGNA
NGNATNATTTAAATAAATTATCAATAGTAGAAAACTTTCTACAAAACAATCTTTTACCTT
ACAATA
>Consensus_retroG
TGATAGANCTATTCTATCATAAAATCTTCTAATCAGCTTCTAAACCTAAATTAAATTTAA
TTAATCNATTTATAGTTAAATNAAATTTAATTTAGATCTAGGAGTTGATTGGTTGATGAA
AACTATAAATACACTGATGAATAAACTTTAATGCCCTTTAATTTTAATAAAGATAAAAAT
TTAAACTTAAACAAACCTTTTATAAAATCGATTTATTTGAAATACCTCCTTGGGCATGGA
GGATACCATAATTTGAATTCAAATTACGACTTGAAAAATGGAAACAAAATAAATTACGAC
AAAAATTTACCGACATTAGAAGAAGAGACTGAAAATGTAGTATTTAACTTTCAGATCCCA
GAAACTAACTTAGTTNTTCAAAAGAAATTGAATTACCTAAGAAATATTAATCAAAATTTT
ATTCACTGGATAAAAAAATTCAGGGACACAGCCAAAGATTGTAATTGGAATCATTCAACA
ATTTTAAGTGTGCTTAAGAATATTGTAGATCACGAATTACTAACTAAGCTACAAAAAACT
GACTCGGCAGATGCAATACTTGACGGTCTGTTAAAATTAAAATATCCAGAAAGTGACTCT
AACTATTACTTGCAAAGACTTAATAAACTCAAGCAAGAAAATTTTGTGCTAATTTCTGAG
TATCATGATGCCATCACTAGTCTGTTAGAAAGATATTCTATAACAGTCAACCTATCCAAA
TCTGAAATGACTTTCAAGGAAAAAGAGATCTTTAATCATGNACTTCATAAAAAATGTCTA
TTAAGAATGGCTGAAGACAACTGCTTTGGCATAATTGAAATTCTTAAGAAGATAAAAAGC
GTTGAAGAGTTGATGCTACAGTTTGGAGAAGAAACTAAGGAAAAAAAACACATATCAATA
CCTAAGACAGAATACAAACAAAAATATTGCAATTATCACAAAGTAAATACTCATTCAAAC
AACGAGTGCTTTAGTCAAAAATTTAGGAAAGAATATGGGAACGAGAAATCAAAGAAAAAG
CCTGTTGATCAAGTTTCGGCATTAAATAAAGACTCTTCATGTTATCTAGTTTTAAAATTG
TTACCACAAAATTATTTTGTTAAGGTATTATGTGATACAGGAGCCAGCAAAACGTTTATC
AATTCTTCGTTGTGTTTAAAGTTAGGAATTAAAACATTCGAGATTCCAAAATTAAACGTT
GAAACAGCCGACAAGTCACTTGTAGCATGTTACTCAGCATGCAATATAAGACTTCTAGAA
GAAAAAACACACTTAAACTTAGAGGCGGAATGCATTTTATTAGACAATTTGTCAGCGGAT
ATTATATTTGGAAATGACTTTTTAACCGCTCAAAACTGTTTAATTGATCTAAAGAAAGCT
GAAATTACTTTATCAGGCAATAAAATTAAATTCTTAAGGGGAAATAATATTAAAACAATA
AATAATTACAATACTAAAAATGTAGTAAGCACATTGGAAAATGACGATTCTCAGCAAGAA
ATTCTCGAGTTGCTTAGGCCTTACATTTTAAAAAATCNATTAAAGCACCCCATACCAAAC
TATAAATATGATATAAAACTAACTGATAATATTCCAGTTAATTCGAACATTTACAGTGTG
CCTATTAAACTTGTAAAAAGATTTAAGAATGAGCTCGCTAAATTATTAGATTTAAATATC
ATAAGACGAAGCAAATCAAACTNCGCTTCCCCGTGTTTCGTTAAAGAGAAAAACGAAAAA
GAAGTCAGACTGCTGCTAGACTATAGGAAACTAAATGCAAAAACAGAGACACTTAATTAT
CATTTTCCTAACGTCATAGAGGAAATTCATGAATTCAAGGGATCAAAAGTTTTTTCAACT
TTAGACATGCTATCCGGCTACTATCATGTAGAAATTAATGAAAAGGACAGATATAAGACA
GCTTTTATCACTAAATTCGGGAAATTCGAATACAACAGGGTTCCCTTTGGTTTGAAAAAC
GCACCAAAATTCTTTAATAACATGATGCAAGAAATCCTCTTTGATATACCGAACATAAAA
ATATTTGTAGATGATATAATTATTTTTACAAAGACAAAAGAAGAACACTTGAAAACGATT
GAAAAAATATTTAAAAAATTCTTTGAAAATAACATAAGTCTAAATATTAATAAGTGTAAA
TTTATGAAAAAAGAAATATCATATTTGGGAATGACTATAAGCGGCGAAACTTTCAAACCT
GATTTGAGTAGATTAAAAAACTTTCCTTCCTGGCCACAACCTNAAACCAAAAAGCAATTA
CAAAAAATACTGGGATTAATCAATTGGTACCGGCCATTTGTACCCCACCTCAGTACTAAA
CTATCTCCNCTATACGATAAATTAAAAATAACAAATCATAAATTTGAAATCACAGCTGAA
GAAAACAAAACTATTGTAGAAATATATAATTTAATACAAAAGAATGCAATGTTATACCAC
GTAGACATGAAAAAACCTTTTCACATGTATTCGGATGCTAGCGATATCGGCATAGGAAGT
ATATTAGTACAACAAAACAACATTGTTGGACATTACAGTCATAAACTCCTTCCCACTCAA
ATGCGATATACTGTAATGGAACGAGAACTATTAAGCATAGTATTAGCTTTAAAACACTTC
CGAAAATTAATTCTAGGCAATGAAATCATAGTATACACGGATAATNAAAATCTGATCACT
CCCAAAGAAAATTATGATAACAAAGTTGGAAGATGGTTTCAATTGTGCACAGAATACGGA
GCTAAATTCCAATATATTGAAGGAAAAAAGAATATAATTGCTGATTTCTTATCAAGAAAT
CCACACAGAACAATAAATTCTACTGAGGCATTGAATATTATTATATCAACAGAAAACAAA
TTCTGCAACAAAGAAAGGATTAAAGAACTTCATTCAGACTACGGANATCCTGGCATGACA
ACTATGTATAACACTTTAAAATTATATTATAAAGAACANAAGCATTTAAAAGNCACGATA
GAACAGATTGTAAAGCACTGTCATCTTTGTCAGATATCAAAAAACAATAAACATAAATAT
GGCGACTCCAAGGGAAAAATAAGTACTCTGACACCACTTCAACATATCTCTACAGATATT
TTAGGACCTTTTAATGCTGATTTCTATGAGCACAATTTAAATACAGACAAGTTTTTTATA
ATCACTTTTACTGATCGATGCAGTAGATATACCAAGTTATATTTAACNGAAAAAATANCA
GGTAAAAGCGTAACAAAGNCGTTTAAAAGGGTTTGNCTTGAAAATGTTGGAGTTCCTATC
TCAATCNTGAGTGATCAGGGTAAATGTTATACNAGCAATGTATATAAACGATTCATGAAC
AAAAGAGNAATAAAAATTAAGTATTNTAGCATCTATAATCCTACTGGAAACTCAATTTCA
GAAAGGATCAACGCAACAATAGGAGCATNTTTTAGAATTTATCATGGTAGTTCTTTGAAG
GAAATANTAAAGAAAACAGAGGACAGACTAAACTATTGGGTTAACAGATCAACGGGAATT
CCACCGTCAAACTTCCTCAAANTACCTAACAAAGTTTANAANGGANAAACTATTAAAATG
AAACCTACGAAACTTTTAGCAAAAAAGNATGAAAATAATTTTAAAAATAAAACAAAATTT
TTCAAATACAAAATTAATCAGAAAATTTACATAAAACATTTTAATGCTATGAAAAACGAT
ATAAAATGGTNAGGACCTTTTAAGATTTTAAAATTAGATGATTCAGAAAATCGTGTGCTG
ATTGAACTAAACAAAAAAGAAATATGGCTCAATGTTAAGAATATAAAGCCTTGCTGGAGT
GGGCAAGATGATAGAGCTATTCTATCATAAAATCTNCTAATCAGCTTCTAAACCTAAATT
AAACTTAATTAATCATTTTATAGTTAAATAAAATTTAATTTAGATCTAGGAGTTGATTGG
TTGATGAAAACTATAAATACACTGATGAATAAACTTTAATGCCCTTTAATTTTAATAAAG
ATAAAAATTTAAACTTAAACAAACCTTTTATAAAATCGATTTATTTGAAATACCTCCTTG
GGCATGGAGGATA
>ConsensusG_DDETpnIS1595
ATCATACCTTTTTTTTTCCCCAAGCTGTAAAAAAAATTAAAAAATAAAATAACCTTAAAA
ATGATTACTGCTAATGAATTAGAAAAAAAAATTATAAAAATGAAAAGAACAGCATTCATT
CCATATTTAATGAGGAAAAATTATATAAAGAAAGAAGCAAGATGTAAAAAATGCACAACC
ATGATGAAATTAAGTGCTTATAAAAGAAATATTGATAAGTGTGCATGGAGATGCACAAAT
AAATGCTGTGAAGACTATTTGAAATATTTCTCAATAAGATTAGATTCTTTTTTTAAGAAT
TTTACCTGTGATATTAAACTTATACTGAGAGTTTTAATAAAATATTTGAATGAAGAACAG
GAATACACAATTCAAAAATATTTTAAAAATAAAAAAAGTTTAATCAATAAAATACTTANA
TTATTTAGAAACTTAATTCCTAACACCGATTTTTCTAATGACAAATTAGGCGGCCCTGGA
TCAATAATCCAAATAGANGAAACAATGATGAACTTCAAATGTAAAAGTCACCGGGGGTCG
CTCAACTCTAAACAAAACGGATGCTCTTGTCATAATTGAATACCAAAATAAAATAAAAAG
AGCTTTCGCAAAAGATTATTCCTAATAAGGAATCAAGAACTATAATTCCTATTGTTGTTT
CTCAAGTCGCCAGTTCATCTATTATTTGGACAGATGAGCATAAATCATATAAATGTCTAA
AAAACCTTGGATTTGAGCATGATAGTGTTTGTCACAAATATGAATTTGTGAACAAATTGA
ACGGTATTAATACGCAGGCAGTTGAGTCTTTCAATAATTGCATTAAAATTAAAATAAAAA
AGCAAAAAGGAGTGAAGCCGTGCGATAGGGAAGAATTTTTGAAGTGTTTTCTATTTTTTT
TTNAATAATAAAAAGAATTTATTGNAAAAGGGGATTGAAATTGATTAAAATAAGTTAATT
TTCTTTTTATTTTTATTTTTTTTATTTTTCTTTTTATCATACCTTTTTTTTTCCCTCATA
TGGGGAAAAAAAAGAGGTATGAT
>ConsensusH_DDETpnIS1595
ATCAGGTCGGTTTTTTTCCCCCTATAATAATTTAAACTAAAATTTAATGTAGATATATTG
CAAAAAAAAGAGAATTATTAAAATAATTTATACAAGAACCCCCGATGATTACGCCTAAGG
AACTTGAAGAAAAATTAATTCAAATGAACAAAGAAGAAACAATAGCTTTTCTAATGAACA
ACAATTTTTTATCAAAAGAGTTTAAATGTAGCTTTTGCTTGGAATATGCAAAATATAGTA
TATACAAAAAAAATAAAGACGGATTCGCATGGAGATGCGTCAACAAAAAATGTAATTATT
ATAAAGAATACTTTTCACTTCGCATCAATACATTCTTTGAAGGATTTACTTGTGATNTTT
CTTTTATTTTAAGAGTAATTATAAAATTCTTNACAAAACAGCAAATATTCTCAATTATCT
TGTACTTCAGAACTAATAAAGATTTAATTTATAAAATAATTAATAAGTTTAGGTCAATAA
TTCCACCTACAGATTTCAGTCAGAACAAACTTGGCGGTCCTGGTAATGTAGTTCAAATTG
ATGAAACAATGATGAACTACAAGTGTAAAAGTCACCGGGGCCGTTCTCCTAACAATAAAA
CTGATGCATTATCGATAGTAGAATGTAATAATGGAATTTTGCGCGCCTTTGCTTGTATCA
TTCCTAATAAAGAATCNAATANAATTTTGCCAATAATCTCAAAACAGGTAGCTTCTGGAT
CAATAATTTGGACCGATGAACATNGGTCTTANAGCAGATTATCACAAAAAGGTTTTATAC
ACGGGACAGTGTGTCATAAGTATGAGTTTGTAGAAAAAAATAATGNCATAAATACTCAAA
CTGTCGAAAGTTTTCATAATTGCATTAAAGAAATCATTAAAAAACAAAGAGGAGTTACNA
CAGAAAAAAGAGAAGAATTTTTAAAAGAATTTTTATTTTTCTTTAACNATGGTAAAAATG
TTTTTGAAGTAGGCATTAATTTATTAAAGATTAATTATTAAGATTTTTTTATTAATTTTT
TANGTTTTTTTATTAATTTTTTACATTTTTTTATTAATTTATTAATCAAGTCGGTTTTTT
CCCCCCNNNGGGAAAAAAACCGACTTGAT
>Consensus_retroH
TATCGTGGTATGATTGGTGGATTTAAAATTAAAAAGTATCGAAGATAAAAGATAAAAGAA
AAATCTTTAAATAAATCCTTATTATTACTATGAAACATTTAATCAATAAATATAAACAAC
CCGANCACGGCATTTTGAATTCAAAAGCCCCAAAGCAAAAGCATCATTACCATCAGCGCT
CGGATAACCAGTCACCCAAACTTAATGAGCTGGCTACAACGCTCACTAACCTCGCAGAAG
GTTTGACCAACATGTCATTACAGACCAACATGACATTTGAGACGAGAATAAACGACCACA
AGGGTCCTAATGTAATCATAAGGAAGTTATCATTTTTAAATCCTCAAAACATTCTACAAT
GGACGATGCAAGTCAGAAACTTATTCCAACTGAATAAGACTGATCAAGAAACATCAATGG
CAATTATAAGAACACTATTAGAGGAAAACCTTCTACACTTGATTGACGACATTGAGGAAC
CCGATTTGGCGCTGGACAAATTAATTAAGGAGACTTTCCCACGTGAACACTTTATAACTT
ACGAAAGAATATTANATAAAATAAAAACAAAAGATTTTAATTCGATTACTAAATTTTATT
TGGAATTTAATAAATACATCACAATGGCGAATTCATGCTTANATAAAAACGAAAAGCTCA
CAGCACGGGAGACTCTATCCTATTTTGAAGGAGCACTATCCAGGCAACAAAAAATACGAT
TGCTAAATATTGACACTTCAGATATCAAGATAATGGTGCAGTATTTATTTAAATACGAAA
ACCTTGAAAAGACGTATGATGATGAATCGATAGCAGATCCCAAAACGACAAACTATCAAA
TACCGTATTCTTCCATGGCTAAAACCAAAGGTTACTGGTGTAAAATTCATAAAAGTAGAT
ATCATAACACACAGGAGTGCATGGAGTACAAACGACGACAGCAAGAACAAGAGAAAAATT
ACAATGGACAGAAGGAAAGGAAAAGTAAAGGATTTGTTATATGTGATAGAGAGCAAAACC
ATACAACAGAAATATCACTAGAAGCCCAACTTAATAATCAAAAGGTAGTATGTCTCTTTG
ACACAGGATCACATGATAACATAATATCTACAGAACTAGTAAGGAAACAGAAACTATCGG
TCTTTAAATTGGAAAAACCAAAGCTTATACAAATGGCAAATTCTACCAAGGAATCACTAT
ATGAATGTGTTGAAGTAAACATAAGCTTTGATCAAATTCCAGATAAATCATTCAAAGTTA
CGTGTTACGTCATGAAGGATCTTCCAATTGACATAAATCTCGGCTATGCATTTATGAAAA
AATTTGATGTTATTATCAACGCTAAGGAAGATACAATTTCTATACAAGATAATATAATTG
AATACTCAGAATCTTCATTTACTGATAATACAACTAGGAATATAAACGAATACGTTTACA
GCAAAAGCATGATAATAAATAAATCCAACGAAGTGGCAGAACTAATATCTGATACAAGAA
TGAAAATACCAGAACTAGGTTCGATTCCAAATACCGAGCATTTTATCCGTTTGAAACACG
ACGAGCCAATATATCAAAAGGAATACCCGATAGAATATGATTTACAGGAAAAGGTAAGAA
AGGAAATTCAAAATTTAAAAGAAAACCACATAATAAGAAAGAGTACATCATCATATGCTA
TGCCTGCCTTTCCAATTCCCAAAAAAAACGGTAATATACGTTTAGTGGTGGACTATAGAC
CATTAAATAGAATAACAATAACTGAACCATTCCCCTTTCCAAACATTCACACACATATAT
ATGATTTAAATAAATCAACAATATTTTCGCAGATTGACTTGAGAACAGGATACTATCAGA
TAAAGGTAGCGGAAGAAGACATACCTAAGACTTCCTTTGTGATTCTTGGCCAACAATATG
AATTCCTTCGAATGCCGTTTGGACTAACCAACGCACCAAGGACATTTCAAAGAGCGATGA
TAAATCTCTTTGGTCACTTAAACTACGTGAAGATATTTTTGGATGACATCCTTGTCCATT
CGACTAACGAAGAAGAACATATTAATCATTTGAAGGAATTATTTGAAATATTTATTAAAA
ATAAAATAGCAATAAATTGGGAAAAAAGTAAATTTATTCAACCATCCGTTAATTATTTAG
GAATGAGAATTTCCGCTAGAGGAATTAAAGCAGACGAATCATCCATCAAAAAACTAAAAC
ATATAAATACTAACCCCCAAACAGTCAAACAAATAAGACAGGTTTTAGGGCTGATAAATT
GGTTTAGACCTTACGTCATAAACCTTAGTGAAATGATACACCCGTTGACAGAGAAGCTCA
AGGAGCCAAGGAAAATAACTTGGACAAAGCAAGACNAAANTATACTATTAAAAATAATTA
CAGAGATTGAAAAAAATCTAGAACTTAGTCATCCTGATTTTAATNTACCCTTTGAAATAT
TTACCGATGCAAGTGACAATGGTATTAGTTGTATAGTATGCCAAAGGGATAAGATAATAG
GTATTTATAGTCACAAGCTTCTTAAATCAGAAAAGAATTACTCCGTAGTTGAAAAGGAAT
GCCTTGCGATCGTGAAAGGCTTAACACATTTCAGGACATTGTTATTTAATTTTCCCCTAG
TGATACACACAGATAATCAGAATCTAACGTATATCAAGAGCTTATCATCTAGCAGATGGC
AACGTTGGAAGCTTATACTTGAGGAATATTCATATACACTAGTNNATCTAAAGGGTAAAA
AGAATGTAGCTGCAGACTATTTTAGTCGNAATTATCTTATAAAGGTTGAAGACTCTATTT
TGGATAAAATNGTTAAAGGAAAAACACCAATTAAAATACANTGTGAAAATACTAATATCA
CCATTGATAAGAANGGAAAAGATGACAAATATACTGTATCTGAGGACCATAAAAAACAAT
TTATCGTTTATCTACACCAGTTGTTAGGCCATCCTGGAAGCAACAAATTATATGAAACAA
CAAAACACTATTTTGAATTACCAGGACTAAGAAAATTAACAAATGAAATATGCTACTCTT
GCGTTAAATGNCTAAAATCAAAAAATTTAAAAAAAAATCATGGCAAATTAAAAAATTTCC
TTGTAGCAAAATATCCCTTTCAGGCGATTTCTACAGATATTTTAGGCCCATTACAGCATG
AAACCTACTTAAATGGTAAACCTTTTTATATCCTTACGATAACGGACATATTTACGCGTT
TTACAAAATTGTATTCTACCCATGATATTGACAGTATTACCATAGTGCGGCTATTTAAAA
AATATTTGGAGCAAATAAAAATNATTCCAAAAATAATAATCAGTGACCAGGGGAGGCAAT
ATACCTCAAAGAACTTTTTAAACTTATGTCAAACACATAACATTAAACACAAACTCATTA
CAGCATACACCCCCACGGCAAATGCCATTTCAGAAAGAATTAATTCCACCATTTTAACAA
CACTCAGAATTTATAAAACGCATCTATCTCTACAACAGGCTCTAGCTAAGACTGAAAACA
ATCTCAACTACACCTTTAACCGAACATCCTGCCAAATCCCAATCCAAAGTCTACAAGACA
TGAACAAGATGAGCGGAAAAATCAAAGATGAAAGAATTCAAGAACTTCTAGCAATTCAAA
CAAGAAATAAACAAAGAAGCCTTGAGAAAGAAAATAAAAAGAGACTCTTGAATAAACAAA
TTTTGATAGGAAACACCATTATGGTAAAAAGAATTAGAAGCAACAAATTGGATGATTATT
TTGAAGGACCCTATGTGATTACACAGATTAAAGCAAATGACAACTTAGTAGCATACAAAA
AAAAAGATGTAGAGCAGTGGGTTAGCATTAGAAATTTGAGAATAGTGGAGAGGGAGTAGA
ATATCGTGGTATGATTGGTGGATTTAAAATTAAAAAGTATCGAAGATAAAAGATAAAAGA
AAAATCTTTAAATAAATCCTTATTATTACTATGAAACATTTAATCAATAAATATAAACAA
CCCGACCACGGCA
>Consensus_retroI
GTGCTGGAAGAANNTAATANAAGAAGAAATTATTAAAGAAAAGCCTTGTTTGAATTCCAG
TCCAGGATTCGCGATAGGAAAAAAGAACGGACAGGTTCGTTTGGTGATTGACTATCGTTT
AATCAACAAAAAAATATTGGATGAAGTAATAGGAATACCAAAAATTTTCGAAAGTTTACA
GCAGTTAGGTAGTAATAGTGTTTTTTCTAAGATCGACTTGAAAAATGGATTCAATCAACT
TCCAATTGATGAAGAATCCAGCAATCTAACAGGATTTGTAGTATTTAACAAAAGTTATGT
TTATCAAAGAGTTCCATTCGGGCTAAAAAGTGGGCCTAAAATATTTCAAAGGATGATTGA
AAGCATATTGGATGGAATAGCAAATGTTTTTGTTTATATCGATGATATTGTGATTTTTGC
AAAGGATGTTAATTCCCATAATGAAACACTCGTAAAGATATTGAGAGTTTTTCGTACTCA
TGAAGTGCAGATCAATTTCGAAAATAATATTCTTCTCGTAAATGAAATTGAAATGTTAAG
ATACATAATAAAAAAAGATGAAATTAAAATTAATACAAATAAAATAAAAAATGGTTTAAT
TATAACGGAGCCGGTAACAAAGAAAAAGATTCAAAAAGTAGTTGGACACTTAAACTGGTT
TAGAACATTTGTTGAGAATTGTAGTAGCAAATTAAAACCGTTAAGAGATTTATTAAATCC
AGATAAACATATTAGGTGGAATTCTTCTCCCCAAAAAATAATTAATGATACTTGTAAAGA
CATTGTTGAAAATGCATCTCTATGTTTTCCAGATTTTCGTAAGGAATTTAAATTATCTTG
TGATGCAAGCAATNAAGGCATCGGAGCAACATTGTTTCAAGAACATGGAATCTTAGNNTT
TTACAGCAAAAAGTTAAATGGAAGTGAATTAAATTATTCTATTGTCGAAAAGGANCTATA
TNCAGTGTTAAAAGCATTAAAGAACTTCGAAAANATCATNCAAGGCTATAAAGTTATAGT
CTTNACAGATAGTAAAAACATAGTAACAGAGAATAAGCAANTTGAAAAAAGGATTGAAAG
ATGGAGAGTTCTTTTGAATGAATATGATTACGAAATACAGCATATTGAAGGTAAAAATAA
TTACATTACAGATTNGTTATCAAGGAATATTCTAACCAATACAATTAATGAAAAAGAAAA
TAATTTATTTTTGTTTAAAGAAAATAAATTATCNAATCACAATAATGATAAAATAAAAAN
ATTNTTACATGAGATTACAATGAATTTACAACTTAAAAACNACAAAAACTATTCTATTGA
TACCATCATTGAAGATCATCAAATTGGAAAANNTACAACTATTGAGTTAGAATCTGAAAC
CGAAGTTGATATAATAGTAAAGAATTATCATGAGATGTTTGGACATAGTGGGATCGTAAC
CACCTTTTCAACTTTAAAAAGATACTTTTCACATAGCAAATTAAAGGAAAANATTATAAA
ATTTATCGATAACTGCATCCTATGTTATAAAGCGAANTATAAATANGGAGCCAAANGTAA
TAAAATTAATCCCAGAATAACATCTAAAGAACCCTATTCCAAAATAAGCTTAGACATTTA
TGGACCAATATTTTTAAATAACTTTAAAAGCCAAAAAATGAAAAAGAATACATATTTGTT
ACTAATTACTGACATTTATTCCAGAGTAACTACAATTTTCTCTAATAAAACAATTACATC
CCAAAATATTGTGGATTGTTGCAATAAATGGATTAAATCACATGGTGTTCCTAAATCACT
CATATCAGATAATGGAGTACAATTCTCAAGCAAGGAATTTAAGGACTACTTGAGCTCAAA
AGAAATTAAGCACATCTTGATACCAACATATTCATCACAATCGAATGGTATTACTGAAAG
GCTTAATCGAACAATTGGTGAAGTTTTAAGACTTTATAAAGGAGAAAAAATTAACAAAGT
TTTAGAAGTAGTTCATAGGAGAATTAATTTTACGTATAATACTAGTTTGAATGCTATACC
ATTAGTCTTTTGCACAGGAACACAAAATACAGCAGTAAAAGTTATTGATGAAGTGTATAA
AAATTCAGAAGACATTAAAAAAGGGGATTACGTTTTTGTCAAGAAAGGAGTTCGTAAGGG
TAAAGATGATGATATATTTGAAGGACCTTTTTTAGTGGAAATAGTGGGATCTAAGGGACG
ATGGATTAAAATTAAGGAGCATGAAGGTTGGCAACACGTAAAAAATATCAAAGGGTGGAG
AGGCGATAATTGTAATGTATTAGGATTAGGGTTTTATAAGAATATAAATAATGTTGATAT
TTTTAACCCATGATACCTTATAAGAAGGATAATGAATTAAATAAAAAGGATTATAAAAAT
TANATTTATAAACATAAGCTTACATATAATATTATTGAGGGTTTCCTCGGCNGCAGGAAG
CTNCCCTNAAGACATTTCAAAAATACTTAAGGATTTCAATTAATATATCAAAAAAATCAA
GGATATTGACCGTTTATAAGGATTCAAATAATGTTTATAAACTGGTTCTGGTTAAATTGC
ATAAGAATCTAAAATATGAACTTCATGGATTTAGATAAATAGTTACATTATCTACAGAGG
ATCCTTTATGAAAAAATATATAAGAAATTTGATCCAATACATCTTAAAAAATATTTACCT
TATAATTCTAGATTCCTATTGCCCCATTATAATATAATTTTTATATTTACCATATGAATA
TGATAGTTCACTTTAATAAATTTTATATAGCAAATTCTTTTCATGATCAAACACATTATT
AAAAAGGATGAATAATGTTTCTGAAGTTTTTTTAAAGTTTATGAGTATTTTCGCGTTTAA
ACANTAAACTATTTAAGCAAGTGACTGCGATGGTTAAATCAATATATNTGCCTAATAAGC
GGGTATTTAAATATTTTATTTAGAAACANTTNNANCAAAGAATCAAAACTACATATTTAT
AATTTCCTTAAAAGCCATATAATACTACAATGCATTTATCTTAATTATTATTTTTAATAA
ACAAATCTTTTACTAGGATATATGAGGTATATTGTAGGGTTAATTACGTTAAAAATTATA
TAAATCTTGATATTAATTACATTATAGTTTTTTTTTTTTGCTCTCCGTGTTGTTTTGTGT
TCAATTTACAGAAAATAATTGAATAATTCTTTTGTACATGATCGTTTGCTTTCTATAATG
TTGAAAGTAAAGATACAAACATAAATATTAAAAAAATTAGAC
>Consensus_DDE3_F
TACAGTATGTTCCAAAAAAAGTCGGACACTAAAAAATTATTCAATCTTAATTATACTGCT
TAAACTTTTTCATATAAGTAAACATTTTTCTATATAAATATAATTACTTTCATTTTCAAT
ATCTTTTGTTCCTTGTGAAAAGATATTCTATAAATTTTCATATTTGCAAAAAAAAATCGT
TACATAAAAAACCGGACATTTAAAAATATTTCTTAAATACTGACAATAGTTACCGCCAAA
AGACCCTCCAAATAAAAATATAAATATATGAACAATACCCCTATTATGAAGCATTTAACT
CCTGAACAACATGGTCAAATTCTTGCTTTAAAAAATGAAAATTTTTCTCTCAGAGAAATT
CAACATAAGATAGGCATTCCCAAATCAACCATCAGCGATTTTTTAATTAAGTACCAAAAA
ANTCTATCACGGGCGANAAAATTTGGATCTGGACGCCAAAATTTATTAAATTGTTATGAT
TGTCAGCTATTAAAGGAAATTCTTTGGAAAGATAAAAAGATGTCTGTTCCTAAATTAAAT
ATAATTTTTAGGGAAAAATCAAGAAAAATAGTGTCAAATCAAACTATCAGAAGAGCTTTA
AACAAATTAAAAATATTTGCATACTCTCCTACAAAAAAACCCGTTCTTTCAAATATTAAT
ATTGAGAAAAGAAAGATTGCGTGTGAAAGGTGGATTTTAAAGGCAAATAACTTTTGGGAT
CAGGTTATATTTTCCGATGAATGTAAATTTAATATGCATAATTCAGATGGGAAAAGANAA
GTATGGAGGAAGAAAGAAGATAAATATAAGTCGGACTACATTGATAAAACTGTAAAATTT
GGAGGAGGAAAAATTAATGTTTGGGGATGCATCTCATCTAAAGGTGCAGGTAAATTGGTG
TTTATAAACGGTAACATGGATAAGTATCAGTATCTTGATATAATTAAAAATAATCTTAAT
GACTGTGCTTTAAATATGGGATTAGAGAGATANATATTTCAGCAAGACAATGATCCAAAA
CATTGTTCCAAATTATTAAAAGATTATTTTTGCGAAAACAATATCGAATTGCTAACTTGG
CCTTCACAATCTCCAGATTTAAACCCAATTGAGCATATTTGGGCATATATGAAACAGAAA
TTGAGGGGTGTTGTGTGTAAAACTGAAGATGAATTAAAATCTAAAGTTACTGATATTTGG
AATGCTATNCCATTAGAATTTATTCAAAAAATTGTTTTTTCAATGNCTAAAAGAATAAAG
GAAGTGGTAAAAGCCAAAGGTAAGTGGACAAAATATTAAGTTTTAGTTAAAAATTATCTG
TCCGGTTTTTTTTGAAACATATTTTATAAAAAAATTTTTTAATTATGCAAACTTATTTTT
CTAAGCGCTTCATAACAAAATCAAACATTATAAAAATATTTATTAAAATATTAACTATAG
TTTTCACGTTTTATTTTGCTCTAATTTTTACCCACATCAAGTCTCTCCAATGTCCGGATT
TTTTTGGAACATACTGTA
>ConsensusI_DDETpnIS1595
GGTACTTTTGTGCTATTTCCCACCGGGGTTAAAAAAATAAATAAAAATAAAAAAATAATT
AATTAATTTAATAAAACTTATTAATATAGAAAAAGATTAAAAATCTATGTCAAAATTTAA
TTTATCAGAATTTAATACATTAAAATTATACTATACATTGGGTGAACGTGGGGAACANGC
TTTAGACTTTTGCTTTGATACAAATTTGATTAAAAAGGAAAATTTTTGTTCTATNTGTCA
TTGTAAAATGAATTTAATTAAATCAAAAAAAGTTCAGGTAGGATGGAGATGGAGATGCAG
TAGGCCATGTCTAAAAGAAAAAAGTTTGTTAGAGAATACTTTTTTTAGTAATTCAAATAT
CCAATTGCATAAATTAATTATTATGATTTACTACTGGAGTTTTGAAGAATGCACTTTTAA
AAAAGTAGAAAGGGATTTAGGTCTTCAAGAGCATTCATTTGTAGATTGGAGGAATTATTT
AAGAGAAGTGTGTGCTTTACAAATGATGTCTCTTGAAATGCAATTAGGTGGTGAAGGCAT
TGAAGTACAAATTGATGAGTCATTATTTGTACGCAGAAAATATGATAGAGGAAGATTATT
AAGAGAACAATGGATTTTTGGAGCGATAGATTGCTCAACAAAGGAATCGATTTGCATTCC
AGTTGAAAATAGAAAAAAAGAAACATTAATTCCTTTAATTTTAAAGTACATTAAAAAAGG
ATCCATTATTGTCAGTGATGCTTGGGCCTCATATCTAACAATTTCTTTATATGGTTATGA
ACATTTCATTGTAAANCATTCTGAAAATTTTGTTGACCCACTTTCAGGTAAACATACCCA
AAGGATTGAAAATTTGTGGATGCTTGCAAAACGCCGAAATAAAAAANAATCGGGAACAAG
AAGAGACTTGATAGATAGTTATATGTTTGAATTTATGTGGCGTTGTAAATATGGTAATGA
TCCATTTAAAAATATAATTGAACATATTAATAAGTTTTATTAAATTAATTAATTATTTTT
TTATTTTTATTTATTTTTTTAACCCCGGTGGGAAATAGCACAAAAGTACC
>Consensus_retroJ
TGTTGGGTTGACAGCAGCTGTCAACCCTAAAGGAGAGATCAATTGCAGAAAAGCAATTGA
TATTATTGGATTAAAGAAAGGGTTTAATGTTGGAAACTAAAGAGGATGATTTGTTAATTT
TTCTCCTTAAAAAGTATATAAGGAGTTTTTTTTAAATAAAGGATGAGTTTTTTATATAAT
GTTTTTTCTCGTAAAAATAATAAAGCGTCCGGGGACCGCCCCGCTCCCAACCCTAGAAAC
AAAAAGCTAGAAAGGATCGTAGCCAAAATACGATAGTGTTACAAAATAAACCGACAGGAA
AAGTCGGTTCGCGAGAACATTGGGGCCCAAAACGAACGCAAGAAAATATTTTAAAAAAAA
CATGAAGGAAAGAAAAGTGAGATTAGAATTATTTTTAATTGAAGGAGAAAATAATTTCGA
GGAAAAGAGTATAAGGGCACAAATGAATGAAGTAGCCTATTTAGGTTCTGATGAATTTAA
GAATTGGTTTTATGATCTTGGAATAAACNAGATGCTTCCCAGTGATTGGGAACAATTTAA
AGAAATGGTTNTGGAATTCTGCACAGATGCAGGAATTGAGTCGGTAACAAAGTACCGGGA
TGAACCATGGTCGAAGTACCTGGTTAGGTTGAAATCTTATATGATTTCAAATAATATTAC
TGAAGAAAAAATTTTTAGAAAGCTTAGATCAGAATTTTTGCCATCAAATATACAAGTGTT
AGTATATTCAATGGAAAACAATTTAAAATTGCTGATTGAGCGTGTGAGTGAATTTGAAGA
GTTTAATTCAAAAAAGAAAAATTTATTTACAAAACGTAAACCTGAAATCGATAACGATTT
GATGAAGAAAAATTTTAATGGAAATAAATACAAAAATAATTTAGAGGATGTTAAATGTTA
CAAATGCGAAAAAATTGGACATTTCAGCAATAGTTGCCCAGAAAAAAAGAAGCAAATAAA
TAATCTTCCTAAAAAGAGTGAAGAAAAGGATATGGAATGCAATAAATTGGACGTGAGAAA
AATTAGATTAAATAAACGAGAAATTGAAGCAGTTTTTGATACCGGCGCTTCAAAGTCCTT
TATAACAAGTGGAGAGNTAAAAAANTTTAGAAATTTAAAAATTATTCCTGTGAANGAAAA
ATTTGGATTCATAAATGGTGATNATTTAACAGTAGAAAGAGCTGTATNTATNACCATAGA
ATATAANACAAGAAATATACGAGAATTATTTNATATTGTTGAAAATATTNGAGAAAAAAA
GATACTAATAGGAAATACAGCGGTTAAAAAGCTGTNNGAACAAAAGAANATTCCTATTGT
CTGNAGTATTAATACTGGAAATGCNGAACCAGTATCGTGGAATAGACACTTGAGAAGTCT
NCAAGATAAAAAGGATTTANAAGTACTAGTTGATGNTTTGGAAANAAGAGGAATTGTTGA
AGAAAGCACCTCTGTGTGGTTAAATCCAGTAGTCCTAGTTAGGAAGAAGACTGGAANATT
GCGCTTTTGTATTGATTTTAGAAAATTGAATNTGTTAGTCGAATTAGATCAATATAGAAT
ACCCAAAATCAGTGAATTGTTGGCTACGCTACATGACCAAAAATACTTTAGTACCATCGA
TCTAAAGGATGGATTTTTCCAAATTGATATAAACAAGTGTGATAGAGAAANGACTGCCTT
TCACACAGGCACAAGACTTATGCAATTNGTAAAAATGCCACAAGGCTTTAAAAACAGCCC
TGCCGTTTTTCAAAGAGTGATGGATTATGTGTTAAAGGACATTATTGGACAAGGATGTTT
AGTTTATATCGATGATATTTTGATATTTGGAAAGACAGATGAAGAACATGAAACGAATNT
AAAACGAGTTTTAAAACAATTAGANTNGTTTGGTTNAGAAGAAAACAAAGAAAAAAGAAT
GGAGANNGTAGNGAGAATTACTTTCCTTGGNTTTNAGATCACCTTAAACAGTATCAAACC
TCTTACCTCANGGAGTCAGGGAATCATTNNGTATAAAGATCCAAAAAGTAAGAAGGAATT
ACAACGCTTCTTAGGATTGATAAATTATGATAGATCATTTATAAAAAATATTACAAACCA
CTTGAAGATTTTTNACAATCTTTTGAATAAAGATCAGAAATTTACATGGGGAAATTTGGA
GAAAGAAAAATTTTTAGAAGTAAAAAAATTATGGGAGAAAAATTTAGAATTGATCATACC
AAACATGGATGATAATTTCACTTTAGAAACTGATGCCTCTCAGTTTGGTTTAGGAGCATG
TCTTTTACAGAACGACAGACCAGTGGCTTATATATCCCGATCCCTGAACAAAGCTGAACA
AAATTATAGCATAACAGAAAGAGAAGTTTTGGCCGCTCTTTGGGCCATGGAAAAATTGGA
ATATTATCTGATCGGAANGAAGTTTACACTTATTACAGATCACAAGGCAATTGAATTTAT
TAAAAAGAAAATAGACTTTGGTTCGTCAAGAACAAGAAGATGGTTTGAACGTTTGCAAAG
ATTCGAGTTTGATGTNGAATATNGGAAGGGTGAGGAGCTGNTNAGACCAGATGCACTCAG
TAGAGCTTGTGGATATGTTGAAAAGGGGGAGGAGACTATGAATGGTTACCCTCTTGAAGA
GAAAATTTTAATGATACATAAACAATTTAAGCACAGAAAAGTTATATTAAGAGAATTGAA
AGAACAAGGTATAGATATTAAACCACAAGAGCTAAATAGAATTTTAAATAAATGTGAGAT
ATGTGCCAGAAAAGATGTTGGAATAAATAAAGGAGGAGAGTTTATAAGAACTACTATACC
AGGAGAGATATTTGCGATCGATCTCTTAGAAATCGCAAAGAAAAAAAGAATAATCATAGG
GATTGATTATTTTTCTCGTAAGATATTCGGAAAATTAACGGCAACGAAAGATGCAAAAAG
CATCTTAGAGTTTATAAAAGAGACGTATGAAGCATTTCCGTTTGAAACCTTACTTACCGA
CAATGGTAAAGAGTTCGAAAANAAAGAATTAAAAANATGGGTAGATTCAAAAAATATTAC
CCACAGATACACTATACCGTATCATCATAAAAGTAATGGCCGTGTTGAAAGAGCTAATCG
CACAATAANAAACGCTATAAAGAAGACANGAGGAATATTGAAACATGAATTGCCTAGAAT
TATAGAAGCATATNATGAGACATATCATAGAGGTGTTNGAATGTCTCCGAATAAAGCAGT
CAAAGAAGAAAATTATGATGTTGTAAGGAGTAATAGTTTAAAATATGAAAAAGAGTTTAA
AATACTAAAAGGGAAAATATTTGAGATAGGGAGTCAAGTTTTAGTTAAAAATGAAAAGAT
AAAAGGAAAGATGGATGATGTNTTTANCAGAANNGGAATTATTTTAAGAAAACTATCAAA
AAACACATATGAAATTGAGGANGAAAGTGGAAAGACAATTAGACGTCACNCTTCNCAGTT
GAGGAGTTTTGACAAGGGGGATGTTGGATTGACAGCAGCTGTCAATCCTAAAAGAGAGAT
CAATTGCAGGAAAGCAATTGATATTATTGGATTAAAGAAAGGGTTTAATGTTAGAAACTA
AAGAGGATGATTTGTTAATTTTTCTCCTTAAAAAATATATAAGGAGTTTTTTTTAAATAA
ANANATGAGTTTTTTATATAATGTTTTTNCTCGTAAAAATAATAAAGCGTCCGGGGACCG
NCCCGCTCNNAACC
>Consensus_J_DDE_TnpIS1595
CAATTTTACCAAAAAAGACTATAAAAATAAAAAAATAAAAAAATTACCCTGAAAAATGGC
TTTCCAAATGAACGATTTAGAAGAAATATTTATTAAAATTTTAAAAAATAAATATAACAA
AGAAATAAAGTGTAATAAATGCAACTCTAAAACTCTCAATTATAATAAAATTTTTTATAT
GTATCGTTGTAGGTGGAGTAAATGCAGAAATACTTTTAGTTTATTAAAAAATACAGTTTT
CCACAGCAGTAAATTATCATTTTGTATCATATTACAAATTATAAAGATGTGGAGTTCTAA
GGTAAGAATAACCGCAATAGCTGAGCTGTTGTCAATAAGTAAAAAAAGTGTGTCTAGATT
TATAACCAAAATGGGAAAGAAAATAGTAAATCAATATTACAATGAACAAAGNATCATTGG
TGGACCAGGTGTTATAGTAGAGATTGATGAATCAAAATTTGGCAAGGTNAAATATAATAG
AGGCCACAGAGTGGAAGGAGTTTGGGTTTTTGGCCTTGTAGAACGTACACCCGAAAGAAG
AATTGTTTTAGTTCCTGTAAATGACAGGACTCGTAGTACACTAGAAGAAATATTAAAAAA
GCATGTACACCCGGAATCCATAATTCACAGCGATTCTTTTCGTTCATATGATAAATTAAA
TAACATTTTTGCTGGACACAAAAAAGTAAATCANTCACAATATTTTGTTGATCCATCAAC
AGGGATTCATACAAATACTATTGAAGGAAATTGGCATGGAGTTAAAGATCAAATAAGTGT
TAGACATAGATCAAAAAAATTTATTNNATTATATTTAATCAGNTATTCACTAAGACGTAA
TCATAAAGATATATTCCAAGAAATAATTAAACTATTATTATAATTATTATTTGTTGTTNT
ATTTAATATTTTATTTAATTATATTTATATTTTATTTCTTTTTACATTTTACCGTCGACT
TTTTAAGGGTAAATTTTTATTTTTTTATTTTTATAGTCTTTTTTGGTAAAAATTG
>Consensus_retroK
TGAAGGATAAAATTAATAATAATAATATTTATTTAATATTTTTTACAAATCATTTATATT
ATACGATTTATGATTGGTNTACNTTTTCCCGCCTATTNTCCCTCCAANNAAAACTATAAA
TAGGCATGAAAATAACAAAAAAAAAAGGNNATGTTAAACAAGAAANNNTTGAATAAATAT
TCATTANTAGAAAATTTTCTTAAAAATAATGTGTTACCCTTCAACATTGAATTCAATGAA
AGCGTTAACAAAGGTACAATCAACAAAGAAAGAAATCTTACCAATAATGTTAAAAGTATT
TCTCTCGATCTAGAGAGATTCCTAGAATTTGAAACTAAATTACCTGGAACTAGTGTATTA
GTAAAGAAAAAATTACCTTATATTCACCATATTGATGAACTCATGATTAATGAATGGTTA
AAGTCATTTGAAGAGCTGAAGAATATGCTTTTATGGACTGAAACAGAGACTGTGTATGTT
TTGAAAGAATTGTTCAAGGAATCAAGATTTGTCTTAGATAATATTACTGAAAATTATCTA
GAAACACGCAAATATATAATTAACGAAGTATATTCCAAAGAAAGAACAAGTTTATTGCTT
AACAAGATTGATTTAATAAAACAAAATAATTTTACATTTATTCAAGAATATATTAATGAA
TTAAATTTAGCGTTAAATATGTACTCAATAACAGTGGGTCTAAATAAAGTTGAACACGAA
AGAAGATTTGCAGAATACTTTTTAAGAGGCTTAGCGACTTATACTTCCTTAGAATTAGCC
AAAATTGATGAAAAAACTATTAGTGAAAAAATAAGATATTTAACGACCTTAGAAAGCAGA
ATTTTATTAAAAGTACAAGAAAGAACAAAAAATAATGACAAAAACTACTATCAAAGACAC
CAAGAAACTTTTATAAAGCAAAATGATTATAATAAAAATAATAAATTTTGTAAAATTCAC
AAAAGTGCATCACATAATACGATTGATTGTTTTTTAAGGAATAAAAAAGAAAAAGAACAC
GAAAACAAAAAGACCAGTTTCTACAACAAAGATAAGAATGTAAATTTTCATAATTCAAAT
AAAAATTTGTTACTACGAAAAGATTCGGAAAACAGTGTAGAATGTGAAGTTTTTGCAAAA
GGTAGAAGCATTTCTGCAATGATTGACACTGGTTCAGCTCGTAGCTGCATTAATATACAG
ACGGTTAAGGAATTAGGTGTCAAGCATTTGCCAATGAATAATCCAATTAAGCTATTAACA
GTAAATAATGAATTAATTAATGTGTCAAGATACTGCATTATGGAGTTCTCTTTTAATAGT
ATGAACAATGAATCAAAATATCAAGAAACCTTTTACTTAGTGGAGAACTTGCCGTGTAAA
CTTTTAATCGGTAACGATATTTTGTTTAAGTATAATGCTATAATAAGCCTTAAAGANNAA
ANAATTAATTTTAATAATGTTGAAATTAANCTAATTAAATTGGGAAAACNANATCAAATT
AATTTCGAAGACANATTANNCGAAAATTCNTTTTTAAATAAAGAAAATGAAATTTCTCTT
TTAATATCAAAATATAAATCGCAAAATAATAATTTTTCAAATATTAAAGGTGAATCTATA
TGTATTGGTACTAAAAATAAAGATTACATAGTGCAAGCTAAACCTTTCTTCTTAGCATTT
AAATATCACGATTTAATAAATAAAGAAATAGATAGATTACTTGAAGAAAACATCATTGTA
GAAACTCAGACTTTAAATTCAAGTCCTGGTTTCATAATACCAAAGAAAAACGGTGGCATA
AGAATGGTTGTAGACTATCGGGAAATCAATAAAAATATTATTGATTTAAATATTGGAATT
CCGAAAATTTTTGAAAACTTACAAATTATCGGAAAAAATAAATTTTTTAGCAAAATTGAC
ATGAAAAATGGGTTTAACCAGCTTTTGTTAGATAAAGAATCACAAGATATAACTGGATTC
ACAATTTTAAATCGCAATTTTGTGTTTAAGAGAATGCCATTCGGACTAAAGGCGGGTCCA
AAAATATTTCAAAAAAAAATCGAAGATATTTTAAGAGGATCAAAAAATTGCTTTGTTTAT
ATAGATGATGTTGTAGTGTTTGGAAACACTGAAGAAGAACATGACAAATATCTTTACATC
GTACTTACAAAATTATTTAACAACAACGTTAAAATAAATTTTGAAAAAAGTATTTTTAAA
GATAATAAAATTGAAATTTTAGGACATATAATAAACAACGATAGTATTCAAATAATAAAA
AATAATTTGAAAAATAGTTGCTTTATAAATGCTATTCCAAGAAATAAAAGGCATTTACAA
AAGATAATTGGATGTCTGAACTGGTATCGTAACTTTATACCAAATTTGTCGACAAAACTG
TTGCCCTTAACAGATAAACTAAAAAATTTTGAAAATAATAAAAACAAGAGTTTGTGGAAT
GAACAAGACAGTATAATGCTTAAAAAATTAACGAAAGAAATTGATAATTGCTCTGGACTC
AAATTCCCAGACTTTAATAAACCTTTTACTCTTCAAACAGATGCTTCAGATAAAGGTATA
GGCTCGGTCTTGTTTCAAGATCATGGAGTCCTTGGATTTTATAGCAAAAAANTATCGGGA
GCAGAACTTAATTATAGTGTGGTAGAAAAGGAATTCCTTGCAATTTTAAGAAGTCTTGAA
TACTTTAGAAGCATTTTACAAGGAAACATGGTTACTGTATATACAGATAATAGAAATTTA
CTTTCAGAAAGAAATGATTATAACAAACGAATCAACAGNTGGAAAGTTCTTTTAAATGAA
TTTAATCATGTTCTCAAACACATAAGTAACAAAGAAAACCAGGCTGCAGACTTTCTCTCT
AGAAATCCAGCNATGATAATAAAGANCGTTTCNAAAGAGAAGAAGAGATATCNAAAAATA
GTGAAAGATTATNTAAAAATTTTAGAAAAANATANACCTGAAGATANTTTAAATAACAAA
GAACAATTTNATTCTCAAAAAAGAATTCAAATAAAAAATGAAGANATAGCTNTACNCNTT
TTAACGTATTTTCACAGCCATTATGGACATGTAGGAATAAATAATTCGTATTACACTATA
GTAAAATATTTTCAAATCAATAAATTGTTTGCAAAGTTAAAAGCTATTATTAGTAGTTGT
AAAAAATGCATGAGAGCAAAATGTAACTATAGTAATAGGATAAATAAAGAANCATTACCA
AGAATAATCTCAGATAAATTGATGTTTAGAATTTCATCCGACATAATAGGTCCAATACTA
AAAGAGAATTTTATCACTGAAATTTCAAAAAAAAAGTTTTATTTGCTAACCATTACAGAT
TTATATAGTAAAATAAGTAAAGTTTATATGATTAAAGACCTAAAAGGAACCTCTATAGTA
TTAAAGTTAAAGAAATGGATACGAGAATTCGGAACGTTTAAGGANATCGTTACAGATAAC
GGAAAATCATATATTAGTAANAAATTGAAAGAATTCTTTAAANANAATAAAATAAGACAT
ATTTTTACTCCTGCNTATACTCCAAGTNCTAATGGNGTCTCTGAACGAATCAATCGAACC
ATTAATGAGATTTTAAGAATAGAAAAAGGAAGAAGTTTGAATAAAATAATTCATAAGATT
AACAACAGACTAAGTTCTACNTACAACAGAAGCATAAAAACTATTCCNGAAGATGTGNTT
AATGGAGAAAAGCTGANCNTAAANGACAAANNCTTAGAGAAATCAGAAGTAGAAANNAAC
AATGACATGCTCAAAATTGGAGATAAAGTATTTGTTAAAAATTTTAAGGCTGATAAGTTN
GACTATCAATATTTAGGACCAGTAACTATAAAGAAAATTNGAAAGAAAAGAAAATGGGTA
AAANTAAGNAGAGTAAACTCTTGGGTTCATNTAAAAAATATTAAATTCTGGAAGAGAGAA
GAATGAAGGATAAAATTAANANTAATAATATTTATTTAATATTTTTTNNAAATNANTTAT
ATNATACGATTTATGATTGGTNTANTTTTNCCCGCCNTATTTTCCCTCCAACAAAAACTA
TAAATAGGCATGAAAATAACAGAGGATGATGTTAAACAAGAAAGCTTTGAATAAATATTC
ATTAATAGAAAATTTTCTTAAAAATAATGTGTTACCCTTCAAATATAAATTCAA
>Consensus_retroL
ATGTTATATATTAATTATTAAATAAATACCCATGAAACAAGTAGTTAACATGGCGTCAAA
GACAAAAGNAAGTAGTTCAAGAGAGCTAGTGGGGCAAGAGANCCAGTCATTTTTAAAGGA
GATAAGGAGGTTGAAGTACGAGATGAGAATGGAGAGTGTTGAGGAGAGCAAAGCAGGAGA
GTGGATGTGGAAAAGAGCATCGGAGAANATGAAAGACTTGATGTTGGAAGTCTGTGGAGA
GGAGATGGAGATCAGTAGGCTAGAGGAGGAATTGGCCNGGAGAGAACAAACTGATGAGAA
GGAGCAAGAAAAGGAGAGATTTATTCAGGAGAGGATTACATGGATGGAGGAAGCTAGTCA
GAGAATGAGGAGNCAGAGGAGAGGAGAGACTGCAAAGAGGAAGCAGTATAAGGTGAAATG
TTATGCCTGTGGAGAAGAGGGGCACATTAGTAAGGAGTGCAAGAAGGANTTTAATAAACN
ATCATTAAGTTATTTTTGTAAATCAGAAANTAAGTATGTAAGCAATAAAGAGGAGAAAAA
GAATCCGNNAGAGANGATAACAGAGGCNGAGGTATNTAAAAACAGTGATTTATGTGAGNN
GATANAAACTGATGAGAAGTTTGAAGAAGGTNAATTAATGATAAAAAGATTAAAAAAGGA
ATANCCAGGAGTTTTAGGCAAGGAGATGGAGCCTATTGAATATNGAGNGGTAGAGAAATG
TAGAATAAAGACAGCAGAAGGAGANAAGATAGTAAAAANGGGANAAATTTTACCACAAGC
ATTGAGGGANAGAGCAATTGCACATGTCAGNNGTTTAGAGAGCAGAAGAATAATTAGGAG
GAGTAATTCAANATGGAGGAATCCTATAAGATNTATTGAGAAGCCAGATNNGAGTGTAAG
GTTAGTAAGCAATTTAATGGCATTGAATGGTATAGTTGAGAAGGACCCTTATGAATTANC
AAACATAAGGGAAGTGTTGAATAGTACACAAGGATCAAAATATTTTACGGTGATTGATTT
AAAGGAGGGATTTTATAGTATTGAAATTTGTGAGGAGGATAAGCAAAAGACAGCTTTTGA
GTTTAATGGAGAAATATATGAATGGAATAGCATGGTAATGGGATTTAAGAACTCACCGCA
GATTTCACAAAGAATAATGAATAGACTATTTGAAGGATTNNGAAGTCGGGGAGTTGAAGT
GTATATGGATGATATAGTAGTGCATGCTAAGGAGNAAAAAGATCATGATAGTTTAGTAGA
GGAGGTGTTCAAACGATTGGAGAAATATAAGATGAGAGTGAACTGCAATAAGATACAGCT
TAAACAGAAGGAGGTAAAGTTATTAGGAGTTACAATAAATGGGAAGAAACAGAGTGCATC
AGAGATAAAGAAGAATGAGGCTTTGAATTTTCCAGCCCCGAAAAATATTCAGGAGCTTAG
AAGATATTTGGGACTGGCCAATTGGTTTACAAGTTTTATACCAAAGTATGCGGATTTTAC
TAAGGAGATGTCAGGAGCGTTAGGATATAAGAAGAANNAGTTTAAATGGAACGATAAGAT
GGAGAAAAAATTTGAAAATATAAAGGAGAAGTTGAAAGGAGCTAAGGAGTTAATAATACC
TAATTACGAGAAAGTATTTATGTTGAAGACAGATGCTTCAAATACAGGACTAGGAGCGGT
CCTGTTGCAAAAGGATGAAGAAGAGAGATGGTCACCGGTACAATGGGCATCCAAGAAGTT
AACTGTTACAGAGATGAGGTATGGAATTATGGAGAAAGAAATGTTAGCCGTTTTCTGGGC
TGTTAAGAAATTTGAATATGATCTTAGAGGAAGAAACTTTATTTTGGTGACGGATCATAA
GGCGTTGGAGAATATTAGGGTGAAGCCATATTTTATAACAATTGGATTAATAGGTGGATT
GAAAATACAGGAGTTTGATTTTGAGGTGAATTATAAGAAAGGGAGTGANTTGGTNGTTCC
AGATGCATTAANTANAGTTCATGAAGAGGANGAGCTTAGAAAGAAGGCTATTAGGGAGGA
AAGAGGCAGGGTAATAAAGGAGGCTAAATGGAGAAAGCATGTTGAGGAATATAATGGTAA
GAAATATTGGACATTTGATGATGGAAGAACTGTAGAAATACCAGAGGAGGAGAAGCGGAG
AAGTTTGATAAAAGAGACACACGAGAAACTGAGCCACAGAAGAATTGAGAATGTATACCA
TGATATGAAAGATACATTTTATTGGCCAAATATTAAGAGGGACATAGACATTGAGATAGC
TAGNTGTGAAACTTGTCAAATAATGAACAGGAAAAAGAAAGGANGTTATACATTTGTTGA
GAGTAAGGAGCCGCATGAAAGAATNGGGATAGATATAATGGTGATGAATAAGGAGAAGAA
ATATGTTCTAGTAGGAATAGATTATTTTACAAGGATGGTATATACAAAAGTCTTGGAGAG
AAAGACTGGGGAGTTAGTATGTGATGTCGTAAAGGAATGGATTGATAGTGGATTGTGCAA
AGGAGTGATTGTGACTGATCAAGGCAAGGAATTTTGTAATAGTANGTTTGAGTTAATGTG
CAAGGAGAAAGGGGTTAAACACGAAAAAATTGGAGTGGAGTCTCATGGTAGCAACGGGAG
AGTGGAGAGAGTAATAGGAACTCTGAGAGAAGGATTAATCAAGACTAAGGAGGGAACAGA
TGAGGANAGAGTAACGGAGAGATATAATGATACTTATCATGGTGCAATAAGATGTAAACC
AATGGAAGCAGCAAGACATGAGTTTGATAAGGTAATGATTGAGAATAATAAGTATGGAGA
ATATGCAAAAAAGTTTAAAATGAGGTCAAGAAAGGAGTATAAAGTGGGTGATAAAGTAAG
GATATCTCAGAGGAATAATTTGAAAGACCGATGTAAGGAGGAAGTAGNAAGATTTTATGA
AAAAGGAGAGGTNATGGAAAGGTTTAAAAATGACTCATATTTAGTTAAAAAGGATAATGG
AAAAATTGTGAAAAAGAGATATTTTAATTTGAAAGNTGTTGTGGTGTGAGTATGAGACTA
ACCGTCTTAGGAGNNGGATGTTATATATTAATTATTAAATAAATACCCATGAANCAAGTA
GTTAACA
>Consensus_DDE3_G
ATACACTATCGTNCAAAAAAAAAAGGCCACCGCAAATTTTTTAAAAAAGTAAATCATAGG
ATGATTAAAAAATTTTACAATATTAAAAAAAANTTTTATATGGTACCTTAAATAAAAATA
TATTGTGAATCTTATGATAAAAATTTTCCCTGTTTAAAAAATNAAAATTAAAAAAAAGTG
ATCGTGCATAAAAAAAAGGCCACCACTAAAAATTGTTTTCCCTCCAAAAAACAAAAGCAT
TTGTGTAATTTTTATCCCCTAAAATGAAAAAGCAGATGAGTAAGGAAGAAATAGCACTGA
TTTTAGATGATTTTCAAAACGGAAAATCTCAAAGAGAAATATCTAGGAAACGGGGTAGAA
GTAGGTGTGCAATACAAAATATACTAAAAAAGTATAGAGAAAACCAACANGTTCTTAGAA
AAAAGGGCTCGGGTCGAGTAAAGTTGATTTTGGAACCCGAAAAAAAAATTTTAATGGATA
TTTATAAGAAAGATCATTTTTNTTCCTATATAAAAATGAGTAAAAATCTAGAAGAACGTA
NAGGTAAAGTCATTTCATCAACAACAATAGCTAGATTTTTTAAAGAAAAAGGGATTTATA
CATTTCATGCCGCAAAGAAGCCTCTCTTAAGTAAAAAAAACATACTTAAGAGAAAAATTC
TAGCAGAGAAATTTCTTGGATATGGAAAAGAAGAAGTATCAAGCATAATATTTTCTGATG
AATGTAAATTNAACTTGTACTCATCAGATGGAATGTCTTATGTTCATCGTAAACGGGGAG
ANAGGTTAGATGCCAGCAATATTAAAAAGACTCTTAAACACGGTGGAGGAAATGTGATGG
TATGGGGTTGCATATCATCTAAAGGANTAGGTAATTTAGAAATCATTGATTATAGAATGG
ATAGTGCCCGATATAAGCAACTTCTAGCAAATAACTTAAACGAATCAGCTTCAAAAATGG
GGCTTTCTGAATTTGTTTTCATGCACGACAATGATCCGAAGCACACAAGCAAATTGGTCA
AAAATTATTTGATGGAAAAGGAAATAAAAGTACTTGATTGGCCAGCACAATCGCCGGATA
TGAACCCAATAGAACATATTTGGGCTTTTATTAAATCAAAAATAACAAATTCGAGCAAAT
ATAATAAAGCCCAGCTAATTGAGAAAATAAAGAGCCTATGGTATTCGATACCTGAAGAAA
TGTGCAAAAAATATTGTGAAAGTTTTCAAAAAAGAGCCTATGCTGTCTACAAAGCAAATG
GGCGCCATACTTCTTATTAAATTTTAAATGGCCTTTTTTTTATGCACGATCACTTTTTTT
TTAATTTTAAATTTTTAAACANGGAAAATTTTTATCATAAGATTCACAATATATTTTTAT
TTAAGGTACNATATAAAATTTTTTTTTAATATTGNANAATTTTTTAATCATCCTANGATT
NACTTTNTTAAAAAATTTGCNGTGGCCTTTTTTTTTTGAACGATAGTGTAT
>Consensus_K_DDE_TnpIS1595
GGCGCTACTAAATGAAAAATCCACCTATATTTTATTTGAATTANAAAAAAATTATTTTGA
TAAGAAGNGGATTTTTCATTTAGTAATGGTATTTTTTTATATTAAAAAATAAATTACAAT
CAATAAATGGAGAACAAAGAAACAACTATCATTAGACAAATACATCCATTTTTACCAATT
TTTACAGACGTAAATAGGTCATATGAATTTCTTTTAGACCTTAATATTCTTAAAAAAGAG
TTTAATTGTCCAAGCTGTCAATCTGAGATGAAAGTAAAATCAAAACTTTCTTCAATAAAT
TTAAGGGTTTTTAAATGCACGTATAATAAATGCAGAAATACGAGATTAATTACTTCGGGA
TCAAAACTGCACTTTATCAATATAAGCATCGACAAATTTTTAAAAATTATATATACGTAT
GTATTTAACTTTAATAATTATCAAGCGATGAATTTTTGCCAGATTTCTGAGCCTACATTA
ATTAAATTTAAAGATTTCATAACTAATAGTCTTTTTGTAGAAGATATAAAGTTAGGTGGT
GACGGATATGCTGTTCAAATCGATGAAACAGCAATCTGCAATGGATTGATAATCAAAAAT
CNTTCTTCTACTCTTGATAATAAAAAAGGTGTACAATGGATTTTAGGAGGAATAGATAAC
AGCGAAGAGAAAAATATATTTCTTGTTATAGTTCCAAACAGGAAATCAGAAACATTGCAT
CNTATTTTTGAGAATAAAATAAAAAAAGGAACTTTAATTATTACAGACGGCTATCCNTCA
TATCCAAAAGCTGTAGAGAGCTTCGGTTCACAGCATATTATAATAAACCATTCTGATGGA
TTTAAGAATGCAGATGGCTTCACAACAAATAATATTGAAAATGTTTGGTCTCACTTAAAA
AAAATTATCGTGAAAAAGCGGGTTTGTTAAAAGGAAGAATCGAAAGTTTTTTAAAAGAAT
TTATTTGGAAAAAGAAAAATGTAAAATCTACANAAAAAAGCAGTTTTGACTCTNCCTTCT
ATGAGATTTTAGAAAATTTAAAAATTAATGATTAAAGCTTTNTTTTTAATTCTTGAAATA
TTTTTTGAAAAAAACTTTTATACAATAAAAGCAACTACCCCAGTTCATTGAGGGGGNGTT
TGCTTTTATTTAATTTATCTGCATATATTATTGATTTTTCTTGTTTTTTATTTATTTTTT
ATTGCTTATTTTTTGCCTTTTATTTATTATTTATTATAAATTATTTTTATTATTTTTTAT
TATTTATAATAAATTATTTTTAAAGGAGGATTTTTTATTTAGTATAGCC
>Consensus_retroM
AGTTGGATCACGCTGTCACTGTCAGTGATCCTCAGAAAGAAGAAAAGGAGTAAAGGAGAC
TTGAGTTTGATTGGTTAATATACTTTGGCAAAAAGTATATAAGCCTGTTTTTAAATAAAT
CATGTTTCACTCTAAACAATATATTCTTTTAAACTATGCTGGAAAGGGTCCAAACCCATT
ATCCAACCCAAGACGAAAGCGTCTTGCTGATAACAAAGTGGAAGAGCATTTCGTAGAGAA
GAAAAAAAATTTTACAGAAAAAGTAAAATATTCTTCACGTCAAAGAAATGTGAACGAAGG
CATAGTATTTAGAAGAGGTGAGGAAGAGAGATCTGTTAGAAGATCGTTGTTTATCATAGA
AGGTGAGGAGGGCTTTGAGGAAAAGTCACTCAGAAGTAAAATGACTGAGGTCATTAGAAG
TAGTTCAAGGGGACTACAGGATAGATTTTATGAATTAGGAATAGAAAATAGACTTCCAAA
AGATTGGGAGGCATTTAAGAATTTTATAGTAGAATTTTGTGCGGAGCGAGACATAAGTTC
CATAAGAAAATATAATAATGAATCATGGTATGAGTATATTACAAGATTAAGTGAATGGTC
AAAAATTAGAAACTATTCGGATGAAGAAATTCTTAAAAAGTTGAGGAAAGAAAAATTACC
AAATGTACTACAAATGATTTGTTATTCAGTAGAATCAAGTATAGAAAGTGTGATGAAAAG
GGTCAAAGAATATGAAAAAAGTTCATACGAGCATAATCTTAGAATTGATTTAAAAGGGAA
TATGGATAATTATGATGAAAATAAAAAAAGAAAACAAAACGAGATAAGATGTTATTTGTG
CAATGAAAAGGGTCACAAAGCAACCAATTGCAGTAATAAAAAAATAAAATGTTATAAGTG
TGGGAAGGATGGACATATTGCGACTAATTGCAATAGAAGTTTAAATAATAATAATATAAA
AACCGTCGTTAATAATATAGATGTAAGAAAAATTGATATACAAGGAAAGAAAATTGAGGC
GATTTTTGATACCGGTGCATCAGAAAGTATGATATGCACAGGACTTTTAAAAGAGCTGAA
AAATATAGAAATTGAACCAATGGAGAAAATCTATAAAAATTTTGATGGTACTTGTAATAA
AACTAAGGGAGTAGTAAATTTGAGATTTAAATATAGAGGAAAAAATATTTTAGAAAAATT
TAATGTGGTGGAAAATAGAAAAGACAAAACAATTTTAATCAGTAATAATCTGGTTAAGAA
TATAGAAGCAGAAAAGAGAAAAATGCCTATCAATTGTAAAATTGATACTGAAGGGAAAGG
TCCAGTAAGTTGGACGCGACCAATAAGATCAGAGAGAGACAAAAATGATTTTGAGAAATT
GGTTAATGATTTGGAAGTAAAAGGTATAATTGAACCAAGCAAATCCAATTGGTTAAATCC
TATTGTACTAACAAGGAAAAAAAGTGGAGAATTGAGATTCTGTTTAGATTTAAGGCGATT
AAATGATTTGGTAGTCCAGGATGAATTTGAGATTCCTAAGATTGGAGAATTGCTAAACTT
GCTATATAACAAAAAATATTTTACACTAATCGATCTAAAAGATGGTTTTTTCCAGATCGA
AATCGAAGAAAAGGACAAAGAAAAAACATCATTTTTTACAGGAAAGAGGCTAATGCAATT
TACAAAAATGCCGCAGGGATATAAAAACTCACCTGCGATCTTCCAAAGAGTTATGAGTAT
AATTTTTGAGAATCTGATTGGGAATCAATGTCTAATATATATCGACGATATATTAGTATT
TGGAGAAAATAAGATAGAACATGACAATAATCTCGAGATGGTGTTAGAACGAATGAAGTT
ATATAATTTAACTGAGAATGTGGAAAAAAGAAAAATGTGTGTTGAGACTGTAGAGTTTTT
AGGGTATGAAATTTCTTTAAATAAGATAAAACCTACATTGAAAAGAGCACAAGGTATCTT
ACAATTTAATAGTCCTAAGACAAAGAAACAGTTGCAGAAATTCCTTGGAGTGATTAATTA
TGACCGTAGTTTCATAAAAGGAATAACTGAGTTGGCCAAACCCTTATATGGTTTGTTAAA
TAAAGATGAAAAATTTATATGGGATTTAAAACATGAAGAAGCATTTAAAAATATAAAAAG
TCAGTGGGATAGAGAGTTAGAGCTGTTTATACCAGACAGCAACAAAAGATTTGAACTTGA
AACAGACGCATCTAACGTAGGTATCGGAGCAGTCTTGAGACAGTCACAAAGGCCTGTCAT
ATATATTTCAAGATCTCTAAATAAAGCAGAAAAAAATTATTCTATCTCGGAAAAGGAAGT
TTTAGGGGCTATATGGGCCATGGAAAAACTACAATATTATTTAGTTGGAAAAGAATTTGA
TCTTATTACTGATCATAAAGCAATAGAGGAGATAAAAAGAAAAAAAGAATTTGGATCCTA
TAAAATAAAAAGATGGTTTGAGAGGCTAGAGCGATTTAACTTCAAAGTTAAATATAGACC
AGGAAGAGAATTAGTTGTGGCTGATGCTCTCAGTAGATCATTTTCAGTGCAAACTGTAAA
GGGAGGAGATGAGCTAGAAGACATTAAGAAAAAGGTTTTAAGAGTTCATGAGGATTATAA
TCATAGAAAATTTATAAAAAAACAATTAGAGGAAATTGGAATCAAACTGAATGAGAATAA
GATTAGAGAAATTTTAAAAGAATGCTTAGTTTGCTTAAAAAAAGAGAGCAAAAGAGAGAA
TAGCTGTCAGTTTGTGAGGGTAAACAAGCCCGGGGAGAGAGTGGGCGTAGATATTTTACA
AATAACACCAGGAATTAAAATAATTGTGTTAATAGATTACTTTAGCAGGAAAGTTTTCGC
AAAGATGCAAAAATCAAAACAGGGTAGCAAAACAGTGAGTTTCTTAGATGAAACATACAA
GATATTTCCATTTGAAACTTTGGTTTCAGATAATGGAAAAGAGTTTTTCAACAGAGAAGT
AAAAAAGTGGACATCAAGTAAAAACATTATTCATAAATATACAATTCCTTACTATCACAA
AAGTAATGGAAGAGTTGAAAGAGTAAACAGAACGATTAGAACAGCGATCAGAAAAACAAA
AGGACCGATAGGTAGAAATTTAAAAGTAATAGTCAGGAATTACAACTCAATTATACATAG
GGGCATTGGAATGTCACCAGACAAAGCTGTATTACAAGAGAATTGGGATGAAGTAAGAAA
TTTTACAGAAAAATACGCTCAAGAATTTCATAGATATGATAGAAGAAAAGAAAGATTTAC
TCAAGGTGATGTAGTATTGTTAAGGAATGAATTAAGATCACAAAAGATGGATGATTATTT
TACTGGAGAAGGAGTTATTTTGGAAAAGGAATATGGCGACGTTTACAAAGTAAAATGTGG
AAATGGAAAAGTAGTAAGGAAGCATGAGTCACAAATTAAAAGGTTAGGGAAGGGGAAGTT
GGATCACGCTGTCACTGTCAGTGATCCTCAGAAAGAAGAAAAGGAGTAAAGGAGACTTGA
GTTTGATTGGTTAATATACTTTGGCAAAAAGTATATAAGCCTGTTTTTAAATAAATCATG
TTTCACTCTAAACAATATATTCTTTTAAACTATGCTGGAAAGGGTCCAAACCCATTATCC
AACCC
>Consensus_retroN
TGGAAGCCCTTAATGTCAATAAATACTAATAACATGGAGGGTACAGCCGCTGAAGCAGAA
NATGAAATNACTCCAAATACTACATTAGTANTTGATACACCACAGAAAGTAACCAAGAGA
AACTTCAATNNGGATANTGCTCAACTTACAGTTGAGTTATCAGTACTATCTATCAATACA
GATAAAGCNAAAAAAAGGCCGCTTTATTAAGAGCATTGGATNCAGAATGTAGGAAAATAC
TGACTANATTAAAAAACCCCGGGCGGGTGGCAATATGAAGAATTGGTTTCANAAATGCAA
AANGAAATTGAAAANGAGCTCAAATTAGAAAACTCTAATGAAATACCAAATATTAAAGAA
ATGATTATGTTCAGTTCACAAGCAGCGGGCCAAAAGCTAATACATTATTGGAATGATATT
TGTGCGCTGGTGCCATATATGAGTTTTGATGGAAGAGTTGCAATATTAGCAGGAACATGT
CATANNANCTGCAAATTACTGATCCAATGGAACATGATAAAGGATGAAATTTCATTAAAA
ATTCAACTGNCTAAAGTTGATAGTGAAAAAGAACACGAAAGGAGCGGAAAATTTNAAAAA
GAGAAATTTTTAAATAAACAGCCAAAAAATTATTTTTTATGTAAAACACAAGCTAANACT
AAAAAATNTAATTATAAAGAGCAAATANATAAAAAGTCTTCTTCTAACTATAAGAGTAAA
CTAGATGAAAATTCAATAAAGAAAGACTTCCCTGAACTAACAAATGAAGAAATAGATCTT
GGAGGTTATAAGGAAGCAGTATGTGTGATTGAAACAAAAGAAAATAAATTGGTCCAAACG
AATCAAGTTCGTGTTAAGCAAATTTTTTCTAGAGCAGTTAATAAAGAAATTAATAGATTA
CTTAAGAAGGANTACATTAGACCTTCTTTATCTGAATGGAACAATCCAATCAGACCGGTG
CTAAAGCCGAATGGGTCAATAAGGTTATGCATGAATCTCATGGCACTGAATGACATAACT
ATAACAGATTGTCAAGAAATTCCTAATATTGAAGATATTCTAAATGCAATGCAAGGTAAT
AAATGGTTTACTGTTTTGGATTTAAAGGAAGGATACTTACAAGTCCACATAAAAGAAGAT
CATAAATTTAAAACAGCATTTACAATTAACAATGTAAAATATGAGTGGAATAGAATGCCA
ATGGGGTTTAAAAACGCCCCTGCAATTTTTCAAAGAATTATGAATTATGAACTGAACCAA
TTTTTGAATAAAGGATGCTTAGTATATATGGATGATATCATAATATACGGAAAAACACTA
GAAGAACATGATAACATTTTACTACAGGTGCTAAATATACTAAAAAATAAAAACTTTAAA
ATTAATATGGATAAGTTGCAATTAAGAAAAAATCAAGTAAAGGTCTTGGGAATGATAATA
GACGGAAATACAATATCAATACCAGATGAAATGCGGGAGAAAATTTTTAAATTCCAAGTA
CCAAAAACAANAAAAGAATTGCAACGATTTTTAGGTTCAATTAATTACCATAGAAGGTTT
TNNANTAATATAAATGAAAAAACTGAAATTCTTTACGATATACTAAAAGAAAATAAAACC
ATGAATGATTGGACAGAAGAACACACACAAGCATTTACTAGATTACAATCTGAGGCAAAT
GAAAAAGTAATCAGATANCATCCGGATTTTTCCAAGAAATTTATTTTGGAAACTGATGCA
AGTCAAACAGGCATTGGAGCAATCTTATATCAATTTAATGAGAAAAATGAAAAAAATATT
ATCAAACCTATAGCATCAAAATTAAACAAATCACAATTAAATTGGAGCATTACAGAAAAG
GAATTATATGCAATTGTATGGGCCATAGAGAAATTGGAAATATATCTAGCAGGCAGGGAA
TTTCATATTATTACAGATCANAAAGCATCAACGTGGATTAAGAATAAATCAAATTTCGGA
AATAATAAAATCCAAAGATGGTTAGATAAAATACAACACTTTGATTTCACAATAGAATAC
AGAGAGGGTGACAAGATGCTTGAAGTAGATGCCTTATCTAGAGGATATGAAAAAAATATA
AAATACAATGATAAATGTACAAAAGACCAAGAAAATATCATAAAAAAAATACATGAACAA
ACAGGACATCGAGGAAAGGAAGTCACCAAATACGCAATATTAAAAGAATATCCGAGATGG
CCGAAGCAAAATGAACAAATCAAAAAGATAATTAGCAATTGTCATTTGTGTGCAAGAAAC
AAAATTAAGACCAAAGGTGGTAGCATTTTCATTGAGACTAGGAGAAAACTGGAGAAAATA
GGAATAGATATTATGGAATATAAGGAAACATATATTCTAGTAATGATTGATTATTTTACT
AGATATGGTTGGGCAACAGTGTTGAAAAATAAAAAAGCAGAAAATATTACACGTTATTTA
AATATTTGGGTCAAAAAATATGGGAAGCCAGAAGAAATTATATATGATGCGGGCTTAGAA
TTTAACAACAAAAAATTTGAAATTTTTTGCATAAATAACAATATTAAAAGTCATATTATA
AGCAAAGATGATCATAAAAGCAACGATAGGACAGAAAGATTTATTAGAACAATCAAAGAN
TTCTTAAGAAAAAATACTACAAANGANANTTTAGAGCAAAAAATAGGAAAAGGGANTGCA
TCAATATAACAACAATTATCATGTGGCCATAAAAATGGCNCCAAAAGAAGCNTGGATNAA
TGATGAGAAAGATACGTTGAAATTTAATAATTCANTATATTCTAAATACGCAAGAGCATT
TAAAAAACGATTACGAG
>Consensus_retroO
TGATTGTTGTATTATAATTGGCTTAGTTTCCCTCCTTTTACTCTAACCCTAAAAGTATAA
ATATATCAAAGTAAAAAGGAGGGATGTTTGAAGAAGAATTAAATAAAGTAAATGACAACA
ATTTGGCGTCACCGACATATGGAAATATGAAATCACCTTTTAGTTATCACGGAGGTAAAG
ATTCAAATCCCAAAAAATTTATTCAGGAGTTTGTAGAGTTCTCTAATGCTATGAATTGGA
ATGAGTTTCAAACCAGAATTTCCTTTAAACTATCGTTACATGGTGAGGCAAGGATTTGGA
TTGAATCTTTAGAACCAGGATTAAACTTTAATATCCTAGAGAAAATGTTCTTAAAGAGAT
TTATGCCACTGAATAATGTAACAATTTGTATAAATGAATTGGTGGCTGCTAAGAGAGGAA
AGGAAGAGACACTTTTAGGATTTCTAGACAGGCTCAAAGGAATAGCTTGTAAGGGAAGTC
TGCCTCATGATGTGCTTGTGGCTATGGCACTTAAAGCACTTCCAGTAGAGTTTACAAACA
GACTAATTGTGGCACCAGGAGGTGTCACGTGGGATACTTTGTATGAAAGTTGTAGCATAT
GGGTGTCTACAGGACTTGAAACGAAAGAGGTGGACTATGAATGCTATAGTGGAAGATATA
GCAGAAAGGGTCAGTGGGATGACGTTAATGAGATTAGGAGAAATGGGAGAAATTCAAAAT
GTTTTTATTGTGAAAAGGAGGGACATCGGATAAAGGATTGCTTTGCTTTTAAGAATTTTA
AGAATAAGCAAAAGGAAAAAAAGGAAGTGTTCAGCATCAGGGGAAAAAATGAAAAGGAAA
ATACTAATCCAGAGGAATTGAATAAACAAGCATATGATTACTTTGTATGTTCTTTAAATT
TTATTAAGGATTTTGAAACTAAAATATATTTGGCCGATCAATGTGTAAATGCAATCTATG
ATACGGGATCGGATTTAAGTTTAATAGATGTTAAATTTGCAGGAAATTTAAATGTAGTCA
AATCTAACAAAAGGATACTTGCAGCAAATAATAAATTTTTAAAGGTTTGTGGAGAAACAG
AAGAAGTTTACATTAAGGTGGATAATTTTAAAAGAAAGTTTAAGGTAAAATTCATAGTAG
TGGGACAGTTGAATCGAGATTGCATTTTAGGTAAAGATTTTATGAATGAAAACAAAATAA
ATTTAGTAATTAATGTTAAGGATGAAAGGGAACCAATAGGACTTCATAGAATAAAAACAA
ATAATGTAGAACCAAGTATATCAAAATATAGAAGATATACAGAAAGAGAAAATGAAATAA
TAAAAGTGCAAATAAAAGAATGGTTAAAAAATGGTATCATAAGAAGCTCAACAAGTCCTT
GGAGGGCTCCATTGGTATTGGTGCCCAAGAAGAATGGAGAAACACGTATATGCAATGATT
ACCGCAAATTAAATAAAGTAACTATAAAGGATAACTACCCAATACCATGGATAGAAGACA
TTTTTGATGCATTTGCTGGAGCAAGAATTTTTTCTAAATTAGATGCTAGAGCCGGATATC
ATCAAATTGATCTCTCGGAGGAGGATAAAGAAAAAACAGCATTTTCATGTCGCTGGGGAA
CATTTGAATATAATAAGATGCCTTTTGGTCTAGTGAACGCCCCAGCCACTTTTCAACGAG
TGATGGACAATATATTAAAGCCGTATTTGTATAAGTTTGTCGTCGTCTATTTAGACGACG
TAATAATTTATAGCAGAAACAAGGAAGAACATGCAAATCATATTAAAATCATATTAAATT
TATTTAGAGATAAGGGGTTAGTGTTAAACAAAAAGAAATGCATTTTCTACAAATCAGAAT
TAGAAGTTTTGNGACATGTAATATCAAGTGAAGGCATAAAACCATTACCAGATAGAATTA
AAGCCATAAAAAATTTTAAAACACCAAAAAATAAAAAAGAATTACAATCCTTTTTGGGCT
TGGTTAATTATTGCAGAAAATTCATTCCAAATTTGTCCCTGATAGCAAAACCATTATATA
ACCTATTGAAAAATGAAAGTAAAACTGAAAATTTTAAACGAAGCATTGAAACCCAAGTAT
GTAAGAAAGCATTTGAGAAGATAAACATAGAACTGAGTAGAAATATAATGTTGTTTTTTC
CTAAACGTTATGGAGTATTTATATTAACTACAGATGCCTCAAAAGAAGGCGTGGGAGCAG
TGTTAGCACAAATGCATGAAGGAAAACAAAAAGTAATATCATTTTTTAGCCAAAGTTTTA
CGGAAGCAGAGAAGAGGTATTCTACAACGGAACAAGAATTACTTGCAGTGGTAAAATCAA
TTAAAAACTTCAGGCATTATCTGTTAGGCAATAAATTTGTACTGAGAACGGATCATAAAC
CCCTGATCTATTTGAAGAATTCCAAAGAAAATAATTCGAGATTATTTCGCTGGTATTTAA
TATTGCAGGAATATGATTTTGAAATAGAATACATAAAAGGCATGGAAAATTATAGTGATC
TCTTAAGTCGGCAGACAATGTGTAACGTGATAACAAAAAAAGATTGCAGCAAAATACACC
CATACCCGAATGATGTGCCGACAATTCTTAAGCAGTATCATGAAGCAACAGGGCATGGAG
GATTAGACACAATGAAATATCATATCCTTCAAAAGTATGAATGGAAAGGAGCAAATCAGC
AAATAAATAATTTTGTTAGAGAATGTAAGATCTGCCAAATCAATAAAGTAGATAGAACAA
AGCATGGAATTTATCCAATGAGAGTTTTCCTCCCCAATTATAGGTGGGAAATTGATTTGA
TTGGCCCAATGGAAGAAAAAGGGGGATATATTTTAAGTGCTATTGATGTTTTTACCAGAT
ACGCAGTCACAAAAAGTTTAAGTAGCAAAAATACAGAGGAAGTAACAAATGCATTGAAGG
AAATTTTAGACAAGGAAAAGAGACCAAAAGAAATTCTGTGTGATAATGGGAAAGAATTTA
AAAGCATGATGTTTTATAATCTTTGCAAAAATTATAATATAATTCTCAAGCATACTAGTC
CTTATAGCCCAAAGACATCAGGTAGTGTAGAAAGATTCAACCAAAGCTTAGTATTAAAAA
TCAAGAAAATGTCATTAAACGGTAAACTATCGTGGCGTAAGATTTTAGAGAAGGCCACAG
AAGCTTATAATTACTCTCCCTGCAGAGCACATAAATACCATCCCAACAGATTTAAGAATA
AGGAGTTACAATGTGAAGTAGATTCAAAATATAAATGTAAAGAGTACAGAAAATCTGCTG
AGGAAATTCTGAATATAGCCGTTGAAAACATTAAAAAGTATCAAAAGAAATATGAAAAAA
TTATTAAGAATAAAGAAAATTTTAAGATTGGTGAGGAAGTGTGGTATTTAGATTTCAAGG
ATCGTAAAGGTAAACTTGAACCATTGTGGCAGAGTAAAGGAAAAATAGTAGAGGTTGGAT
TTAATTCGTGCAAAATACTGAATAAAGATGGCAAAATAATTTTGGTAAGTGTTCGAAGAC
TTAAAAGAATTATTTGAGTTTTTGCTGGGGTTGAGTGTTGTATTATAATTGGCTTAGTTT
CCCTCCTTTTACTCTAACCCTAAAAGTATAAATATATCAAAGTAAAAAGGAGGGATGTTT
GAAGAAGAATTAAATAAAGTAAATGACAACA
>Consensus_retroP
TATCGTACATCACTAACATGATTTTTATTTTAGTTTTTTCTAGAAAAAAGATAATATATA
AAGAAAAGAAACAACGAACCCATGAATACAGAGAAAACTAATCAAAGGAAATATTTTAAT
AAAACAACATTAAATAAATCCTTATACTCTAATTTTCTCTCTGGTACTAAAGTCGTGCCT
AACAGGTACGACAGTTTGAGCTCAAAGAGAAAGTACCTTGAGCCACAGCATGGCTCCAAG
AAACAGTACACTTTCACAATAACACCCAGTGACACTGATATTAAGATTAGCAAGACGATT
TATGAACTCACCAACACACAAGAATCCAATTTGTTAGATTGGATCGACGAGTTCCGAGAA
ATAGCTACCATCAACGCATGGAATGACCAAGCAGCTATTATTATTCTCAAATCTGTTACA
TCTCATGATATTCACGCACTATTTAGCAATAAGCAGACTTTAGATACCTGTTTGGATGTT
TTAATCAGAGATAAATTCCCATCTAAAAGGAAATATTACTACGAAGAACAAATTAATAAA
ATAAAGCAAAAAAACTTTTATTTAATCAAAGAATATGCCTTTGCACTGCAAGATGCATTT
AAGAAGTACTGCATCACAGCCCAAACTAAACCAAAAGAACAAGAAAGCCGTTTAGAAGAA
TACTTCTACCGTGGTCTCTGTACAGCAACTAAACTAGAAATGGAACGACTTGATATTATA
GGAACAAAAGGAATAATTGAAAAGATTGAAGCCATCGAAGACATTCTTATTGAAAATATG
GAAAACAAACAAACTGAAATTGATCAGCTTAGCATTTCGCTTGAAAAGATTCAACTCAAG
CCAAACAAACAAAGAACATATTGTAAGTTTCACCGCACAACCACACATGATGACTTTAAC
TGTATAGCACAGAAGCGGAACCAGAACAGAGATAACAAACAGAAATCAATGCATCTCAAA
GAAAAAAGCCCATCAAACGATGTTTTAAAGACAGCGATAGTGATCAACTCGACGGAAAAG
AGTGCCATCTTAGACACAGGAGCTTCGTCTAACTTCATATCTTCAGACANGATTCAAAAG
ATGGATAAAGAAACGTTTGTCGAGAAGTCAGAGGAGATTTGTGAGATNGGTGATGGATCC
AGGGCTAAAATATTAGGTAAAATTCAATTAAGTTTTTCTTTAAAAGATTTTAATAATATA
AATTGTTTAGAAAACTTTAAAATAATTAAAGGAAGTTTTAATGATATAATATTAGGAAAC
ACCTTCCTAAAAAGAAAAAAAATTAAAATAGACTACGACACAATGCTTATAAACATCGAA
AACAATTTATTCTCGCCAGCCGATGATAGCTTTGAAGAATATATATCCTCTCCAGACAAA
GCGCTTTGCGATAAATTCTATAACATACAAGAACCTATTTCAGAGGATAAAGCAAAGAGA
ATGCTAGCAAACGTATTAACAAAGCTTTCCAAAGATTATCCTAAACTAGGAAAGATTCCG
GACATAAAATTTCACATTAAACTGAATGATTGTAGTGGATTCAACTATAAACAGTATCCA
ATAAGTTATAAACTAAAGCCCGAAGTGAAGAAAGAACTCCAACGACTACTTGACCAAGGC
ATAATAATACCAAGCCAATCCCAATATATTTCACCGGCGTTTCCCTTACCTAAAAGAGAC
GGTTCAATTAGATGGGTAGTAGACTATAGGGGGTTGAATGCTAAAACCATTAAAGATACA
GATTATTTCCCTTCGCTCTGGGAGGAGCTACGTAGTATCCCGAAGAGTGAATACTTCACC
CAGCTTGACTTAGCCCAAGGTTACCACCAACTTATGATAACAGAGGAATCTCAAAAATAT
ACAGCTTTTATAACAGAATTCGGTACGTTTCAATACACACGTGTTCCATTTGGATTATGC
AATGCACCTCGTTTCTTCCAACGCGTAATGAGAAATATTTTAGGCCATTTGGAATACTGT
CGTATATTCCTAGACGATATATTAATTTTTAGCAATAACATAAACGAACATCTAAATCAT
ATAATTAATATTTTACATATACTACAAGAAAAGAATATCTGTATAAATTTTGCAAAGTCA
AACTTCTTTAAGACAAAGGTTTCATATTTAGGGCACCAAATTAGCAGAGATGGAATATTA
CCAGATCTCGACAAAATTAAACATATAAAACTCTTCACCCCACCAAGAACCACAAAGCAA
CTTCAACGACTGATAGGCTACCTAAACTGGTTTAGAGAATTCATCCCTAACTTGAGTTTT
AAATTACAGCATATAACAGATAAGATAGGGAAAGAAAAGAAATTCACGTGGTTAAATGAA
GATCAGAAAAAAACAGAAGAAATTTTTGAGGAAATAAGAACAGCAACCCTACTTAGTTAT
CCAGATTATAATTCAACATTTTATCTAAATGTAGATGCGAGTAACACGGCTATAGGTGGA
ATCCTTTACCAAGAAAAAAAGGTTATTGGAATATTTAGTCAAAAATTAACCAAAGCCCAA
ATTAACTACACAATATACGAAAAGGAATTTTATGCAATACTCAGAGCATTACAACACTTT
AGGAAAATAGTATTCGACTCACAGGTAGTAATAAAAAGCGATAACAGAAATCTTTTATAT
AATAAAGACATGATGAACTCCAGAGTTCAGAGGTGGAAGCTTCTACTGGAAGACCTTAAT
GTGCAAATCATCCACACTCCTGGTAAAAACAATACTCCTGCAGACTATCTTTCTCGATGC
TACACCATAAAACCATCAAATTCTGCATACGAGGAATTACTAAATTACGTATCCCAAGAA
CAAAAGAAATGGATTAAAGACATAACACAGGAATATGAAACATTGACTTATAAAGGTATA
CAGATTTTAGTAAGCAAACAAAGAAAAATAATTATTCCAATATCATTTAATAAAGACTTT
CTACGCTACATACACTACTTCTTAGGACACCCCGGAGAAAAAACATGTTACAATACGCTT
AAAAGAACCTTCCAAATAAAAAAAACAATACCTATCTATAAATCTATAACTAACACATGC
ACAGAATGCCAACAATATAAGAATTATACATGTAACTATGGAATAATAATGGGACAAGTC
ACCACAGATGAACCTTTTAAGCATATATCAGCAGACATTCTTGGGCCATTTCCTACTAAG
CATTTCAAAACAAGTTTCAAACAAGACAGATTCTTTATCCTCAATATAATTGATAGGTGT
ACCCGATATGCACAGGTTTACCTACTAAAAAACTTTAATTATTCAAATATAAGAACAAAA
CTGGACAAATGGATAAATCATTATGGGAAACCGGAAACTCTGCTAACAGATAATGGTAGA
TATTTTATAAGCACGAAATTAAAAAACTATTTGAGGGACAAAAATATTAGACAACGACTA
ACAACAATTTTCAATCCTTCAGGAAATTCACTATCAGAAAGAATTAATCAAAAAATCATT
TTTTTATTGGCAATTAATAAAGCAAAAAGTCTTAACCAAACATTAAATGGGATAAACGAA
AAACTTAATAGATGCTATAACAGAAGCATTAGATCATCCCCTAACGAAATGGCAGGCAAA
GACGAGTTGGTAAAGTTACTAAACTTAGATATAATCAAAGACATTAATGACTCTAACATT
ACCAGTAACAAGCAAAACATGTTTCAAATAAATAAAAAAAGACGCTCGTACGATTACCAG
AAAGGACAAGAAATTTTTATAAAAAACTTCTATAAAAAGGATAAGCTTGATAAGAATTGG
ACAGGTCCCTATGTTGTCACTAAAGCTAACAAGAACTATGTTGAATACCAAAAAGGTCCT
AGGAAAAAGGATAAAATAAATATCAAAAATATAAGACCTTACTTCAAGGAGGGGAAGAAT
ATCGTACATCACTAACATGATTTTTATTTTAGTTTTTTCTAGAAAAAAGATAATATATAA
AGAAAAGAAACAACGAACCCATGAATACAGAGAAAACTAATCAANGGAAATATTTTAATA
AAACAACATTAAATAAATCCTTATACTCTAATTTTCTCTCTGGTACTAAAGTCGTGCCTA
ACAGGTACGACA
>Consensus_retroQ
TGTTGTGTATGATGACATCACACACATGATTGATGTGTGAAAAATGGTATGTAAAGTGTT
GAGATGGCTTAAGAGGATTGGTGAAGANTGAAACAAGGTTTCAGTCAAAAAGTATTTAAG
CAACACTTATAAATAAAATATGGTTTTTACTAAATATCCGTCTTCTAAAAATATCACCAA
CCGTGGAGCGCGGCGCACCCAAGGCTGATAAAAGAATATCAGGTGTTGCGTCTTTTACGC
GGAAAGACGAGTTTCTAAGAGGATCTACAAGTGGAAACGTAGATATGGAAACATACCGCA
ACATGNTATATGATGGTGATTTTGTATTTAGTAAAAATCTAGAAGNNAAAGATGTGAAGA
GATATTTATTCATATTGGAAGGAGAAGAGAAGTTTGAAAAGTTGACGNTCANGGAATAAG
ATGACAATGGTCATGAAGAGAGCANAGAAGGAACTTCAGAATAGGTATTTTGAGAGGGGT
TCTCAAGATGAGTTGCCAAAAACATGGGAAGAATTCAAAGTAGAGATTTTAAGGTATTGT
ACCAAAGTGGGAATCGAAAATCAAAGAAAATTTCGAGAGGAAAGTTGGTCAGATTATGTT
CTAAGATTGTCAGATTGGGCAAAGATAAATGGATATTCTGCAGAAGAAGTAATCAATAAA
CTGAGAAAAGAGAAAATTAATAGCAAATTGAGATTTATATTTTTTACGGAAAATTATGAT
ATCACAAAGATAATACAGAATTTAAAATATTGGGAGATAGGTAGTTATAATGAGGAAAAA
GGCTATCAGCAGAAGAATTTCGGAATAGGCTATGAGAATAAGACAAGGAAATGTTTTAAC
TGTGGAAAGATTGGNCATATTAAAAATANGTGTAGAGAGAAGAACATTAAAGATAACNCT
GTAAATATTTTGAAGGATAATAGTAACCATAAAGTAGAAAAACATGTGATTAAAGTTGGA
AATTTATACGCAGAAGCAGTATTTGATACAGGTGCTTGTGCTTCAATTATAACAACTTTA
TGCAATAAGACTTTAAAAAAATTGGAAAATTATAAGATTGAATTTTTAGCAGAAAAGAAA
AAATTTTATTTATTGGATGATTCAGAAATAATTGTGAATAAGAAAGTAAAGTTGCCTGTT
ATTTACAATATGAAAGAAGTCATAATTGATTTTTTTGTATTTGATAAATGCAAAAGGCAT
AAAATTTTAATAAGCTATGATCACGTTAAAATGCTTAAGAATGACGAAAAGTCGTCGATT
CCAGTTGAATGTGTTATNGATACGGGTAAAAGTGGTNCCGTAAGCACGCACAGAAAAATA
AGGAGTCATCAAGATAGACAAGAATTTCAGAAACTTGTAGATGATCTCGAAANGAAGGGT
GTAGTAGAACCAAGTAAAGCATTATGGTTAAACCCTGTGGTTTTGATTAGAAAAAAAACC
NGAGATTTGCGATTTTGTGTAGACTTTAGGAAGTTAAATACATTAGTTGCACTGGATGAA
TATGAATTGCCAAAGATTTCAGAAATAATGAGTAAATTACATGGTAAAAGATGGTTTACA
ACTATTGATTTGAAAGATGCTTTCTTTCATGTAAACGTAAGAGAGGTGGATAGGGACAAG
ACTACATTCTCTACGGGCATAAGATTAATGAGGTTTAGAAAGATGCCTCAGGGATATAAG
AATAGCCCGGCAATATTCCAAAGAGCGATGAATATTGTAATGGCAGAGTTATTNGAAAAT
TGCTGCTTGACTTATATTGATGATATTTTGGTTTTCGGTGATACCGAAGAAGAGCATGAT
GCAAACCTTAATAGTGTGCTTAAACGATTAGATGATTATGGTTTTGTGGAAAATATTGAC
AAAAGAGTAATGAAGAAACAAGAAGTCGAATTTCTTGGATTTATTATATCACACAATTCA
ATTAAACCAACCATAACAAGGTCTCAAGGAATAGTTAACTATGAACGGCCAAAAAACAAA
AAATCTTTGCAGCGTTTTCTTGGTCTAGCTAATTATGACAGAAGTTTTATAAAAAATTTA
AGTATACTTGCATTGCCACTTTATGAATTAGTGGGTAAAGATAAGAACTTCGAATGGAAG
GAATCACAAGAGAATGCTTTTCAGGAGATAAAGAGAAAATGGTCTGAAAATCTGGAATTG
ACTATTCCAGATATGAAAAAGAAATTTACGTTAGAAGCAGATGCTTCGGAAAAAGGTATA
GGAGCGGTTTTAAGGCAAGATGGATTGCCTATAGCATACATTTCAAGGACGTTGAATAAA
GCTGAGCAGAACTATGGTATTACTGATCGAGAAATTCTAGCAGGCTTGTGGGCCATGGAA
AAGTTATCGTTTTACATAGGTGGAAAACAGTTTACATTTGTAACTGATCATAAAGCAATT
GAAGAACTACAAAGAAAAAGTGAATTTGGATCAGCAAGAATAGCTAGATGGTTCGAGAGA
TTAGAGAAATTTAATTTNGATGTNNAATATCAAAAGGGGAAAGATATGATTGTTGCAGAC
GCTTTGAGTAGGGCGGCTCAAAATGATGAAAAGGGGGAGACAGTAAATGNTGATTNTGTG
CAAATGATGAATAAAAAAATTGATTTTGAAAAAGAAATCATGAAGGTTCATGAACGATGC
AGTCATAGGAAGAAAATAAAAGAAGAACTTTTAAAGAATAATATAATAGTTTCTGACCAT
AAGTTAAAAGAAATATTGAAAGGATGTAATGTTTGTCAAAGAAAGGATAATTCATTTTAT
AAAGTGAAAGGGTTTGTGAAAACAGAAGCTCCNGGCGAAGTTGTTGCTGCAGATTTATTA
GAGATCGATAAGCATAGGAGAATTATTGTTATTGTTGATTATTTTTCTAGATTTGTATTT
ACAAAGTTAATTAATTCAAAACATGCAAAGAAAGTTTTAGATTTCATAACAGAAATAAAT
AGCAAATTAAAAATAAAGAAATTAATATGCGATAATGGAAGAGAGTTTAATAATGATTTA
CTAAAAAATTGGGCATATAGTAATAACATAAATATTGAATTTAGTGTCCCATACTTTCAC
GAAAGTAATGGGCGCGTAGAAAGAGTAAATAGGACATTAAGAGATGCTCTTAAGAGATCA
AATGGACCCTTGAAAATTAAGTTAAAGAAGGTAACAAATACATATAATAATATGAAACAT
AGAAGAATTGGTACCTCACCAACTCTTGAATTAAGAAAGGAAAACTATGATCAAGTTATT
AAACATCAGGATAGTTATGCTAAAGAGTTTGATACGTTTTCAAATAAAGTAAAATATAAA
GAAGGACAAGATGTTTTGATAAAGAATGAATTAAAGGATTCAAAAATGGATGATTGTTAT
AAAGAAAAGGGAGCAATACTAAAGTACATTGATAAAGGCAGATACAAGATAAGTAAAGCA
GATGGTAAGGTGTGTGTGAGGCATGAGTCGCAGTTAAGAGATTTAAACAAGGGGGATGTT
GTGTATGATGACATCACACACATGATTGATGTGTGAAAAATGGTATGTAAAGTGTTGAGA
TGGCTTAAGAGGATTGGTGAAGACTGAAACAAGGTTTCAGTCAAAAAGTATTTAAGCAAC
ACTTATAAATAAAATATGGTTTTTACTAAATATCCGTCTTCTAAAAATATCACCAACCGT
GAGCGCGGCGCACCCAAGG
>Consensus_retroR
TGTCGTAATACGACAGAACCTGAAGAACATACAAAAAAGGAAACAATTAATTTTTCTAGA
AAAAATTAAGTTTAAAAAGAAAATTTAAATAAATCCATCGATGTTTTCCAAAACTAATTT
TAGTAAAAATAAAAATTATAATTCAAAGATTTATAAACAGTCGAGTCACGACAATTTGAA
TTCAAAAATACAGACTTTGACCCAATGCATGGAGCAGTTAGCTATTTCAAATCTGCCTTC
ACTTCAGTTCCCCACCATCATCAATGGTCAGCCAGGACCTACAATCTCAATACAGAGATT
AGACAAACTAAGCCCAATGCTAGTTGAAAACTGGACGCAAGAAGTCAGAACACTGTTTGC
AGCAAGACCTGTTGATCAAAAAGACATCATCGCAACATTTAAAATCCTTATCGCGATTGA
TCTACATTACCTGATTAAGGAAGACTCAGATTCCGNAAAAATTATTGATCAGATCTTTAA
AGAAACCTTTCCTTCTAAGAACTTATTTATGTACGAAAACAGATTAAAAACGATAAAGAT
CAACAATTNTAAGACGATTAAGGAATTTAAAANTTACTTTAATACACAGGTTAGGTATGC
GAACTACTGTCTAGGATCCAAAGGAAAAATTACAGAAAGAGAACAGTTTGCTTACCTAGA
ACAAGCATTACCTAATTATATTCTTAAAAAACTCTATTTTGAAAACAAGCATACTGTAAA
AGACGCCTTCGAACTGCTAGAGTTAGAAGAAGATTTTTCTCAAAGGTTTAAAACAAACGC
AATNACAANCACGCACACTACTGAAGCAGNAAAACAAACTAAAGGCAACAACAAATGGTG
TAAGTATCACCGATCTAAGTATCACAACACTGATGAATGTTTAGGAAGCAAAAAATACAG
TAATAATAACACAGACTTCAAAANTAAAAAACCATACAATAAAANAGAGAAAAAAAACAA
TTTAAACAATTTTATTGATGAACCACAAGGAATATCTGATGAAATCAACTTAAAATTAGA
TACTGATCATGGNGATATAAAAGCCTTAGTTGATACNGGAGCAAAGCTNTGTTACATATC
AAAGACAAAGGCAGAAAAATTNAAAAAAGAATTAATNGAAGAACTAAACGAACCAAAAAC
TATTGTAACAGCAAACAATACTACAGAGAACGTAAACAAAATACTTAATCTTACATTTAG
CATAAACGGCATACCGGACTTAATATTTTCAGAAAAATTTTATATCATAGATAAAATGCC
TATAGAAGCAAACATAGGATTTGAATTCCTCAGAAAGCATAACTGTATAATTAATACGAA
AAAATCAATAATAAAAATTCAAGAATTCATATGCGAATATTCCAACCATAATGTACAACC
CGAAGAACAAATCAAGAGAGAAATACACGAAAAGAATATCAATATAAAGGAAACAAATGA
TATAGGAACAATGATTGAAAGCTTTAAGCAGCAAAACCCAATAACGGGGTTAATACCTAA
TTTTAAACATGGTATAGAGCTAAAAGAGAACAAAATTATACAGCTAAAAGAATATAACGT
GCCATTAAAACTAAGAGAATCCGTGATAAAAGAAATAAATCGACTATTGGATGAGAAAAT
AATCAGAAAAAGCAATTCACAATATTCTTCACCGGGATTTCCCATTCCAAAGAAAGATGG
AAGCGTACGTATCGTTGTAGATTACAGAGCCTTAAATAGAATCACTAAACCTATTCCTTA
TCCGTTTCCGGATTTGAGATACCAACTCTACTTATTAAACGGTTGCAAATACTTTTCGCA
AATAGACCTGGTGAGTGGGTATCACCAAATAGAGATGAAAAAAGACGACATAGCAAAAAC
AGCCTTCGTAATCTTAGGTGATCAGTACGAATATCTTAGGATGCCTTTTGGCCTATCCAA
CGCTCCTCGTACATTTCAATGCGCAATGAAAAGATTATTCGGAGGATTTTCGTTCGTTAA
AGTATTTCTTGACGATCTCTTAATTCATAGCAAAACTTTGGAGGATCATAAAAATCATTT
AAAAATAATTTTTGAAATATTACAATCTAATAACATAAAAATTAATTTTAATAAAAGCAA
TTTTGTATGCGAAGAAGTTACCTATTTAGGTAATATAATCAACGCTGAAGGAATAAGAGC
TGACACGCAACGGCTGAAAAAACTTAAAGCGGAAGATTTTAAACCGCGATCTTTGAAAGA
TGTCCAAAGGATTCTTGGATTGTTAAATTGGTATCGCCCATACGTAATTAACCTTAGCAC
AAAGATAAACGCTCTGACAAATAAACTAAAGAAAGAAGTATGGAAACAATGGTCAGAGAA
TGATAATAAAATACTTGCAGAAATCATATCAGATATCAATCAGAGCATAATCTTAAAACA
TCCTGATCCTCTTAACACGTTTTATCTATATACTGATGCAAGCCAAAACGGTATCAGCGG
GGTTTTAAAACAATCAAAAGGAATAGTGGGAATTTTCAGTAAAAAACTTACGCAAAGCGA
ACTTAACTACAGTATAGTAGAAAAGGAATGTTACGCAATAGTACAATCAGTAATGTATTT
TAAGACGTTAATCTATAACGCAAAAATTATCATTTATACTGACAACAGAAATTTAACCTT
CAATAAAGAATTTACTTCCAGCCGATGGCAGAGATGGAAAATGATACTGGAAGAGTATCA
ATACGAACTTAAGCATATACAAGGAAAAGAAAACTTAATAGCTGATTATTTCAGTCGAAA
TCTAAATATAAAAGAAGAAACAACTAGTAAAGTAACAAATTTAGCGTTTAACATAATTAA
AATACAAGAAAATTATCAAAACAATTCAGAAATACTAAAATTTAATCTATTAGAAAAAGG
AATCATGATCAATCTAAAAGAATATAAAATCTTTGTTGACAAAAATACAAAGATGTTTTT
ATTTAATAAATATTCAACAGAAATACTAACTATGATCCACGAAGAATTGGCTCACCCAGG
AATATCTAAATTCTTTAAAACAATACACGAAGAAATAACAGCGGATAATTTGAAGAAAAA
GATTTATGAAATATGCAATAACTGTCGGAAATGCCAAGAGAATAAACACTTTAACAGCAA
TATAGGCGAATTAAAAAACTTTATTATTGCAAAACACCCAAAGGAAAAAATAAGTACGGA
TATTTTAGGTCCAATCATCGACCCATTCTACACAGAGAAAACCAAGAAATATATTATCTC
TTACACTGACATTTTTAGTAGATATACTAAATTATATGTAATACATAACATAAAAAGTGA
AACGATAACAACTACTCTGAAAAAATTTCTAACCGAAGAGTTTTGTCCTAAAATCTTAGT
ATCAGACCAAGGTAGGCAATATACAGCGAAAAATTTTAATAAAGTCTTAGCAGAAAATAA
TATCAAGCATTTCTATTCTACATCCTTTACACCAACGGCGAATTCAATCTCTGAGAGAAT
CAATGGAACAATAAACACCACTTTAAGAATATATAAGAATAATAAATCGTTAGATGAAGT
NGTGCAACTTTGCGAAAGATCATTAAACGTAAATTACAACAGAGGACTTATGAGCACTCC
AAACATAATCCATAAAAATTTAAATTTATTAGGAATAAAAGAAAATAAAATAATTAATTT
AAAGGCCTTATACGAGCAAATGATTAAATTTAAAGAAAAAGACTTAACAAAAAAAAATAA
GAAGAGAACAACAGGCCGAAACTATAAAATAGGAGATAAAGTTTATTGCAAAAGAAATCT
TGTAAAAAAGATCGATAAGATCTGGGAAGGACCATATGAAATCAATGAACTTAGGTCAAA
CGGAAATTTAGTGTTAGTTAACAAAGGAAACAGAAAGCANTGGTATAGCATTAGAAACAT
TAGACTTGTGAGGGGGGTAGAATGTCGTAATACGACAGAACCTGAAGAACATACAAAAAA
GGAAACAATTAATTTTTCTAGAAAAAATTAAGTTTAAAAAGAAAATTTAAATAAATCCAT
CGATGTTTTCCAAAACTAATTTTAGTAAAAATAAAAATTATAATTCAAAGATTTATAAAC
AGTCGAGTCACGACAAT
>Consensus_retroS
TGTCGGGATATAATATATTTTATTATATACCCCTAGAAAAAGGGATGAATCAAATAAATA
ANAATGTACCTAAACTCGACTTGGCGTCAGCCGTGAAAATTATCAAACCATTCTCAGGAG
AAAACCAGGAAGATGTGAACAGTTGGCTTCGCGACTTTAATCTTTTAACCTCGGCATGTG
GTCTGTCTGAGGAGGAAACTATAAGANCCTTAATTTGTTCACTTAGAGGTGTTGCTTTGT
CTTGGGTATCAAATTTATATGAAATAACACNAAATATTAGTGTAACAGAGATAAAAACGT
CACTTGCCCTACGATTTACTTCGAGAATGAGATGTGATCTTATTCTCAAAGAACTTTACG
AGTCTTGCCCAAACAACCTTGAAAACTACTTTAAGTTACTTGAAAAATCATCATACCTCT
TCAACAAACACTATCTCCCAGCAGAAGCTCTAACAGATATTGTGATATCTAAATCCCCTA
ATGAAATAAAAACACTTTTATGGCAAGCNAAAATAAATAACAAGAATTGGAATGAGATTA
TTAAAATGGCAGAGGAACTTGCTTGTATTGCGTTTAATGATGCTAAAANCTTTCTTGTTC
CAAATTACACGGNGAATGTAGAAGGAGCAAAGGAACAAGACGAAATTGAGATCAATCGAG
TTTCAAGTAAGGAGAAATATGATTTCAAAAAAAAGCATAACAACAGAAATTCATTAAGAT
GCTTGTTACATGGATTCTGCAAGCATTCAACGAATGAATGCTTTATAATAAAAAAGCTTG
AGAGTAAAGGCTGGACCAAAAATGAATTGTCTATAGCATCTAATGAGAAAGATATCAAGT
ATCCCAAAGATAATGGAAAACATGGAGATGGGTTTGAGAATCGGAATAAAAAAAGTTTCA
TCTACTCTATATTTAAAAAATCTAAAAATAATCCATTTTTTATTAAAATAAAAATATTTG
AAAAAGAAACTGNTGCTCTAATAGACACTGGAGCGGATGTGTCATTAATTAATCAAAATT
CATGCAAAATTTCCAAGTTAGTCAAGACAAATAAACAAATTCTTTCGGCTAATGGTTCTG
AAATTCAGATTATTGGAAAATTAGATAATATCAAGATCCAAATAGGAAAAGAAAGTTTTA
AAATACATCCATATGTCTCCACTATGGGCCCAGATTACATCATTCTTGGAATTGATTTTA
TTCAAAAATATCCTGAATTTGTGAAAAAGATTGTCATCGCAAAATTAAATCCCACACATA
ATGATTCAAAAATAGAACTCCGTATAAATAACATTACAAATAATAATATAAGTATGCAAA
ATATTATATCAAAGTACAAATCCATCTTCAAAGAAAATGTAGACGAATCTATTTTATGTT
CAATAAATACGCATTCAATTACCACAAATTCCGATAAACCTATAAAACAAACTAATGGAA
AAATTCCAATTCATTGGGAATCGATCATTGACGCTGAGGTAAAGAAATTATATGATAACG
GCATCATAACCAATTCAAAAAGCGAGTGGAGAAGTAGAGTAGTTCCTGTACGGAAAAGAG
ATGGCAAAATAAGGCTATGCATAGATTTCAGGCCGTTAAATAACGTTACAGTTAAAGACT
GCTATCCAATACCAAGAATAGATTACATTTTGGAGAAATTAAAAGATTCAAAAGTTTTTA
CTTCTTTNGANGCCACTAATGGTTATTATCAGATAGCTCTTAATATAGATGACAGGAAAA
AGACCGCATTTTCATGGAAAAATGGTCTTTATGAATTTAGAAGAATGCCATTTGGTTTGT
GTAATGGACNGGCCACGTTTCAGAGAACCATGGATAAAATATTTGAGGATATTAAAGAAG
AGTATGTTTGNTGCTATTTCGATGATATTATTATACATTCAAAAAGCATTGAAGAGCATT
ATGAGCATTTAGACATAGTATTAAACAAAATTAAATCAGCAGGGATGTGTTTAAATTTAA
AGAAGTGTAAATTTGCTAAAGATGAAATTAAGTTGCTTGGAAGCATCATAAAAGGTAATT
CAATTAAACCTGATCCTGAGAANATAGATATTTTGAAAAAAATTGATAAACCAAGTAACG
TAAAAGAACTACGTTCCTTTCTTGGAGTTCTAAATTATTTCAGAGATTTTATACCCAATT
TTTCAGCAAAAACATTCCATTTATATTCCTTCTTAAAAGGTAAAACTCCTAGAAGCGTAT
CTAAGATAAAATGGAACAACGAGGCCATAATACAATTTGAAGAAATTAAAAAACATATTA
GAAATGATTTAATAAGAAGCCAACCAGATATCAAGAAGGAATTTATCCTTACTACAGATG
NTTCTAGCTATGGAATAGGAGCAATACTCTCACAGATTAATGATGAAGGAAAGGAACAAA
TGATTTCAGCATACAGCAAAACCCTTGAGAAGGCACAAAAAAATTATAGTGTTACAGACA
AGGAACTATTAGCCATAATAAAAAGCACTGATTATTTTAGGCAATATTTGTTAGGTAAGC
CTTTTGTGCTCCGCACTGATCATAAAGCGTTAAAATATTTAAACGCTTCAAAAAACATAA
ATAGTAGAATGCTCCGCTGGGCTTTAAAACCTCAGGACTATGAATATAAGGTAGAATACA
TTGAAGGAGAAAAAAATGGAGCAGACTTCTTGAGCAGAATAGATAATATCATAATGGCCG
ATGAAAGAATCCAGTTAAAGTCACCAATCGAAAAGGAAAAGGTTGTAAAAGAATATCATG
ATATTCTTGGACATGGATCAGCTCAGAATGTGCTTTTTAATCTTAAAGCAAAATACAATT
GGAGAGATATGAACAAAAGTGTCATGAATGAGATCAATGGATGCAAGATATGTTTGAAAT
CAGGGAATCAGAAAGTTAATACTAAGAATAAAGTAATAGTTACCCAGGCCCCAAACCAGC
TTTGGCAGGTAGATTTGATTGGATATCTTAAGACATCGGTAGCAGGAAATAAATATATAT
TGGTAGCAATAGATCACTTTACAAAATGGACGGAAGCAATTGCCATTCCCAGCAAAGACG
GTAAAACTATTTATGAAGCTGTTAAGAAAATTATTTTAGATAAACATGGAACACCTGAAT
CCATACTATCAGACAATGGATTAGAATTTAAAAATAAATATATTGAAAAACTAAAAAATT
ATTATAAATTTAAATGGATATATAATTCACCAGGAAACCACAAAACGGTAGGAGCTGTTG
AAAGAATCAATCAAACACTATTGAATAAACTTAAGAAGATTTCTGAATTTGGTAAATTAC
CATGGGATTCATTTGTACAAAACGCAGTGAATGCCTACAACCTCTCATATAACAGAAGTA
TAAAAACATCACCATATATTTTTAAATTTGCCAAAACTCCTATGCTAGAAGTTGATAAAG
AATATAACATCAAACAAAAATTCTTTGATAAGGTACAACTAACTGACGAAAAGAAGAGGA
GTTTTGAAAGGTATTCAAAACTAGACATTGAAAAGGGAAGTATTTGTGCATTTAACAAAT
ACAAAATTGGTGATAAAGTGCTAGTTTTTAGAGAAAAATTAGGTAACAAGCTAGCGAATA
ATTGGACCGAGGGATATGTTGTATGTAAGAAAATAAATGATGATTCGTACATTGTAGAAA
ATAATTCTTCAAGAATGAGAGTTAATAAAAAGCATCTGAAACTAGATACTTCTTTGTAAG
GGGAATGTCGGGATATAATATATTTTATTATATACCCCTAGAAAAAGGNATGAATCAAAT
AAATAACAATGTACCTAAACTCGACT
>Consensus_retroT
TGTTATATAGTAACATATTTACTATAAACGGTATTTATTAATTATTATTTCCTAATTTAG
AATATTATTATTTATTTTATTATAATATAAAGGGTATGGCTGGAAAAGGAAAGGACAAAG
ATTTAAATAAAGATAATGATTCTGGTAATAATGGCGTCACCGACAGGATGCCTGGTGTCG
AGGAAAGAGTGGAGCAGTTGATTAAACTATTGAATACTTGTAAATTGAACTCTGATAAGG
TAAGAGAATTCAAGGTATACGATGGAAGAGAGAAAGGAGAAGTTGCAAGCAAGTGGCTTG
AACAGTTTGACCCTTTCGTTGATGATTGGAGCGATGAAATTGCGTTGGCTCACTTTAAGT
CAGCTCTTGATGGTGTAGCAAGATTGTGGCTACTCGGAGCTATCGATAACGAAGTAAAGA
ATAAAAAAGAATTTAAGAACGAGTTCGAGAACAGGTTTTGTAAGAAAAANATAGTTAAAG
TAAATGAATTATTTAAGCTTATAAATAGAGGATCTAAGCCGAGCGAGTATGTTGAGTTTA
TNTTGAAAATACGTTCAATACATAAAAATGTTCACAAGATAAGTCTAGAAGAAATTGTAG
AGACATTAAAGGAATCAACACCTATTTGGATACAAAAAGAACTTTGTAACGTGAAAAATT
GGAACGAATTTATTGATGCCGCAGAAAACATTGAAAAATTGGCGAAAGAGAAGTTAAAGA
AGAATGATGTTTGGAGTAAAGAAGGAAAATTGTTACGAAACGAAAGNAAAAAGGTTATAT
GTTATATCTGTAAAGGACCGCACTATAAGAATGAGTGCCCATCAAAAAAACAAGAAAAGG
AAAGTGATAAAAATAAAACGAGAAATCAAAAATATTACACTTTAAATATTGAAGTTGGAA
AAACTACTAAAAACGATGAAAAGAGACCTAAAATTGGTCTCAGATGTCAAAAGAAAATTA
TAGAAGCTCTTATAGATACAGGAGCTACTAGAAGTGCGGTATCAGAACATATAGTGAATG
ATCTTAAGTTGAAAATAAAGCAAGAAAATGTAAATATTAAACTGGCTACAGGACAAACCA
AGGTAACTAAAAGCACTGAAATAATTGTCCAGACCCCAGATAAGCTAAAGAAAGTCAAAA
TTTATCCTATTGTTATTCAAGATTGTGAAGAAGATTTAATCCTAGGTATAGATGCAATAC
AACAATTAGGAATTAATATCGAAGGNAAAAGTGGTAAAATAACAATGGGGACAAATCGGG
GCGAAGAGACATTGTTGTCAACGGAAAATTTTTCTGTAATTGGAAAGATTATGGAAGAAA
AAGAGAACAATGATTGTGAAAACATGGTTTATGATATTGGCGAAAATAATACGTTAGANG
AAGATAAATACAAAGTAAGGGGTTTACTAAATAAATATCAAATGTCACTTGTTGCCGAAA
ATGGTAATTGTACTTTAGATATTGAGCATCAAATTGAGTTAGTAGATGAAAAAAAGAAGT
TTTATGTGAAAAATTACAAACGTAGCAAACCAGAACATGAGTTTATACAACAGGAAGTTA
GAAAATTTCTAGAAAAGGATTTAATTCAACATAGTAATAGCAATGTAGTTTCACCCATAG
TCTTAGTAAAAAAGAAGGACGGGAACATTAGGTTTTGCATAGATTATAGGACGCTTAATT
CAAATACTGTAATACGTCCATATCCATTACCTAGAATGGAGGATGCAATTGACAGTTTAA
CAGGATCTAAAGTATTTTCATTGATCGATCTCGAATCAGGATATCATCAAATTAGAATGA
AAATTAACAGTCGACATTTAACAGCCTTTCAAACAAGAGAAGGGGTATTTGAGTGGAAGA
GGTTGCCGTTTGGTTTGGTTAACGCACCTTTTACATTTCAAAAGGTGATGAATACGGTGC
TAAAGAACTTTCTCTGGAAGTTTGTGATTGTTTATTTAGATGATGTTATAATATTCTCTC
CTACGATTGAAAAACACTTATTTCATTTGAAAATCGTTTTAGAACAGCTAAGTAAAGTGC
AACTAAAAATTAACACTACCAAGTCAAAATTTTTAAAAGAGAAAATTGAATATTTAGGAC
ATGTTATTGAAGACAACAAAATAAGCATTCCTTTAAAACAAAGAATGAAAGCATATGAAT
ACAAAGAACCTAGAGGCATTAAAGAACTAAGAGGTTTTATTGGTTTTTGTTCATTTTTTA
GAAAATTCATACCTAATTTTACAGAATTAATGTTGCCTTTACTAGAAGTCACCAAGAAAA
ATCATAACAAGTTTCCGCTGTCAGAACAGGAGTTAAAAAGTTTTCATAAAATTAAAGAAG
CGATTAAAAAATTTAATGAATTGACTTTGCCAAACTTAGAAAAAGAATTCATCATTAACA
CTGATGCATCACATGATATTATTGCTGGTGTATTACTGCAAGAAAACGATGGAGATTTGC
TACCAATCTTTTACACTTCAAGACGATTAAACGGAAGTGAAGAAAATTATACCGTGATCG
AGAAAGAATGTTTAGCCATAATATGGTCAATTAAACAATTCGGTGTCTATCTATTTAGAA
AGTTTACTATACAATGTGATAATCAAGCCCTCACATGGCTAATTCAACAAAAAGATTTGA
AAGGTCGTTTAGCAAGATGGGTAATATTTCTACAAGAATACAAGTTTGAAATAAAATTTA
TTCCGGGAAAAGAAAATTTACTGGCTGATAGTCTTACACGTACATTTAACGTAGAATTAC
AAAACGAAAAATGTTTGATGATAAAAGAAGAATATGATGAAACAGAGAAAAATAATATAA
TTAAGAAATTACACGAGGAAAACGGACATTCGGGGATAGAAGTAACATATATAACAGTTT
TGCAAAGATTTAAATGGAAAGGTATGTATCAGGATATTTGTAGGGTAATTAAAAATTGTC
ATGTTTGCAAAAAATTCTCAGATACGAGAACTAACTTACAAAAATTCCGTATACAATTAG
AAGAACCTTTTTACAGGATATCTATTGATTGCATAGGCCCTATGCCAAAATCTTCAAATA
ATAAAAAATTTATAATTGTTGCAATTGATCATGTATCTCGATGGATTGAAACCTTAGCTG
TAGGAAATAAAAATGTTAAGAATATATCGTTGTTTCTTATAAACAACATATTCTGCAGGC
ACGGAATTCCGTCAGAAATTCTTTCGGACATGGGAATGGAATTCAATAACAAAATTATCA
TAAAAATTTGTGAAATAATGAATTCAAAAAAAACCTTTGCTAGTGCATACAACCCTAAAT
GTAACGGGGTGGTAGAGCGATGTAATCGTACATTAATAATGAAGTTATCAAAACTATGCA
ACAATAACTGGAAAGAATGGGATGAGTATTTGAGCTTTGCAACGTTTAGTTATAATATCT
CACCCAAAGGTTTTGGCCATTCACCCTTTGAAGTAATATACGGTCGGGGTCCTGGTTTAA
TGAGTGATTACGAAAATGAAAACGCTGAAGAAATACAAAATAATATTATTGAAACAGAAG
ATTTGATGATTGAAAGGATGAAAGTTATAAGAGACAAAATGGTACAGGAATTAAAAAATA
TAAGAAAAAAAGAGATTTCAAACATACCTAAAGGAAGGAAAGTAGATGATATTGAGATAG
GTAGCTTAGTTCTTAAAAGAAAACATGGTGTAAACATGAATAAGTTAGAGGAAAAATGGA
TCGGTCCTTATACTGTGGTGAAGAAGAGTGATACCGGAGGTTATACGATTAAAGATTTTA
GGAACAGGTTGTTTAAATTAAACAGGAAAGATATTGAGCGCATGGAAGATGTTGAAACAG
AAGATTTACAGTTACCGGAGGAGGGGAGCATGTTATATAGTAACATATTTACTATAAACG
GTATTTATTAATTATTATTTCCTAATTTAGAATATTATTATTTATTTTATTATAATATAA
AGGGTATGGCTGGAAAAGGAAAGGACAAAGATTTAAATAAAGATAATGATTCTGGTAATA
>Consensus_L_DDE_TnpIS1595
GGTTAGTCCCCCGTATATTCCCGGACGTAAATTAGATAAGATATTGTGGTGGGCGACACA
TCGAGTATCAATAAATTGTTGTTTTTTTATAATTTTATAAACATATTTTATTGTAAATAC
TATGGTGGGCGACACATCAAAACTTAAAGTTTGATTTTTATCCCAAATGAATCATAGAGA
GCTGGTCAAAATAACAACTTCTTATGATGAAGCAGTCAAATGGCTTCAAGAGAAATTAGT
TATTCCAAGAGAAAAAAAATGCATTTGTAGAACGAAATTCAACATGATCATGCTGTTTAA
GAAGGAAAAATTTTTTTGGCAATGTAGCAGATGTGATAGGTCTATATCTATTTTTACTGA
TACAATTCTTTATAATAGCAAACTATCAATAACAAGTATTTTAGATTTAATCTATTTTTG
GTCGAAAGACTTCAAACAAAATGAAACAGCTATTGAAATTAATACCAAGAGTAAAAATAC
CTGTAATAATTGGTATGAAAAACTACAGAAATTAGCATATTACATCATGAAAAATGAAAA
AANGAAGAAAATCGGTGGNAAAGATCGCATAGTAGAAATTGANGAGAGCAAATTCTCAAA
AAGAAAATATAATATTGGAAGGAATATCGTTTCTCTGTGGGTTGTGGGAGGAATAGATGT
TGAAAGTGGCGATTCATTTTTTGTTGAAGTCATAAAGAGAGACGCTACTACTTTGAGAGG
AATAATTTTAGAGAACGTTGAACAGGGTTCTATTTTACATACCGACTGCTGGAGAGGTTA
CATAAATTTACAGGACTTTGGATATAAGCATTATACAGTAAATCATAGTCAGAATTTTGT
TAATCCTAGTAATTTTTGTAGCACACAGATGATTGAAGGAATGTGGAGCGTGTATAAAAG
AAAGTTTCGCTCTCGATATATTACAAGAAGAGGTGATTTGACGTTATATTTTGCTGAATT
TGCATTTAAACGAAAATATAAAGATCTTGCCTTTGAAAAAATTATTGAAAATCTTAAAGA
TTCAAGAAATAAAATNGATTTTTAAATTTATTAAGGTTTTCTTTGATTTAAAAAATATTG
TATTTTAAGTTTTGATGTGTCGCCCACCATAGTATTTACAATAAAATATGTTTATAAAAT
TATAAAAAAACAACAATTTATTGATACTCGATGTGTCGCCCACCACAATATCTTATCTAA
TTTACGTCCGGGAATATACGGGGGACTAACC
>Consensus_retroU
TGTCGTAACCGACTAAAGCATTATATTTATATTATATTTTTTCTAGAAAAAATATAATAT
AAATACGTTTTAAATAAAAACCCATGCCATCATCTTTTTTAAATATATCTAAAAATAATA
AACAAAAGATTAAATTTAATAAACAAGGTCGTGGCCACACTAATCAAGGGCACGACAGTT
TGAATTCAAACTTATACCAGCTGACTCAACAACTTAGGAACCTTAATCTGCCAAACAATT
TGATGCTACAGTTCCCTACCTANATTAATGATCAAAAGGGACCAGTTTTAAGCATACAAA
GACTTGAAACACTTAATCCAGAAGCGCTAAATACCTGGATTCNANAATTAAGAACTATAA
TTGACACAAGTAANGCATCACAAAACGGCATACAACACATATTTAGGATGGTTTTAGCAC
CTGAGCTGCATTATCTTATTTTAGAAACAGAAGATCCGGAATTAATTTTTGATAAAATAC
AAAAAGAAACATTTCCAAGAAAAAATTTTTACNTTTACGAAANTAACTTAAAGAAAATTA
AATTAAAAAACTTTTTAACAATTAGATCTTTTAAGGACTACTTTATCAAACAAATCCAAT
TTGCAAACTTTTGTTTAGGAANAAAAGAAAAANTATCAGATAGAGAACAATTCTCATATC
TAGAGTCAGCTTTGCCCCATTCGATATTGAAAAGATTATTCAGAGAAGACAAATTAAACG
TCTGCGACGCCTTCTANATTCTGGAAGAAGAAGAAAGCTTTAATATAAGGCTTCGAGAGA
GCAATAAATATGAAGCAACAACATATACCTCAAAAGATAATCCTAGAGATTTGAAAGTCT
ATTGTAAATACCATAAGTCTAGATACCACAGGACAGAGGACTGCATATCCCTTAAGAATA
AGAAAGGAGAAGAAACTTCTCTTGAGAAGACCTCATACAAAAAATCATATAAAAATAATT
ATATCGCAGAATCAACAGATGAAGAAGAAATAAGAATCAGAATTAAATCATCACATGGTG
AATTTGACGCATTAATAGATACAGGAGCAAGACTTAATTATATTGCAAAAGAAACTTTAA
ATAGTATGAGAGGTATTAATATTACACCACTCAAAGAACAAAGAAAAATTATAACAGCTA
ATAATACTCATGAAGATATAAAAGAACTAATACATCTGCAATTTACTATCGAGGGAATAC
CGGACATAGAATTCAAGGAAGAATTCCTAATACTTAATCAAATGCCAATACCCGCGAATC
TTGGCTATGATTTCCTCAGAAGAAATAACTGCATATTAAACATAAAAAGATCAACCCTTA
AAATAAACGACTTCAAATTGGACTACTCAAACTACAAGGAAAAAAACGACGAGAAAGAAA
TAAAAGATTTAATCCATAGCAGAAACATAATTATAAAAGAAAACAATGAAATTGCAACCC
TTATCAACANATACAAAAATATGAATCCNAAAACGGGATTAATACCCTTTTTTCAGCATA
GAATAAACGAAAAAGACAAAAATAAAACAATACAATTAAAAGAATTTCCAATATCAATCA
AATCTAGATCAGNAGTAAAAAATGAAATTAAAAGACTCTTTGCGGAAGGTATAATCAGAA
AAAGTAACTCAACATACTCATCTCCAGCATTCCCAATACCCAAGAAAGACGGGACAATTA
GAATTGTGGTTGATTACAGAGAGCTCAATAAGAACACGATAAGTAACCCTTACCCATTTC
CCGATCTTAAATACCAATTACTACAACTAAACGGAAGTAAAATATTCTCACAACTTGACT
TATCTAATGGATATCATCAAATAGAAATGTACCCTAAACATATACATAAGACGGCTTTCG
TCATATTAGGTGAACATTATGAATATCTAAGAATGCCTTTCGGCCTATGTAACGCACCCA
GAACTTTTCAGTGCGCAATGCAAAGAATCTTTGGTGAATTAGATTTNANNAAAATATTTT
TAGACGATTTACTAATCCATAGTCAAGACCTAAAAACGCACAAAGATCATCTTACAATAA
TATTTGCAAAAATTAAAGAGAATAACATGAAAATCAATTTCGACAAAAGCAATTTTATGG
TAGAAGAGGTAACCTATCTAGGAAATATAATTAGCCATGAAGGTATAAAAGCTGACATCT
CAAGACTTAAAAGAACCAATTATGATAAATTTAAGCCTAAGTCATTAAAGGAAGTGCAGA
AGATACTTGGAATTCTTAATTGGTACAGATCATATGTCATTAATCTAAGCCAAAGAATAT
ATACACTTACTGAGAAATTAAAAGGAAACAAATGGAAAAAATGGTCAAATGCAGANAACG
AAAAGTTAAATAAAATCTTTGAACTAATAAATGAAAATATTATTTTAAGACACCCTGAAC
CTAANGAAACATTTTATNTATACACTGACGCAAGTAATTACGGTATTAGTGGAATTTTAG
TACAGAAAANGGGAATTATTGGAATATATAGCAAAAAACTAACGGGNAGTGAGTGCAACT
ATAGCATAGTAGAGAAGGAATGTTACGCGATTATTAAGGCAATGATATTTTTTAAAGTCA
TCATATATAACGCAAAGACTATNATCTATACAGATAATAAAAATGTGACTTATGACAAAG
ATTTAAACTCCTCCAGNTGGCAAAGATGGAAAATGGTCCTTGAAGAATTCGATTACGAAA
TGTGCCATTTACCAGGAAACAGTAATATTGGAGCCGATTTTTATAGTAGAAATTGCATTA
TCAAGCAAGAAAATGAAANTAAAAGCAATCTTATATTGGCGAAAATAGTCGAAATTCTAG
AGAACTGCCAAACAAATAAAGAAATCAGCGAAAACAATCTGAAAAAAGGAACCCTCATGT
GTAACTCATTAATCAAAACGTACTACAAGGATAAAGACAATAAACTATACGTATTCCAAA
AGGGAATGCTTTCAGTTATACAATTCTTACATGATCACTTTGTACATCCAGGAACATCTA
AATTATATTATACCATCAAAGAAGAAATATCAGGAAAAAATTTAAAACAAAACATCGAAA
CCATAGTTTCAAACTGTATCAAATGTCAACATAACAAATATTTTAGAAACAATTATGGCC
AATTGAGAAACTTTATCATCGCGAAGAAAGCATATGAAAAGGTAAGTAGCGACATTTTGG
GACCAATCATTGACAAACATTATACCAATGAGAAGAAACGATATATAATTAGCTTTACAG
ATATCTTTAGCAGAAAAACATGCTTATTCATTATAAAGGATATAAAGGCGCAAAGTATTG
TAAAAAAATTCAACCTATTTGTTAAGAAAGAACGTAAACCTGAAATTTTAATTACTGATC
AAGGAAGACAGTATATGTCTAATATCTTCAAGGAATTTCGCAAACGAAACAACATTGATC
ACAGATATACGTGTGCATTTACTCCAACAGCAAACTCCATATCAGAACGTATTAATCGAA
TTATCAATACAGTATTACGAATATATAAGGGAGAGATATCAATGAAAGAAGCTATATTAA
AGGCAGAATTTTATATTAATAATACTTACAGCCGGACAACAGCATCTACACCGAACACGA
TTCTCCAAAAAAATAATCTTCTAGGAATAAAACCAATAAAGCCTATGAACCATTGTCAAC
TGTATAACTTTATGCTAAAAAAGAAAGAAGAAGATCTCGAAAGGGCAAATAAAAACAGAA
ATACAAGAATTGACTTCGCTATAGGAGATCTAGTCTTTTGCAAAACAAACACAAATAAGA
AAATTACAAAACTGTGGAATGGACCCTACAAAATAATCTCCCTACAAGCTAAGGGAAACT
TAATTTTTCTAGACAAAGGAGAATATAATCAGTGGCATAATATAAGACAAGTAAGATTGA
AGAGAGGGGAGAATGTCGTAACCGACTAAAGCATTATATTTATATTATATTTTTTCTAGA
AAAAATATAATATAAATACGTTTTAAATAAACGACCCATGCCATCATCTTTTTTAAATAT
ATCTAAAAATAATAAACAAAAGATTAAATTTAATAAACAAGGTCGTGGCCACACTAATCA
AGGGCACGACAGT
>Consensus_retroV
TGTAGAAATTATATTTNAAGTAATTTCTANAAAAAAATTNTTATTTATTTTTACAAANTA
AAGGNGGNATGAATCCTAATAANAATGAAATAAAAGGTTTCGACATGGCGTCACCGACAA
AGGCTATTCCAGATTTCTCCGGAAGTCNGAATGAAGATGTCTTTACATGGATAAAGACAT
GTCTTTTGATTGGGAAAATAGCAGGACTATGCGAAAAAATGCTTCTATCAAGCATGCTAC
TGCATCTAAGAGGAGAANCCTTAATCTGGGCAACAAGAACATTTGAAAATTTTCATGAAA
TCAATGTGGAAATATTTATTAACAACATTAAGGAAAGATTTNCACACGTGGAAAACTCAC
ACAAAGTGCTTGAAAAGTTTCTAAAAATTGTAGAAGTTGAAAACGAAGAACAGTATAAAA
ACATACTGAATCAAGCAGAATTCCTGATCGAGAGAAATTGTTTAACACTAAATGCTTGTT
TAAAGATGTTGATTTCAAGAGTACCACTAGTGCTGAAACCAATACTTTTGCACGCTGCAG
CATCGGCAAATACTTGGGACGTGTTTTATAAAACAGCCCAAGACGTAGCCTGGGTGGCCT
TTAGATCAGAATCCAAAGAAGAACTCATTATTGAAAACAAAAATGCTTTTATTGTTAGAA
GCCGATTTTCTGATCTAGAAAGGCACAAAAGGAATAATTATGAAAATTTTTTATTTTGCA
AACTTCACAAAAAATGCAATCATACCACAAACGATTGCAGAACTCTAGCGTTGTTAAAAA
AGAACGGATTGCATGTTACTAATATAGNTCCCAAGGTCGTTAGAAATGTTAAGAAGGAGG
AAGATGAGGAAGCTAGTTTAAATAAAGAAAAGTTCCTATATACTGTCTCTAATCTAAATA
AANGTAAAAATCCATTTAATATTAAAATCGGNGTAGAAAACCAATACCATGAAGGGATTA
TCGATACTGGGGCGGAAGCAACAATTATGAATGTTTTTAATCTACCAAAAAAATGCATCA
TTAAGAAAGACAATAGGAAAGAAATCAGTATCATATCGGCATGTGGCAATAAGATTAATG
TAATTGGAGAGACCGAACTAAATATTAGAATAAATGGTAAAATTTACAAGATTAATACAA
TAGTAGTGAAAGATAATCCTAAAAATACACTAATAGGATTAGATACCATAACAAAGTATC
CGGATCTCCTTCTCAATTGCATACCAGAAAGGAAATACCATATAAACATAATTGAAACGC
AGGAAAATTTAGTAGCAAGATTTCAAGGCATCTTTCGTAATGAAATAGGAGAGTATAATC
TTTGCACAGNTGGAAGNCATAAGATAAATTTAGTAGATGAAATACCCATCAAACAAAAAA
ATACAAGAATCCCAGTACATTATGAAAGCATCATTGACGAAGAAGTTAAGAAAAATTTAA
GACTAGGCATAATAAGGGATTCAAACAGTCCATGGTGCTCTAGAATTGTACCAGTAAACA
AACCTAATGGAGATGTGCGGATGTGCATTGATTATAGGCAATTGAATCAAAAAACAATCA
AAGATACCTACCCCATTCCCAAAATAGATGAAATTCTCGATAGATTGGGCAAAGCAAAGT
ATTTCTCTACATTAGATGCAACCTCCGGATATTATCAAATAGAACTGGAGGAGGAAGACA
AATATAAAACAGCATTTGCATGGAAAGGGGGTCTGTACGAATTTAATCGAATGCCTTTCG
GGCTTTGCAATGCTCCAGGAACCTTCCAAAGGATCATTGACAAAATTTTTAAAAATGAAA
GGGATAATTTTATTTGTGCTTATTTGGATGACATTATCGTATTTTCTGAAACACTGGAAT
TACATAAAGAACATCTGGAAATAGCACTTTCAAAAATAAAAGCATCAGGAATCTCTCTAA
ATAAAAATAAATGTAAATTTTTCTCAAAGGAAATAAAAATACTAGGACATATCTTATCAA
ACGGTGTTGTTAAACCAGATCCAATTAAGGTAGAAGCGATAAAAAATTATAACTTGCCGG
CAACCATCAATGAATTAAGGTCATTTTTGGGATTGGTTAACTATTGTCGGGAATTTATAA
CAAATTATGCAGAATTGTCAGNCCCACTATGTGAGCTACTTAAGGGAGAGCCAAAAAAGA
GTAGAAAGATTATTGTTTGGACTGATGATAAAAAAAGATCTTTCAAAAATATAAAACTAA
CTGTTTCAAACATTATTTCCAGAAAACAGCCTGATTTTAAAAAAGATTTTATTGTTACAA
CAGATGCATCAAATGACGCGATAGGAGGGATTCTGTCCCAAAAGGATTCCCAGGGGAGAG
AAGAATTAATATATGCGTTTTCAAAAAAGCTTGATCCAGCCCAGAAGAATTATTGTATAA
CCGACAAAGAGTTATTGGCAGTCGTGAAAACAATTGAACATTTTAGACACTATTTGTTAG
GGAAAAGGTTTATTTTAAAAACGGACCATAGAGCTCTAGAGTATTTATGGTCTAGTAACA
ATGTAAACTCTAGACTAATGAGATGGTCACTTAAATTACAAGAATACAATTTTGAAGTAC
AATACATCAAAGGAGAAAGTAACATTGCTGATGGGTTGAGTAGATCATTCTCAATAAATT
CAATAAACAAAGCAAAAGATAAAATACAAATTATTACAGAGAAAGAAGTAAAGAAAAAAA
TAATATCCGAGTATCACTATACTTCGGGGCATGGTTCACGAAGTAACCTAAACTTTCTGA
TTAGAAGTAAATATTATTGGAAGACAATGGGAAAAGATATAGCTGATGCGATAAATAAAT
GCAATATTTGTTTATTAAGCGGAGAAGAATTAATTAACACCAAGAATAGAGCTATAGAGA
CATCCTCACAAAACGAACTGTGGGAAATTGANTTGATAGGTCGGATNNATAGCAAAGGGA
CAAACAAATTTATATTTNTTGCAATTGATCATTATTCAAAATGGATAGAGACAACNATTT
TACCGAACAAGAATTCTAGTAATATTNGCAAAGCAATAAAGGAGTTAATTGTAAAAANAC
ATGGAACACCACAGCGTATANTATCGGACAATGGATTGGAGTTCGTAAATAGTGATGTCG
AAANACTTAGGAAAGAATTGAACATCAACTGGACATTTAATTCANCGGGTCATCATGAGA
CAATGGNNNCGGTCGAAAGGGTTAATAGGACTTTGCTNGGGAAGCTTAAAAAACTTTCTT
TTGATCACAGAGACAATTGGGAAAAGTTTTTAGAAGACGCAACATATGCCGTAAACATTT
CATACAATCGGTCCATAAGAACATCACCAATGATATTCAAATATGGACATATNCCAGANT
TAAAGATAGACAAAGAGTTAGGAGCAGTTGATTTTAAAATTCCACTTTCTAATAGCATCC
TAAAAAGGAATCTTTATTATGAGGATTATATAAAAAAAAGNATAGAAAAAGGTAAGATCA
CATGTANGTATGANTTAGACGAAAATNATAATGTGGCAATATTTAAACAAACAATCGGGG
ACAAACTAAAGAGTAAATGGAGAGCAGGATATAAAGTTTTGGGAAAACAAGCGCCAGATG
CGTATATNGTTACTGATGGAAANANGAATCTTAGAGTAAACAAAAGANATATTAAAAAAA
TTTATCCCGGGGCGAANGAGATGTAGAAATTATATNTNAAGTAATTTCTAGAAAAAAATT
ATTATTTNTNTTTACAAACTAAAGGNGANNATGAATCCTAATAACAATGAAATAAAAGGT
TTCGACA
>Consensus_DDE3_H
TTTGTTAAATAAAANNNGCACCAAAATAGAAATCTCAAAATTCCCTCCAAAAAAAACTTA
CAAAATTTTTTTTTAATTTTATATGGCAAAACAAATGAAAAATACACANAGAGCTCAAAT
ATTGACCTTTTTAAACATGGGATTAACGACAAGAGAAGNGGCTTTGAAATTTAGCATTTC
TCATTCTACAGTGGTTCGAGTAAGACAAAAATTATTNAAATATAATACATATGAGCATAT
TAAGGGAAACGGACGTCCAACAGTAATCAATAATACCATAATGGATCTAATACTAAAGGA
AAATTCTAAAAACAAAAAAATTTCGCTAAGGAAACTAAGAGAAAAGATTCATGACAACAC
TGGGAAACTCATAAGTCACGTATCGGTAAAAAACGCGCTTAATAAGTCTAATATTTACGC
CTTCTCTCCAATAAAGAAACCTTTATTATCTAAAAAAAACATTAAGGATAGATTTCAAAT
ATCAAAGCAATGGATTTTTTTAGGATTTGAAGCAATTAANACCATCATATTTAGCGATGA
GTCAAAATTTAATTTACAATATTCAGATGGTAGATTAAGTGTATGGAGGAAACCAGGAGA
AGGACTGGAACCAAACTGCTTAAATCGTACTGTTAAATTTGGTGGAGGCAGTCTTTTAGT
ATGGGGCTGCTTTTCATACTATGGTGTAGGAAGATTGGTATTTATAGAAAGAACAATGGA
TGCTCCATATTATGTTTCCATTTTATCTAATAATCTTAACGAATCAGCGAATGAGATGGG
TCTAAANAATTTTATCTTTCAACAAGATAATGACCCAAAACACACATCAAGACTAGCGAA
AGAGTTTTTTATAAATAAAGACATCAAATTACTCCCGTGGCCTGCACAATCACCGGATAT
GAATCCGATTGAAAATTTATGGAGNATTATTAAATCAAAAGTGGCGCAAAAAAATCCTAG
AAATTTAGAGGAACTTAAAGAATTTATTTTAATGACTTGGGCTTCTATTGATGTCGAAAC
TACTAAAAAGCTTGTTTTAAGTTTTCAAAAACGTGCAATGGAACTTTATAATGCTAGAGG
GGGGCCTACAAAGTATTAAANTTNTTTNGTGCGTTTTTTGTTTAACAAA
>Consensus_M_DDE_TnpIS1595
GGCACTTCTGTATTTTNCCCCCCCCCAGGGTAGAAAAATAAATAATTAATTAATTAATTA
ATTAATAAAATTAAATTAAATTAAATTTAATAAATAAAATAAAAATAAATAAAANTAAAT
AAATAAATCAATTTTTATTTTCTCCATATGGATTTTCTAGACGATATTGGTTATGACGAC
CTAGTTATATTGTTAAAGAACGAATCCAGTGCAATAGAATTTGCACAAATTGTTGGATTA
ATACCACGAGAGCGATTATGTACATGCGGGGCAAGCATGTATATGCGCTCCAGAACATCT
GGTAAAAACAAAGGTTTCTACTTTAGATGTTCTGAGCGATCTTGTAGAAAAGAAGTTTCG
ATTAAAAAGGATACTTTTTTCGAAAACTCACACTTAGAAATAAGTGTTATTCTTAAAATC
ATTTACAAATTTGTTGTAGATGAAGGGAACTTTGAGAATAANAAAAAAAATCTCAAANTT
AAACAAGATAAAACGCTTGTAGACTGGTTAGAAAAGTGTCGAAACGTCTGTTTAGACTAT
TTTATCTTAAATCCTACTTTAATTGGCGGAGATGGCATTATTGTTGAAATAGATGAATGC
CATCTCGTTAAAAGAAAATATCATAGGGGGCGCCTAGTTAATGAAATATGGATATTAGGC
GCATATGATATTGATAATAAGATAGGTTTTGTTGTGCCTGTTGAGAGAAGAGATAGTACT
ACTCTTCTTTCTTTTATTTTAAGATTCGTAAGACCCGGTTCTATTATAGTAACGGATTGT
TGGGCTGGATATGATACTCTTGGATTATATGGGTATCATCATTTTAGGGTGAATCATTCT
ACAAATTTTGTTGCCCCTGATTCTGGCTATACAACTAATCATATTGAAAGTTGTTGGCAA
AAATTAAAACAGTATCATAAAAATAGGTATGGTACACATAGATCAAAACTTTCTGGACAT
TTAGGTGTTTACATGTGGAGACAAAGATTTAAAAAAAGTTTTAAACATTTTTTAATGCAT
ATTAAGGAAATTTATAGTCTGAATAATTAAATTGATTTATTTATTTANTTTTATTTTATT
TTTATTTTATTTATTAAATTTAATTTAATTTTATTAATTAATTAATTAATTAATTAATTA
TTTATTTATTTTTCTACCCTGGGGGGGGGGGGAAAAATACAGAAGTGCC
>Consensus_N_DDE_TnpIS1595
GGTTAGACTTTAAAATAATACCGGAGGGAANATAAATAAAATTTATTAATATATAATTTA
ATTTTAAAAATAAAAAATATTGAATTTATTAAAATTATAATAGTAACGTATTTAAAAAAA
TAAATTCAATTATCNAAAATCTATATGATTATACAGAACTCAAATNTTTTATATAAAAAA
TTTTTAAGGCATGAAATAAGAAATTTTGCTGATATTGAACCCTTTCTTTCAAATCTAAAT
ATTTCTAATGGTATTATATGNATAAAATGTGGCAGAAATAAAAATATNCGACAAAAAATA
GAGAATAAANCTCTTTATAGATGTAATTACTGTAATACTACAAAAACACATTATTTATTC
AAATNAAAATTGGCTAAAACTATACGAATAAAAGATCAGATGTATTTCGTGCTTTATTTT
CTTAAAGATATAAGTCAACAAACAATTTCTGAGTTTTTAGATTTGTCAATATCCACAGTT
TCTTCCATGACTATGAATTTNCACTGTATAATACATAATTATATAAATGAAAATACAGTA
AAAATAGGGGGTCATGGAAGAATAGTTCAAATTGATGAATGTTTTTTCGGGAAACGAAAA
TTTAACAGAGGACGAATGCCAACCCAACAAATAGTTTTTGGNGGGATTGATACTGAATCA
AANGAATTTTTTATGACCATTGTGCCTAACAGAAGTAAAGAAGTTTTAGGAATTCATATC
GAAAAATATATTAAAGAAAAAACTTTTATTCACAGTGATATGTTCAGTTCATACATCCAT
TATTTTGCTGAGAACCGTGAAAAATATCGACATGATTTTGTAAATCATTCGANTAATTTT
ATTGACCCAGTTTCTTCTACACACACTCAAAACATTGAAAATCTTTGGCTTCAATTAAAA
AAATATAAACGAAAAAAAGGATACAGCAAATCCCGATATTTAAAATATTATTTATCAGAA
TTCGAACTTAAAAAAAGATTTTCTTCAAGAGCNGATCATGAATTATTTGAGTTATTATTA
AATTTAGTATTTAACTAATTGTTTTAATTCAATATTTTTTATTTTTAAAATTAAATTATA
TATTAATAAATTTTATTTATTTTCCCTCCGGTATTATTTTAAAGTCTAACC
>Consensus_O_DDE_TnpIS1595
TAGCAGTTTTGCCTTAAATCGGTATAAAANTAAAAAAATAAAATTTAACCCCTAAAAATC
GAAAATAAAAATTATAGAATGCCAAATAATTATAAATAAATATATTTCTGATGATTCATA
TATTTTAAAACCAATACAATGTATTTTTGTAATTTAATAGTTGTAAGAACAAAGTAAATG
GCATTTTACTTCTAATTTTATATATATAATAAATTTAAACAAACAATTATTTAATTTATT
TTATACACTACACCTTGAATGAGGAGCTATAAAATGAAGAAAAAAAGTGAGTACAAATTG
GTGGCAAAAAATTTCCTTTCTCATCTTTCAACAAGATGCCATAATGATCATACAGGTCAT
AGAATTTCAAAAAATAGTAGCTTTAATTATAGGTGTAGAAGCAAATTCTGCATGGTGAAC
TATAATATTTTAGAAAAAACACCATTTAAAGGAGCGAAGCTANAAATTTGGAAGATTATT
AGAATTTATGATTGCTGGCTTTATGGAATGAAAGTAAAGGACATTTCCTTTTTTCTAAGA
ATAAATAAAAATACTGTCACAAGACATCTTAAATCTTTAGAAGACTGCATAACTGACAAT
TTTTACAATAATATTGAACCATTAGGNGGAAAAAANATTATTGTTGAAATAGACGAGAGT
AAATTTGGCAAAGTCAAATATCACAGAGGACACAGAGTAGAAGGTGTCTGGGTGTTTGGC
ATGACAGAACGAACAGCAAAAAGAAGAATAGTAGTTNTACCAGTGCCTGATAGAAAGAAA
GAAACCTTAATTTCAATTCTTATGAAATATGTAAAGCAAGATTCCATAATTTACAGTGAT
TCTTTCTCATCATATAGCACCATAAAAGAATATTTTTCTATTCATAAAAAAGTAAATCAT
TCATTACATTTTGTAGATCCTGTAACCAGAGTTCATACTAATACAATAGAAGGAAATTGG
AATGGAATAAAGCTTACATTACCTTTGAGAAAAAGAACTAAAAAATTAATAGGATTACAG
TTAATAAGATTTATGATTAAAAGAGAAAATCCCGAAGATTTTCTTGATAAATTATTGAGT
TATTTAAAATAAAGGTCAATTTTTAATATTATAAAGACATTATATTTTTATATTTATAAT
AATTATTTATTATTCTATGAATTTTTATTTTCGATTTTTAGGGGTTAAATTTTATTTTTT
TATTTTTATACTGATTTAAGGCAAAACTGCTA
>Consensus_P_DDE_TnpIS1595
GATCAAGGCTCTACCATGTTCTGCATCAAATCCCGTAGTTTTATTTTTTTAAAAAATATT
CTAAAAANCCCCAATGAGGCAATTTGAAATACTAGACTTTTTGACTTCTTCAGAGGATAC
ACAACTATATAATTGGTTAGTTAGCAAAAATGTTTTAAAAGAAGTTGTAAATTGTAGACA
TTGTGGAATATTAATGACACTTAAGAAAAAAGACAAATCATATTTACAGAAAACATGGAG
GTGCATGAACTTTAACTGTATTCATTATGAAAGCACATCAAGCATATTAAAAGATAGTTT
TTTGAGTGAAGTAAAGATAGAACCTAGAGTTTTTTTAAAGAGCATTTTTTACATTTTAAA
TAATACACAACTAGTAGATATTAAAAGATTCTTGAACATATCATATAAGTCTTTGAAAAA
TATAAAAAAACTTATCACAAATAAGATTAAAGAATTTTTCGGTTGTAATCCAATTAGACT
TGGAGGAGACGGAATAATTGTTCATGTGGATGAAACAATGCTTTCACATGCTGTGAAATC
TCATCGAGGAAGAGTTGCAAGGAATCAGTCATGGGCATTAACAATTGTGGATACAAGTGA
AAAACCTGGATTAGGATATTGTCAAATTGTTGATAAAAGAGATTCATCAACATTAATTCC
AATTATATCACGCATAGTAAGGCCAGGATCAATAATACATACCGATGAGTGGAAAGCTTA
TATTAAGTTGAATCAANGCAATTTTGACCATAAGACAATTAGACATAAGTTTAATTTTGT
TGATCCTATCACAGNAATACACACTCAAAACGTTGAAAGTTTTAACAACAAGCTAAAATT
ATTTATTAAAAATCAANGAGGTTGCAAAGCTGATAGTAGAAACGACTTGTGTAATTTATT
TTTATTTTTAGATCATTATAAAAACAAAGCTTTTTTGAAATTTTTGGAATTGATTAAAGT
TTAATTGAGAATTNCTTGCAATATTCAGTTTCTACTATATTTTACTTTATTTTTGTATTA
AATTTAAGTTGTTTAATTAATAAATTAATTTTATTCATATCATATTATTTTAGTATTTAT
TTTTTATTATTTTTATTTTTCAATCAAGGCTCTACTATGTTCTTGCAGAACATAGTAGAG
CCTTGATC
>Consensus_Q_DDE_TnpIS1595
GGTAACCCCCCCCCCCTAAATATTCCGCCACAAATCAGAAGATGATTGGATGAATTTTTT
TAAANATGATTGGCCAATTTAAATAAAAAAGTAATATTAATTAATATAAAATAATATTTT
AAAAAATTATATAATTAAAAAATATATTAAAAAAATTCTGTTTTTACCATGTCGAGAGTA
AATTCGATAAGTTTCAATGATTTTATTAAAAGCATTGAAAATCCCGAATTTGTTAGGTGG
TTGTTTTTGGAGGCTGGATATGGATCAGAAGAAGGATCAGAATGTGAATATTGCGACATA
GGGCAATATCGTTTAATAAATTCTAAATCCCCACGGTTTCCTGTGGGGATGTATTATAAA
TGCTCAAATAGAGCATGTAATAAACAAAAAAATATTTTTGAGGAATCTAAAATATCCAAC
ATAAATTTGAAAAAATTTTTAATTTTATTNGCTTCTTTTATAAATAATAAAACTATTTCA
TCTGTAATTATTGATAATTACTTTGATGAGAAAACAGTTTTTAAATATTATAGCTATTTT
AGAACGCTATGTTCAAAAAACTTACCTGAAAATATTTTATTAGGGGGCTCTGGGAAGGAG
GTTGAAATAGACGAAACCCATCTCTTTAAAAGAAAATATCATAGAGGTAATAGACTCGCT
TCTGAAGATATTTGGGTTTTCGGAATATTTGAACGAGTTTCAAAAAATATATTTTTATCA
GTTGTAAAAAAAAGGGATGCAGATACTTTATATGATATTGTATCCAGCCATGTATTGCCC
GGTACAAAAATATATACCGATGGATGGAGAGGATATTGTAAAATAAAGCAATATTTTACA
TCAAAATCTGTCAACCACAAATATTATTTTGTTGATCCCAATGATCCATTAAACCATGTT
AATAACATAGAAAGAACATGGAGATCATTAAAAAGTGATATGAGAGGGGCTTGTAATGAA
AATTATTGTTTGCATTTAAATGAGTTTATGTTTAGGAGGCTGGTTTTTACGTCGGATTTA
AGACTGGATCTGGTTAGAATGATTAGTTATATTAAAGATGATTTTTAATATATTTTTTAA
TTATNTAATTTTTTAAAATATTATTTTATATTAATTAATATTACTTTTTTATTTAAATTG
GCCAATCATCTTTAAAANAATTCATCCAATCATCTTCTGATTTGTGGCGGAATATTTAGG
GGGGGGGGGGTTACC
>Consensus_ORF_R_DDE_TnpIS1595
ATGAAAGTAAAAGTNAAACAAATAAATNAAAATTTTATATTANGNAAAAAAAAATTTAAC
CTAATGAACTCNNGTAACTTTACTGATAAGGAATTTTTCTTACTTATCAAAACNGAGGAA
GATGCAATTAAATTTGCACAAGACGTTGGTTTAATAAAAGAAACAGTAATTTGCTGTTTC
AAACCAATGTCTTTGAGGTTGAATAATGGTTTGAAAAACCACGGTTACTACTTGCGATGT
AATAAACGTGGATGTAGGAAAGAGATTTCTATTCGAAAAAATACTATTTTCGAAGGTTCT
CATCTTACTATAACACAAATTCTAATGATCATTTATTATTTTATAAATGATCAAACCTCA
TTCCTGAGTATTAAGAAAAACACGGGAATNAAGTGCAACGAAACCATTGTTGAATGGTTA
AATAATTGCCGAAGAATATGNTTGCAATATTTTGCAAAGCATCCTACTGTAATAGGTGGT
CCTGGTGTTGCAGTAGAGGTTGATGAGGCTGTCCTTGTTAAGCGCAANTATAATCGTGGA
CGTGCAGTTAGAGCACAATGGATTTTTTGCGCCTACGAGGTTTTATCCAAAAAGGCTTTT
TTTTGCGTTTTGCCTGATACACAAAGGGAAACAATATGGCCAATAATTTTTAGGCATATT
AGGGTAGGCAGTATTATCACTTCTGACGGAGCTGCTATTTATAAGGGACTTGATANACAG
GGTTATACTCACTTAACAGTCAATCATAGTACAAACTTTGTAAATCCTATCAATGGCGCA
ACTACTAACCATGTTGAGAGTGCATGGCAAAAATTAAAAACAGGCAATAAATTAAGATTT
GGTACACATAGAAGTACTCTTGCTCTTCATTTAGCTGAATATTCTTGGAAAAGGGAGTTT
CATCATGATTTAAGGTTTTTTTTTCAATTAGTTAAAGATTATTATTCGTGA
>Consensus_retroW
TGTTATATTAATAACATATACTTTTTCCCGCCAAACTTGGAGGGAATTAAAAGTATAAAT
ATAATAAAAATTTAAATAAAATGGTTTTCAAGAATTATTCTAAGGTTAAAATATCTTTTA
ATAAAAACAAAGTTTACAACAGTGGGATCCAATCACTGTTCCTCCGACACTTGAAAGGAG
GACAATCCCACATATTGAATTCAATATGTACACATAACCCAACTATCAAACCACATTATN
ACAAGAACCAACCCACTCAACTAGAGAAACCTACCATCATACAATTTGAACACGTCCTAG
AAGGAACCGACTTGAAGGTCAAAAGGGAACTCCAAGTTCCTTCCACAATTGAAGAAGATA
TTCTTAAATTTTCAGAGGACTTTAGAACACTTGCCCAATGCTGCGACTGGGATGAGAACA
GATCATTTAAGATCTTAAGAGGTATTCTCTCACCTCAGCTCTTTCAAATTATTGTAGGAA
AAACTACCAGTGAAGACATATTAGCAGAACTACTTACCAAGAAATATCCAATGAGNGACA
GACATTTGTATAACAAGAAACTGCTTGAGCTCAGACAAGAAGACTATATCTATATAAATG
ATTATGCAAATGCAATAACAGAAATCTTAAAAAGATATTCACTTTGTTACAAGATGTCAA
GAAGAGAAGTAGAAAATAAATATAATGAAATTTTTCTCTATGGACTTGACAAAGAATGCT
TAATGAAGTTTACATTAGAAGGAATCCATGAGCCTGCTGATTTTGTAAGCAAAATTTCTA
AAGTAGAAGAAATGATTATTGAATATAGCTCAAATCACCAAATTAAGCAACCAAGACCAA
TTGAACAAAATAAAGAACAAAAACCACGGCTTAAATTTTGCCCTTACCATAAATCCACAG
GTCATGATAAGTCCGAGTGTTTAGTGCTAAAACAAAGAAAAGAAGAAGGAAAAAATAACA
AAACTTCTACATTTAAAAGGAGTATCAGTATTATAAGGGAAAAAGAAACAATTAAATATC
CTATCATTAATGTTAAGTTAACAGAGGAGGAAATAAATGCAGAATGTTTGCTAGACTCAG
GATCTTGTAAATCATTTATCAATCAAGATTTTTGCATTAAAAATAATATCAAAATAGATA
ATATTAAAGGATTTGAAGTAAAATTAGCAGATGAGACCCCAGTAGTTATAAATAAAAGCT
GTTTAGTGCCAATAAGTTTCAAGAATACAAGTCCGGGCATAAATTGCAAACTTTACGTAA
TTAATAATTTATCATCCCCAATAATTCTAGGAAATGATTTTTTAATTAATAATAAATGTC
TAATTAATTACAATAGTAATCAGGTGCAAATTAATAATGTGCTAATTGATTTTGTTAAGC
ATAGAGATACAGAGCAAGATCCTGACAACATGATATTTGAAAAATCAAATCTATGTATAG
TTAAAACAGAAACCACACCAAATGAGATCGACATCATATTAAAAGAATATACGTTCCTAA
GTGATGAATTTTTACCAATTCCAGGTTATAAATTTAGGATTGAATTATCTGATAACACCC
CCGTGTGTAAAGCAATATACACTATACCTTTTATATATAAAGACAGATTTAAAGAGGAAA
TCGAAAGGTTATTAGCTTTAAAAATAATAAAGAAAAGTTTATCAAATTTTGCTTCACCGT
GTTTTGTAACGGAGAAAAATGACTCAAGTCTAAGAATCTTATTAGACTATAGGGAACTAA
ATAAAAACACAATCCCTCTGAATGCTTACTTTCCTACTGTATTTGACGAAATTCACTCAC
TTAAGAATTGTAATTATTTCTCTACTTTAGATCTTAAACATGGATATTATCATGTTTTAA
TTGATGAAAAAGATACACATAAAAGTGCTTTTGTAACAGAATTAGGGAAATACGAATTTT
TAAGAGTGCCATTCGGACTTATGAATGCACCAAAATACTTTCAAAGCATTATGATGGAAT
TACTCTTTGACTTCAAAAACGTAAANGTTTTTGTAGATGATATCATAGTATTTACGAAAG
AAAANGAAGAACACTTGNTCNTAATAAAAAGATTATTTGATTTATTTAAGGAGAAAAACA
TCAAGATNAATATTAATAAATGTGCATTTTTACAAAAGGAAATTTCATACTTAGGATTTT
TAATAGATGGTACCGGATTTAAGCCTGATCCAACAAGGATAAAGCCATTTAAGATGTGGC
CAGAGCCAAAAACAAAAAAACAACTTCAAAAACTTTTGGGAATTATAAATTGGTATAGAC
CATTCATATCCAATCTAAGTTCCAAAATATCTCATCTGTACGAAAAATTAAACAATAAAA
ATAGCAACTATATTTTAAATGATGAGGAAAAGAGATCTTTACGTTTACTATATCATGAAA
TATTACAAGCAGAAAAACTATATCTTGTTGATCCTAAAAGAAAAATTACCATATTTACTG
ATGCATCAGAAGTAGGTATTGGATGTGTTCTGACACAAGATAAAAACATTATAGGTTATT
ATAGTCACAAACTATTGCCTACACAAAAGAGATACACAACAATGGAAAAGGAACTGTTAG
TTATTATTCTATGTCTTAAACATTTTAGAAAAATACTATTGGGTTTAAATATAACAATAA
AAACAGACAACAAAAATTTAATCAACATTAAAAATAATTATGACACAAAAACTGACAGAT
GGATTCAATTGTGTAATGAATATAATGTTAAATTTGAATTTATTGCTGGCAAAGAAAATT
ATATTGCAGATTACTTATCAAGAAGTCCACCAGATTTGTACTTAAATAATATTAAACATT
TAAGTTCAGTAAACAAGGAAATATTCTCTAAGAAAGAAATTAAAGATATACATAAGCAAT
ATGGTCATCCAGGAACAACGACTTTATATAATACTCTAAACACATATTANCACACTACTA
AAAGGATTAATTTCAATGACGTGTATGAGGTTGTTAAACAGTGCACAGAATGCCAAATAA
ATAAGAATCATAAGCACAAGTATGGCACAATTCAAGGACATATCTCAACATCTATACCAC
TAACAGATATTTCTAGCGATGTCTTTGGCCCAATAGACGTATCAGAATACAACCATTCAT
TTCAAACAGATAAAGTATTCATTTTCACGTTTACAGATAGGTTTAGCAGATTCTCACGCT
TGTTTGTTAGTAAAGGTATCTCATCAAAAGACTTAATAAAAGCATTCAAAGAAGTTTGGC
TTAACAGATTTCCAACACCAAAGACCTTTCTCTCAGACCAAGGTAAGTGTTATAAGGGAA
ATGAATTTGTTTATTTTTGCAATAAAAATAAAATAAAACAAATATTTACTAGTATTTATA
ATCCAACGGGGAATAGCATCTCTGAAAGAATTAATTCAATTATATTAAGTTGTTTAAGAA
TTTACAACACAGGTAGTCTGAAAGACGTAATAAAAACCATTGAAATCCGTCTTAATTGCT
TCATAAACAGAATGATCTCATGTTCACCAGCTGATGCACTCAATCTTGAAAATATTATTA
ACCCAGGAAAAACAAAGGTTGAATTCAAAGAAAAGGAAAGATATTTAAAGGAGAAGAGAC
TGGCATATTGTTATGAAAAGGGTTCAAGTATACTTCTGAAAAACTTTAATGCCTCTAAAC
AAAGCCCTCTTTGGATTGGACCCTATGAAATAATTGACATTGATAAAGGAAAGAATCGTG
TATTATTAAAGGAGTACAATGTATGGTTTAATATCAAAAATATTAAACCTTTTTGGAGAG
AATGAAGATGTTATATTAATAACATATACTTTTCCCCGCCAAACTTGGAGGGAATTAAAA
GTATAAATATTACAAAAATTTAAATAAAATAGTTTTCAAGAATTATTCTAAGGTTAAAAT
ATCTTTTAATAAAAACAAAGTTTACAACAGTGGGATCCAATCACTGTTCCTCCGACACTT
GAAAGGAGGACAATCCCACA
>Consensus_retroX
TGTCAATAAAATAAATAATTTTTTATTTATTACCCCTAATGAAGGAAAGAGAGGAACCAA
GCATTCGCTGGAAGCGACCAGCAAGAGGGTTCATGAATAAACTAAATAAGTGCAATTCTT
TATATATAGTTCACCTGAGACTGGGAGGTTCTCCTCACTGGTCGGACATTATGAATTCAT
ATATCCAAAGTGAAGAATCTGTCAAGAAAAGTGGCAGGATAGAAGAACTTGAAATGAGTA
TAAGTAAATTGAACATTACAGAGCAAGTGGAGTTTGAATATGACTTACCAGGAACAAAGA
TTAGGCTAAAAAGAAAATATCCATATCTTGATGACATAAATAACCAAGATGTGAAGAAAT
GGCTCATAAGCATGCAAGAATTGGTAAAGCAGATGCAGTGGGATCAGAATACTAGTATTA
AAGTGATAAAAGGTATGATACGTGATGAGAGGATTATCTGTAAAGAGAACTATCAATCAT
ATGAAGATATTATAGCTCATATAAAGAAACAAACATATGTTCAAGATGATGCAATAATAT
ACTTAGAAAGGCTCTTAAGGATCAAACAGAAGAATTATGTATGGCTGGAAAACTATGTCA
AAGAAATACAGGAAAATGTTGAAAACTACGCAATAAGTAATAATCTAACCAAGAAAGAAA
TGAAAAGAAAATTTGAAGAAAGCTTCATGTATGGATTAGCAACAGAGGTGAAAATTGAAA
TGAAAAAATTAAACTTAAGCAAATCGAAAACAATTATAAAACACATTACTGATATTGAAA
AAATTCTTAAGGAGGATATGAAGACCAAACAACTGAATAAAAGTAATAATGGGGAAACAA
TATATAAGAATCAAAGGACAGAAAGAATCCAAGCATATGATAAATTTAATCCAAAAAATT
TATCAAAGAAATGGTGTAAAATTCACCAGACATCAACTCATGATTTAAAAGAATGCAGAA
ATTCAAGACATGCGTCAAAAGATGAAAGTAAGTTACAATGGTCGAGGAATCATAAGAATG
AACAAAACGATCATAGCAAAAAAGAGAAAGACAGCAAGAATTATATTCTTAGTAAAGAAG
AGTATAAAGGAGGTCTGTTAGAAATGGATGTACAAGTGAATACAAAATGTTATTCAGCAG
TTTTAGATACAGGATCAGAAATGAATTATATTGGAATTAAAGTAATAAATGAAAATAAAT
TAAATTATGAAGAGAAGGATAATTTCTCAGTATTATGTGCTAATGGAGAGAAAACTAAAA
TTTTGGGAGAATTAATGTTGGGATTTACCATTGTGGAGACGGAAAAGAAATTAATGGAAA
GATTCTATGTATTACCAGCTGAAAATATCTCGTTGATTTTAGGAAACATATTTGCAATGA
ACAATGGCTGCATCTTTGATTACAGCGGCAAAAATATAACAATTAGAAACAATATACTTC
CAATGAAGAATACAGGTTATGGTTTTACGAAAGATCCAAAGGAAAAAATAGTGGATAATC
ATTGTTATATTTTAAATGATTCAAGCAATAATATTTTTAAAAGAATAAATGAGTTAAAAA
ATAAACAAAATATAATTGGCTGCTTTAAAGATGAACAATTTAATTTAGAATTAATAGATG
ATGAACCAGTAAATTTGAATCAGTACGAGGTACCTTTAAAACATAAAGAAAAAGTTCAAG
AATTGTTAAATGATTTAATTAGGCAGAATATTATAAGATTTTCAAAAAGCAGTTACACAA
GTCCAGCTTTTGCCATCGTAAAGCCGAATAAAGAATTGAGACTCGTAGTGGATTTTAGAG
TACTGAATTCAAAAACCAAGCATATCAATTACCCGTTCCCAGATGTCATAAGTCAGCTTA
ATAATTTAAATGGAAGTGCATTTTATTCTCAAATAGACCTAAAAAGTGGATTCTATCATA
TTGAGATAGCTGAGAAAGATAAATTTAAAACCGGATTTGTAATCTTAGATGAACAGTATG
AGTTCAATAGAATGGCCATGGGACTTGTAAATGCTCCAAGGTTTTTCCAGAGAACTATAA
GTAGATTGTTTAGGGATTGCGAATTTGTAAAAGTATTTGTTGATGATCTATTAATCTACA
GTGATACAGAAGAAAATCATATTAAGCATTTAAATCAAGTATTAAATATAATTGAAAATA
ATAATTTAACTATTAGATGTGATAAATCAAGTTTTTTTAGAAACGAAGTTAAGTTTTTAG
GCGTATTAGTTTCAAAAGAAGGTATTAAACCAGATAAAGAGCAATTTAATAAAATAAAAA
AATATATAATGCCAAAAACTAAAAGGGATATTATGAAAATATTAGGTTTCTTGAATTGGT
TTAGACCATTTATAGAAAATATGAGCTTAAAAGTAAAGCCAATAACAGATATTTTAAATA
ATAAAGANNNNNNNAAATGGAGTAAAGATTTTCAAAACATATTAAACAATTTATTAATTG
AGATTGAAAATTTTACATATTTAAGATATCCAGATTTAAACAAAGTTTTTATAATTGAAA
GTGATGCAAGCGGAAGTACTTTAGGTGGAGTTTGTTACCAAGATTTCGGAATTGTAGGAT
TTTACTCATATAAACTAAAACCATATGAACTAAATTATAACACCATGGAGCGTGAAGTAT
TTACAATTTATAAAACATTGGAACATTTTAGGACGATATTATTTGGTTGTAAGATCGTTG
TGAAGACTGATAATAAAAATATATTGTTTCATTCAGGCACTATAAGAAACAGAGTTGCTC
GTTGGCAATTACTAATTAGTGAATATAATGTAACTATTCAACACATTAAAGGAAAGGAAA
ATGTGTGTGCTGATTTTATTAGCCGATGTTTAATAGTCAGGAAGGAAACTAAAGATTCAT
TTTTAGAAAGAATTAATAAATTTAAAATAAATATCAATGAAAATAAATTGTCGGAAAATG
ATAAATATAAACAAATATTTTGGATACATAAAAAAATAGGCCATCCAGCCGCAATGAAAA
TGATAAAAACATTGGAAAATATCGTGCATTTAAAACCTATCAGAAGAACGATAGAAGAGG
TGTGTAAGACTTGCATTGATTGCCAGAAAAATAAAGGCAACAACAACAAGATGGGAGTAA
TAAAGGGGAGTCTTGCAGGGGATAATGTTTTAACAAAAATATCTATGGACATTCTTGGAC
CTTTTTTTACTCAGGATTTTGAAACAGAATTTGAACAAAAGAGATTTTGGATATTAACAA
TAACGGATACATTCAGTAAATATACAATAGTAGAAACAATATTAAACCTCAAAAGTAGCT
CAGTAATTAAGATCATAAAAAATAATTGGATTAAAAAATTGAAAAAACCTGAAAGTATAT
TAACTGACCAAGGAAAAAGTTTTATCTCAGAAATATTCAAGAAGTTCTGCCAAGAAAACA
ACATTAAACATATTATTAATAGTCCATATAATCCGCAGGGAAACGGAATCTCTGAAAGGG
TAAATAGAGAAATATTATTGATTTTAAGAATCATGAAAGGTAGATCATTAAATAAAGCAT
TGAAAACTATTAGAAGGAAAATTAATTTTACTTGGCATAGTACAATAAAAGAAATACCAT
ATTCTATTATCAAAGAAAGACATCCTTTAGACAAAGAAAAGAAGAAATTAGAAATTAATA
TAGGCAGGATAAGGAACAATATTCAGATACAGAATAAAATTAATCTAAGTAAAAATAATA
AAGGTAGAAAAGAATTTGAGTATATTGTTGGGAAAAAGATATTGGTAGTAAATGAGGATT
TAAGAAAATTAGATGATTGGTATAAAGGTCCATATAAAATTTTAGAAATAATTTCAAAGG
GCAATAGCTTTATAGTAGAGGAAATAAAAACAGGTAAGAAGGAACAGGTTAATATTAAGA
AAATAAAAAATTACTTTGAAAAGGGGGAGCATGTCAATAAAATAAATAATTTTTTATTTA
TTACCCCGAATGAAGGAAAGAGAGGAACCAAGCATTCGCTGGAAGCGACCAGCAAGAGGG
TTCATGAATAAACTAAGTAAGTGCAATTCTTTATATATAGTTCACCTGAGACTGGGAGNT
TCTCCTCACTGGTCGGACAATA
>Consensus_S_DDE_TnpIS1595
AAAAATAATGGATCATANGGATTTAAGAGCCCCAGGGCTCTTAAATCCTATTGATAATTT
TAAAATAATTATATTAAATACCCTTATGAATCTAAAATTGTTTGAAGAGACTATTGGTAA
ATATAATTCTGAAGAGCTGATGAACTTTTGTATGTTAAATAACATATTTAAGAAAAAAAT
GAAATGCACGGAATCTTGTTTAAATTATATGAAATTGGAAAAAGCTTCTAAATATATTGA
TAAATATGCTTGGAGATGTTACAATAAAAACTGTAACAAATATAAACAACGAAAATCAAT
AAGAACAGGTTCAAATTTTATTAACATCAATTTATCTATGCATCAAATTTTGAAAATTTT
ATTAATGTTTAGTTGTAATATATCAAAGGAATCAATAGTGCAACTTTTATCTATAAGTCC
AAAGTCTTTAAAAAAAATTATTGATATATTTATACAATTAATGAAGCTTGAAAATGACAA
TATGAAACCCTTTGGGGGTCCTGGTACTTTGGTGCAGGTTGATGAAACGATGTTGAATTT
TAAATGTAAATCACATCGTGGAAGAAGTCCTGCAAACAGAACAGATGCACTAGTAATAGT
AGAAATTAATAGTAAAGTGCTCCGGGTTTATGCTGAAACGATCCCAAACAAGTCTAANGA
TATAATATTACCTATAATTTGCAAAAGAGTTATTCCTGGTACCACTATACATACAGATGA
ACATAAAACTTATAGTATTCTTTCTAAAATTGGCTTTGTGCACAATTCTGTTTGCCACAA
GTATTCTTTTATCAACAAAGAAAATGGTGCCCATACTCAACATGTTGAATCCATCAATAA
TTCAATAAAAAGTGAAATAAAGAAAAGAAGAGGAGTAAGNAAAGTTGATCGAGATAATTT
TCTGAGTGAATTTATTTGGAAATGGAATAACAAAGCATCTTTATATAACAGTTTAATGAA
CTTAATTAAAATTGATTGATATTTTT
>Consensus_T_DDE_TnpIS1595
AAATNTTTGGATCATGTTTATTTTACAACCCGGAAGGTTGTAAAATAAACANTAAAATTT
TTGTACCCTTAATGCATTTCGAAGAGCAATTAAACGAGCTATTGAATATGAATATTATTC
AAATGTTTAATAAACTTGTTCAAGATTGTTTTATTCAGGATACGATGATATGCCAGGCTT
GTAATGTTGTTATGTGTTTAAAGCCTACAGGCAATAAGATTGATGGTATTGAATGNCGAT
GTATGAATTACAGNTGTCCTNAATATCAAACAACTTATTCAATAAGAAAAGGAAGTTGGC
TTGAAAATTTCAAGATTTCAGCCAAGANTATTTATAAAATTCTTTTATATTGNTCCAATG
GCTTAATTCAAAAAANTATTTTGAGATTTGTAGATATAGGAAGAAACACTCTTTCTGTAT
TTAGAAAATTATTATTGTCTAAAATAGACACATATTTTATAAATAACCCTATAATGCTTG
GTGGTGTTGGATCAATTGTAAATATTGACGAAACTATGATAAATCANAAGGTTAAGGCTC
ATCGTGGAAGAGCTCCACATAATNAAACCTGGCNTTTGTGCATAGTTGATTGTTCGTTTA
TTCCAGCAAGAGGATATTGCAGTATTGTTGAAAATAGATCAGCTGNTTTTATGCTTCCCA
TCANTTCTAGAGTTGTAAGACAAGGATCTACAATTTATACAGATGATTTTAAATCATATA
ATTCTCTTGGAAATATTAATAATTATAATCATGGCATTGTAACACACAAATATCATTTTG
TTGATCCAGTAACAGGTGTGNATACACAACATGTTGAATCTTTTAACAATAAACTTAAAA
GCAAAATTAAAGAAATGAAAGGTCTTACTGATGAAGGTAGAAGACTTTTTTTACAAGAAT
TTATGTTTTTAGATTTATTTAAAGAATCATCATACCTTAAAATTATTGAAATTTTATCTT
TAAAAGATTAATAAATCATATTTAACTATTTTTATTTTTTAAAANCTTTTTATTCATAAT
TATTTATTTAATCTTTTTTTTAAAGCGGGTTGTAAAATAAACATGGTCCAAATTTTT
>Consensus_U_DDE_TnpIS1595
GGTAAGATTATACTTAGGATCCTTGTCACTATAAACGGGATATATCTTGGTGGGCGAAAC
ATGAAGTCTTATATATTCAAAATTTTTTTTTATTTTTTTTTCACNGTTATAGAGTATGTT
AAAATGGTGGGCGACGCATGAAAACCTACCATTTCATATATAATAAGTACAAAAAATATT
CCTATGAAAATAACACATAGGCAATTGGTGGAAAAAACCACTACAACTGAAAATGCTGTA
GCCTGGTTGCAGGAGTTAGAGGTTATTCCGAATGGGGTGGAATGCCACTCCTGCAATAAT
TACCAAATGACATTAACATTTTACAAAAATACACATCGTTGGAAGTGTAATAAGTGTTAC
TCTGCAGTTTCAATATTTGACAATACGATATTTTTTAACACAAAATTATCGTTGCCTCGT
CTATTGGACATTGTATACTTTTGGTCATGTGATATGACACAAACAAAAACAAGATCTGAA
TTAGATACAAAATCTTCTCTGACTGTTTTTCGTTGGTATCAAAAGTTGCAGAGGCTTTCT
TATACTATTATAAGAAATGCATCGACTGGTAAAATTGGCGGCCCTGGTCATCTCATCGAA
ATTGATGAGAGTAAATTTAGCAAACGTAAATACCAGGTTGGGCGTATCGTTCAGAGTCCA
TGGGTTGTCGGAGCTATTGACATTCATACTCATGAATGTTTTTTTGTTGAGGTGTTAAAT
AGGAGTTCTGATACACTCAAAAGTATCATTCAAGAGAAAATATTGCCAGGTACTTTAATA
ATAAGNGATGAGTGGCGAGGCTATTGGGGATTAGAAGAACTAGGATACTTTCATTGTACN
GTTAACCATAGTCAAAATTTTATATGCCCTCTTACAGGAGCCAATACCCAGCTCATNGAA
AATACCTGGGGATGGATGAAAAGAAGAATAAGAAATCGAGGACTAAATAAAAATGGAGAT
TTGACACTTATATTTGCNGAATTTTTATTTATAAAAAAGTACAAAGAAGAAACATTTATT
ACAATCTTGAAAAATTTAAAAGACTCCTATGAATTAATAAACTTTTAAGCTATTTTTTTA
TTTTTACATTTTATATTATATTTTTTGTACTTATTATATATGAAATGGTAGGTTTTCATG
CGTCGNCCACCATTTTAACATACTCTATAACNGTGAAAAAAAAATAAAAAAAAATTTTGA
ATATATAAGACTTCATGTTTNGCCCACCAAGATATATCCNGTTTATAGTGACAAGGATCC
TAAGTATAATCTTACC
>Consensus_DDE3_I
ATACACTTATGGCCAAAAAAAATGCNAAAATTTTTTAAATTGAAATTAAATCTCAAATTT
TTGTGTAAAACCTTAAAAAATTAACGGACCATGTGTGTTGTCGCAAAAAAATCTTATACA
GTTGATGTGTTTTAATCCTTAACAGTCTAGTCGTCAATAATTTTTAATTTTGATAATTAA
TGGAAATAATTTGGCCAAAAAAAATGCGAAAATTACATAAAACTAGGATTTATGGTTCAT
ATTACATAAAAAAATATTATAAAAACCCTTTTAATGACATATACAACTCAAAGAGAAAAA
AGAATTTTGGTGAGAGAGCTTCTAGTGAAAAAGCTTTCTCCAAAAGAAGTCAGTAAAATC
TCAGGCATGCATCTCTCTACCGTGTACAAAATCATGAAAACATTAAATAATGGTGGTAGT
ATCGAAAGAATACGGGGTTCAGGAAGAAAACCTTTACTGGACAAAACCAATAAAAAAATT
TTAGAAAATTTTATTAAAAATGACAATAAGGCCTCTGCTCAAATATTAGCCCACAAGATA
CGAGAGATCTCTGGGATATGCGTTTCGAGAAGAACTATTTCAAGAGAACTACAGCTTCTT
GGTTTTGATTCTAGAGTTCCANCTCTGAAACCCAAACTAACTCCTTTTCATATNAATGCA
AGATATAATATTGTTCGAGAGTGGGTTTTTTGGCCAAAAATACGTTTTCGCAACATAATA
TTTAGTGATGAATGTAGATTTGAGTTTAATGGAAATGATGGACGCAAAAGAATTCGTCGT
CTTCCTGGAACAAGATTCGCAACTGAAAATATTATTGGAACAAAAAAATTTGGTGGAGGA
GGTGTGATGGTTTGGGGTTGCATATCATATCAAGGAGTTATGAATTTTCAGATTATTGAT
GGAAACTTGGATAGCATTGGATATACATCTTTCTTAGCCAGAAATTTATTTGAATCAGCA
TCAAAAATTGGAATGTCTGATAGATTTATTTTCCAACAAGATAACGCGCCTTGCCATAAG
TCTATTCACACAATGAGATTTTCTCATGAAAACGGCATAGAAATATTAAACTGGCCTTCC
CAATCTCCAGACTTGAATCCAATTGAACATGTCTGGTCATATATGAAGTTAGAACTGAGA
AAACTGCAAATTGGTAAAAAACAAGAGATAGTCCAGAAATTAATAGAAATTTGGAATTCT
ATTACAACAGAATTTATAAAAAAACTGATAGATAGTATGGTAAGTCGTGTAGAAGAAGTA
TTTAGAGCTAAAGGGGGGCATACAAGATATTAAATTTGATTTTCTTATTTTTTTTGGCCA
TGTTTTTTGTATCAATTATTTAATTAAAAAATATATAGCCGAATGAATTGCTTAGGATTA
AAATTCATTAACTATGTTTAATATATTTACCATTACAAAAAGTTTGCGAGCTATTTGAAT
TAATTATTACTAAGTTAGGGGGGAATTTCAATTATAAAAAATTTCGCATTTTTTTTGGCC
ATAAGTGTAT
>Consensus_ORF_V_DDE_TnpIS1595
ATGTTAAATGTTAATATTATGGAAAACACCAACTTAAGAAGTACTACAGAAGGCTGGGTT
TGGGACAACATATACAATTTTTGCGACGCACAGCTTGATAATATCAAAGCTATGCCAGAA
ACCGAACTGTTTCGGTTTCTACAAAATTGTGGGCTTATTTCAAGCTTCANGAACTGTCCT
GATTGCAATGAACTTTTGACTATATTGCAATCTAATACTAGTAGAAATCCATTTTTTCGT
TGTAAAAAAAGTAGCTGTAGAAGACAAAGGCTTTCAGCCTTTAAAAATAGCATTTTTGAG
CAATCGAAACTGCCCTTAAAAAAAATTTTGTCTCTTCTGTACAATTTTTGCTGCAGAAGA
TCAGTAGCCGACTCGGCAGAAACATTAGAGATTACCAAAAAAACTGTAATCGATGTTTAT
AAATTTTTTCGCTCTGCAGTTTCAAACTTCGTTGAAAGAAAATCAGAAAAACTTGGTGGT
AACGGTATTGTGATTCATTTTGATGAAACACCAATAACACACCGACATGGTCTTACTGGC
AGGCATAATCGTTCTAACACTGTATGGGTAGTCGGCGCTGTCGATATTTTTTCGCGAAAA
TGTTTTTTGAAATTTTTACCATCGCGTAGTCGCTCTGATCTTTTTCATTTCTTTACGACT
TGGATTTTGCCTGGAAGCGTTGTCCATACCGACTGTCATAGATCCTATAATACATTAAAT
ACATTAGGATTTACTCATTTTACTGTTAATCACAGCAGAAACTTAGTAAGTCCTGATGGC
ATTCATACTAATTGGATTGAAGGATTGTTTGGTTGTGTCAAAAAATTGATTAGAAAATAT
GATGCTGGGTTTACAACCGTTCAAAACCTTGAATTATATTTGTCTGAATTTTGCTTTCGT
TATAGTTTTTCTGTTTTTGATCGTAAAACAGCATTTTGTAAAATGTTATTTGTATTAAAA
GAGACAAAAAATATGCTTGATCTATTAGATAACAATCAAATTAATTAA
>Consensus_ORF_W_DDE_TnpIS1595
ATGCACTATACACCTAATGAGCTTGAAGNATTTTTGATTAAATCTGAAGTACGAGATATC
ATTTATCACTTAATGGAGATTAACTTATTAAAAAGAGATTATAACTGCAAGGGATGCAAT
AATCCTTGCAAACTAAGCAAATATAATAAGAATATTGATAAAAATGCATGGAGATGTATG
GAAAAATCATGCAAAGAATATAAATTTTACTTTTCAATACGCAAAAATAGCTTCTTTGAA
GATTTAAGGTTATCACTAAAGGATATCATGAAAGTTATTATAAGNTATTCCTGTAGACAG
CAGGTTTATACAATATATAATAATCTGGACATGTCAGAAAAAACAATAAGAAATATCTTA
AATAAACTAGTAGTTAAAATTCCTATTCCCGATTTTTCCAATGATAAGCTTGGTGGGCCC
GGCTTTATAATTCAAGTGGATGAAACCATGTTGAATTATAAAGTCAAAAGTCACAGAGGT
ANAGCTGCGACAAATAAAACAGATGCGCTTTGTATAGTTGAAACCAGAAACAAAATAACA
AGGGTTTATGCTCAAGTTATTGAAGATAAGAAAGCCGAAACAATTATTCCCATAATTTGT
AATCAAGTTGTACCTGGATCTGTCGTCTGGACAGATGAACATAGAAGTTATTTATCATTA
GTAAATAAGGGTTTTCAACATGATTCCGTATGCCACAAATATGAGTTTGTTGATAAAGTT
AAAGGTGTTCATACACAATCAGTGGAATCCTTCCATAACCAACTCAAACTTGAAATAAAA
AAACGCAAAGGTATTAAAACAGAAAAAAGAAGTGATTTTTTGAAAGAATTTTGTTTTTTT
TTATAA
>Consensus_X_DDE_TnpIS1595
GGCACTTCTGCACTTTAGGCCCCCGGGGTTAAAAAATATTTAAATAAAATATAAATTAAA
TATTAAATTAAATAAAATATAAATTAAATAATAAATTAAATAAAATATAAATTAAATAAT
AAACTATAGATTTTATGCAACAACATGGGAATATTGATTTAATTTTTACATACGAAGGAT
CGTATGAATTAGAAGACAACAATGATGAAACCTTTAGTGCCCAGGTCTTAGAAAGGCTGC
CTTATGATGATTTGGTTCTTCTAACAAGAACAGAAAATCATGCGATAAGGTTGGCGCAAA
AACTAAACCTTTTGCCTAAAAGTATGATCTGTCAATGTGGAGTAGATACTTCTTTACGAT
TTAGAAGCATAAAAAAAGTAAACTTTCGTTGTAACGNGAGGAGCTGTCGTAAAGAAGTAT
CTATTAGGAAAAATACTATATTTGAGAATTCTCATTTAAGTATAAGTATAATATTACGTT
TCCTCCACAAGTTTGTTAAAAATGAAACGAATTTAGAAAATTTGTGTTCAAATTTCCAAA
TTGGATCAGATCATACTTTGGTTGATTGGCTAAGTTTTTGCAGAGAAATTTGTGAAGAAC
ATTTTCTTCTAAACCCAATTATTATTGGTGGACCTGGGCACATTGTAGAAATTGACGAAT
GTCAATTAGTTAGAAGAAAACACAACATAGGTCATGTTGTAAGAAGCTGTTGGATTTTGG
GAGGTTATGACACTACAACTGGTGAGTGCTTTTTTGTTCAGATAGAAAATAAAACTGAAG
AATTGCTTGTTTCTTTGATCCAAAATTTTGTAAGGTCAGGTACTCTCATTGTGACGGATT
GCCACGCTTCATATAGAAATCTAAATATTTATGGNTATGAGCATCTTACGGTCAATCATT
CTCGAAATTTTGTGGATCCTATAAGTGGAGCAACAACCAATCACATTGAGAGTATGTGGC
AAAANCTTAAACAAACATCAAAGGCGCGTTATGGCACAGCAAGAACTACTCTTGATTCAC
ATATTTTCGAATTTTTGTGGAGAAAAAAATATGGAAATTGTTTTAAAATGTTTTTGGATC
ATATTAGAGAAATATTTGATTATTTAAATTAATATTAATATTTTTTTATTTATTATTTAA
TTTATATTTTATTTAATTTAATATTTAATTTATATTTTATTTAATTATTTTTAACCCTGG
GGGCCTAAAGTGCAGAAGTGCC
>Consensus_ORF_Y_DDE_TnpIS1595
ATGCGAATTATGAATTCAAAGTCTCATCTTAATAGGAAGGTTTATTATTGTAAAAATCGA
GAATGTAGATCATATAAATCNCTTTTTGAGGATTTAAAAATAAGTGAACCGCGTATTTCG
ATTTCAACATATCTTTTAGCNGTTTATAANTGGATTGAGAACGTCATTGAGAAAGATGTT
CTAAGAAATCTTAATATTTCAAAAGGGGCATATCAAAAGATTAAATCACACTTAAATAAT
TTTTGNCATCTTATAAATATTGAAAACAAGGATAAAAAATTAGGAGGCGAAGGTAAAGCG
GTTCAAATTGATGAGACCGCAATATTTCATGGTAGACTTAAAACATGTCCTTCCCATACA
GAAGATGATTTTCCGGGTATCACATGGCTAGTGGGTTTTATTGAGTCCGATACAGGCAGA
ATTCATATGGAGATAGTTGAAAATCGAAGTTCGGCTACNATGATAAATCTTTTTAAAAAA
TACATCCACACTGGCACAAAAGTAATTANTGATGGATTTAAATCTTATCCTCAAGCTGTA
TCATCTATAAACGGACAGCATATAGTAGTAAATCATAGCATTGGTTTTAAGAACCAAGAT
GGATTCCATACTAATAATATTGAAAACTTATGGTCAATATTGAAGTATGAAATTAAAAGA
AGAAGAGGTNTTTTGATGTCAAATATTGATATATTTATAAATGAATTTATTATGAAATAT
AATTTTTTAAGAAATAGAACAAGAATTCAAATATTTGATACATGGAATCTTTTAATCGAT
TATTTATTCACTAATAATTAA
>Consensus_Z_DDE_TnpIS1595
ATCAAGTATCAAATTTTACCCCCAAAAAATAATATAAAATATTATAGATAATAATTAAAT
AAANTATAATTAATATAATTTATTTAAACTAAAAGTAAAATCAGACCTTATGTTAGATAC
ACCTAATCAATTTGAAGAATATGTCATAAAGGCAGAAAAAAAAGAGCTCATATATTTTTT
GATGGAAAACGATTTTTTAAAAAGGGAAAATATATGCACACTTTGTAACAANCNCAATTC
TCTTGTTAGACATAAAAACTCCATAGATGGATTATCCTGGCGATGCATGAACGTAAAATG
CAAGAATTATAAAAAGTATGCGTCTATCAGAAAAAATTCTTTTTTTCATGGCTTTAATTT
GCAGCTAAAAGACGTTCTCAGGGTTGTGATAAAGTATTCATATTTTCAACAGTCATATAG
TATAAAAAATTCTCTTGATATATCAAAAAGCTCTGTGAATAGAATTTTAAAGAAATTAAT
AAATAATATTCCTGATGCTAATTATGAAAAGCAAAAATTGGGAGGCCCTGGTTTCATAGT
TCAGGTTGATGAAACTATGTTAAATTTCAAATGTAAGAGCCACAGAGGCAGGTCTCCCAA
TAACAGAACCGATGCTTTGTGCATAATTGAATTCAAAAACAAAATTACAAGATGTTTTGC
TACTGTCATAAATAACAAAGAGGCCAAAACAATTATACCAATANTCTGCTCACAAGTTTT
ACCAGGATCTATTATTCACACTGACGAACATAAAAGNTATTCTGCTTTATTTAAGAATGG
ATTTATACATGCTACAGTGTGCCATAAGTATCATTTTATAAATAAACATACAGGCGTGAA
TACGCAAGCCATTGAGTCTTTTCACAACGAATTAAAACTCATGATTAAAAAAAGAAAAGG
GGTAAAGACAGCATGTAGAAAAGAATTTTTAAGAGAATTTTGNTTTTATTTTAATTCAAG
AAACAATTTCTTTCATTCAGTAATTGCTTTATTAAAATCTCATTGAGTATTCTTTATTTT
TAATTATTTTTCTTATTTTATTTATTTTTTAGTATGTTAAATATTATTTTTTTTTTGACA
TTTAATTTTAAATATCAAGTATCAGATTTCACCCCCGGGGGTGAAATCTGATACTTGAT
>Consensus_ORF_AA_DDE_TnpIS1595
ATGATAAAACCAGAAGTAATGGANACTGAATTATCAGGAAAAACCAACATTGAACTTATT
AANTGGTTAATTGAAAATCAAATTCTTTNTAAAGAGAGAAAATGTATATCCTGTTCTACA
TATCAAAAATTGGTAGCNTATAAGCGAAACAGTGACGGGTATGCCTGGAGATGTATGAAC
AGGCAATGTATAAANTATAAAAAATATGAGACATTGCGGAAAGGAAGTTTTTTTGAAGGG
TTAACAACTTCTTTNTTGACAACACTTAAATTATTAATTCGATACGCTACAAAGTGTCCA
AGATATTCTATGCAAGAATATTTTGATTTAAATAAAAATACAATTTTAAAAATTATTCAA
AAATTAGTAGACAGAATACCTTCAGTCGATTTTTCCTCAAATAAATTAGGAGGCCAGAAT
AAAATAATTCAGATCGATGAAACGATGCTGAACTTTAAATGTAAAAGTCACAGAGGAAGA
TCNCCAAATAACAGGTCTGATTCTCTCTGCATTATTGAATTTGAAAATAAGATAACTAGA
GTTTTTGCTAAAGTTATCGAAAATAAAAANGAGTCAACNTTGGTACCAATAATTTNTTCA
CAAGTAGCATCAAATTCTATAATCTGGACGGATGAACACCGTTCATACACAAACTTAAGA
AATTTTAATTTTGTTCATGACACCGTTTGTCATAAATATTCTTTTATTAATCATACTAAC
GGTGTNAACACTCAAGCCGTTGAGAGTTTTAATAATATTATAAAACAGGAAATAAAATTG
AGAAAAGGCATTGAAACTAGTAAAAGAGATATTTTTTGA
>Consensus_ORF_AB_DDE_TnpIS1595
ATGAATATTGATAATTTTGAAAATATGCTTATTAGATTCAACAAAAAAGAACTAATCGAC
TATTTAATGGCAAATAAACTNATTAAACGCGAACAATTTTGTATGTCGTGTTATGAAAAA
ATGAAATTGGTTGAGTATCNGGCTATTAGAGATGGCTTTATGTTCAGGTGTATGAACAAA
GCCTGTAAAGATTATAAAAAAAGGCATTCTATAAAAAGTGGAAGCTTNTTTGAAAACCTT
AATACTGATTTTCTTTCAATTTTTAAGATTTTGACAAGGTGGTGCTGTGACCAGCCTCAN
CATTCTATAAGAAAAAACCTTAATTTACATCAAAAAACAATTCAAAAAGTTATCTTAAGN
CTTTTAGATAAAATAGGTCCAATCGATTTTTCAGAAGACAAGTTAGGAGGCCGAGAAGCN
ATAGTACAAGTCGATNAGACTATGCTAAATTACAGATGCAAGTCTCATCGAGGAAGAAGT
TCTCGTAATAGAACAGATGCAATCACTATAGTGGAATATAAAAATAATATAACACGGGCA
TTCGCCAAAGTAATAAGCAACAAGGAAGCTGCAACACTTCTTCCAATTATAATTGAACAA
GTAAAGCCCTTTTCCACTATATACACAGATGAATTCAGAAGTTATTCTGCATTAACTAGT
TATGGATTTTTTCATGGTACTGTTTGCCATAAATATAATTTTATCAATAAAGATACCGGA
GTCAATACACAAGGAGTGGAAAGCTTCAACAGTCAAATAAAATTAGAAATTAAAAGAAGA
AAGGGAATCAAAACTGAACTAAGACAAANATTTTTAAATGAATTCTGTTGGAAATTCAAT
AACAAAATGTTTAGACTTGAAAAGATANTTNAATTGATTAAAATTAAAAATTAG
>Consensus_AC_DDE_TnpIS1595
ATATTTGGCAGAGCACCGGTATACGACCTATTTTATCTTAGGGTTCGAATCCCGGATTAT
ACTTTTTTTTAAAAATATCAAATATAAAAGTGNTGAAAGCAAATATGCTCAATGCTACAC
AGAGAATTAATAAAATTAACATTAAATGTAACTACAGCAATTGAATGGATGCTTGATAAG
GGTTATTTGAAAAATTCAATACCATGCACGAAGTGTATTGACAAACAAATGAAAGTTAGA
TTTAAAAAAGGTCAACATATATTTAAATGCACAAAATGTAATACAACAAAAAGTATTTTT
TACAAAACAATTTTTTATAACTGTAAAAAAGATATCTTAGAACTTTTAGACCTAATTTAC
TTTTGGTCATTAGACTTAAACCAAAAAAAGGTTTCCTATCAAACAAATACTAAAAGCAAT
GAAACAATGACAGGATGGTACAAAAAATTGNGTTTTCTATCTGGAAGGATAATCAGAAAA
GAAAAAAATAATAAAAAAATAGGAGGAATAAATCACATAATACAAATTGATGAATCAAAA
TTTAGTAAAAGAAAATATAACATTGGAAGAAATGTGCATTCCCCATGGATTGTAGGTGGA
ATNGATTTGACCACTAAAGATGTATTTTTTGTGGAAGTTTATAAAAGAGATTCCACCACT
TTAAAAAATATAATATTGGAAAATGTGGAACTAGGCTCTACAATTTTTACAGACAAATGG
AAGGGATATGCTAACTTGTCTGATTTGGGATATAATCACGCAGATGTTAACCACANTATG
AATTTTATTGACCCAATTACAGGTGCAAACACTCAAGCTATTGAGTCCACTTGGAATTCT
TATAAAAAACTTTTTAAAGCAAGAAGTATAAATTCAAGTTGTTATATTTCGGATCTTTTT
TACGAATTCATGTTGAAAAAAAAATATGNGAATACAGTATTTGAGATAATTTTAAAAAAT
ATATATCTTATTTAAATAAATNTCACTATTTTATATGTATGTTTGATACTTTAAAAAAAA
GTATAATCCGGGATTCGAACCCTAAGNTAAAATAGGTCGTATACCGGTACTCTACCAAAN
AT
>Consensus_AD_DDE_TnpIS1595
AAAGTGCTAATATTGCCAAAAATGACTATTTAATCAAAAAAATAAAAAAATTACCCTTAA
AAAATGAAATATAGAAAAATAAGAAATGACGAATTGAATAAAATTATTGTTAATTTATAT
TCTAAAAAATCTTCTATGTGTAATAAATGTGGTGAAAAGGTAAAAGTAGATAAATGTAAT
AGTAATAGAATATATTGCACCAATAAAATTTGTCCTTTTAAAAGTAAAAAAATTAATGTC
TGGGGAAATACCATTTTTAACAATAATAGGATTAAAAAATCAAAGATATTACAAATATTA
GAATTATTCATGCAGAAGGCAAGGAATAAGCTTATTGCTTATATTTTAAGAATTAATCCA
AGTACAGTTCGAAGAATTTTGAAAAAGGTCTCTGAAATACTGGTTCCTTCATATTATAAA
GCAGCCGAACTTCTAGGAGGAGATTCCCAAATTATAGAAATTGATGAATCTAAATTTGGG
AAAAGAAAATATAACAGAGGACATCACGTGGATGGTGTCTGGATACTTGGAATGATAGAA
AAAACAGGTAAAAAAAGAATAAAATTAATACAAGTAGAAAATCGCAATTTATTAACCTTA
ACAACAAATATTATTTCTTCTGTTAAAACTGATAGCATTATATATAGTGATAAATGGAAA
GGTTATAATAGTTTATCAAATATTTTCTCTAGCCATCAAACAGTTAATCATTCTTTAAAT
TTTAAAGATCCTCTTACAGGTGTTCATACCAACACAATCGAGGGATCTTGGGCTGGAATT
AAATTAGATATACCTCCTAGAGGAAGAACAAANCACCTTATTGATCTATACTTGGTAAGA
TATATGATTTTAAAAAATGAAAAGTTACATCCACTTTATGCCATTATTAAATACTTATTT
TAATTTTATTTTTTAAATAACTTATTGTTTTTTTTTTGTTTTTCATTTTTTTATATTCCA
TTTTTTAAGGGCAATTTTTTTATTTTTTTATTAAATAGTCATTTTTGGCAATATTAG
>Consensus_AE_DDE_TnpIS1595
TCCCCCTTTGTAGACAAATAGATCCGGGTTCGAATCCTCATTTAACTTTTTTTAAAAANA
NNNATTTNATATTTTNGCTATTTTGTGAATACCTTATGAATCACCGAGAATTAGTTTTAA
AAACCAAAGATTATAACNCAACTCTTGAATTTTTAATGGAAAATAACTATNTTGCTACGA
CTAANTTTTGCAGAATGTGTAATAATGCCGAAATGAAATTAATAAGNAATCAAAAAGTTA
AATCATGGCAATGTCCTAATTGCAGTGCTAAAGCTTCGCCTTTAGAGGATACAATATTGC
ATAACGTAAAAAAGCCTCTTAATGAAATTATTGATATCATATATTTCTGGTCGATTGATT
TAACTCAAAAAAGATGCATGCTTGAAGGAAATACCCAGTCTAAGAAGACCTGTGGTAATT
GGTACAAAAAACTTAGCCTCCAGACTTATTACATCATGAAAACTTTACAAAGAACCAAAA
TTGGCGGCATCGGTCACGTTATTGAAGTTGACGAATCTAAATTTTCTAAAAGAAAATTTA
ATGTAGGAAGAGCTATGCGTTCCCCATGGATATTAGGAGGAGTNGATTTAGAAACAGGNG
ATGTTTTCTTTGTTGANGTAATTAACCGTAATAAAGAAACTATTAATAATATTATATTAG
AAAACATTGAATTAGGCACTACTATTGTAACTGATTGTTGGTCTGGGTATGTTGATTTGA
ATAAGTTNGGTTACTTTCACTTAACTGTCAATCATTCAGAAAACTTTATTGATCCTTTAA
CAGGAGCCAATACACAATCTATTAAAATCGCTGGTCNGTCTATAAGAAAAAATTTAAAAG
TAGATATATTAACAATCCTTCTGATTTTTCTTTACTTTTTGCNGAATTTTCCTTTAAACT
TAAATTTAAAGATCAAAGTTTCTCATATTTCATGCAAAATTTAAATAAATTTGATTNGTT
TAAAATTGTTTATAAAAAATTAAAANATTGTGATTCGAACCCGGATCTATTTGTCTACAA
AGGGNGA
>Consensus_AF_DDE_TnpIS1595
GGCTAAATTAGCGAATATAGGTCCTAAAAAAAGGGTGGTTTTTTTTCTAAAAAATAACCC
CAAAAATGGCAATTATAAACGAAGAAGCAATTAAAGTAATGGAAAATGAATTTTATGAAA
TTATTAATAATATTAATTATTTATGTTATAAATGTAATAGCAAATGCGTCTGGGCCAATA
AAAAACAATTTACGCTTAAATGCTCATGGAAGTCTTGTAGGACGAAAGTTAGCGCAATTA
AGAATTCTTTTTTTAAATCATCTAAGATAAATGTTAGCAAATCTTTAAAAATCATCTATC
TTTGGTCTTTAGGAATGCCTCTTAAAAGTATTTCAGAAATTTTTAAAATGGCCACTTCTT
CCTTAAGCAGATTTTTCAAAAAACTAAATAAAATATTAGAACTGAATTATTACAAATCAT
TGCCTAAACTAGGTGGGGATGACATCATCGTTGAAATAGATGAGTCTAAGTTTGGCAAAA
GAAAATACAACAGAGGACACCATGTTGAAGGTGTTTGGGTTTTTGGGATAGTAGAACGTT
CTATTTCCAGGAAAATTCTATTTTTTCCGATAGAAAAAAGAAATTCTGATATTTTAATTA
ATATTTTAAGAAATAATGTTTTAAAAGATTCTATAATTTATTCAGATTCATGGAAAGCTT
ATAATAATTTATATAAATATTTTAAAAAGCATTTAAAAGTTAATCATACAAAGCATTTCA
AAGATCCTTTAACTGGTGTTTGTACTAATACCATTGAAGGTAATTGGTCTTCTTTAAAGC
TTACTATTCCTAAGAAACATCGCTCTAAAGATTATATCAGTCTTTATTTAGTTAAATATA
TGATAACTAGAAATGAAACTGGTCCATTCCTTATTAATTTAATTAAATATCTATTTTATT
AATTTTTTATTTTTCTTTACACAATAATTTTCAAAAAAAAGGGGTTATTTTTTTAGAAAA
AAAACCTCCCTTTTTTAGGACCTTTATTCGATTAATTAACC
>Consensus_AG_DDE_TnpIS1595
ATGTAATTAATATTGGTAGATAAAAAAGGGGTAAACAATTTTTTTAAAAAATTACCCCAA
AAAATGTATTTGCAGAATTTAACTACAGAAAAATTAAAAACTAAATTAAATGACATTATA
TTAAATAAAGTTTATATTTGTAAAAAATGTAGTAGCAAATGTGTATGGATGAGCAAAATA
AAATTTAAACTTGTTTGCTCTTGGAAATCTTGTAAGAACAAACAAAATGCTTTAGAAAAT
TCTATATTTTTTAATTCAAAACTAAAATTAGATGAACTTTTAAGCATTATAGGTTTATGG
GCACATAATATATCCACAAACAATATTGCATTGATATTGCAGATAAGCCGTCAATCTGTT
TCTAAAGTTTTAGGAAAAATTGGAGACAAATTAGTTACAAATTATTATTGCAATCTTCCG
AAATTAGGAGGAGAGAATATTATCGTCGAAATAGACGAATCCAAATTTGGAAAAAGGAAG
TTTAACAGAGGGCACTATGTTGAAGGAGTTTGGGTGTTTGGAATCGTTGAAAGAACACCT
CAGAGGAAAATTCTACTCTTTCCAGTAGAAAAAAGAGATAGAGCTACTCTTTTTGATTTA
ATTAATAAATACATTAAAAAACAAAGTATAATTTATTCAGATGGCTGGAGAGCATACAAT
ACATTACATCTTGAAGGCTATTACCATTACGTTGTCAATCATAGCATTGGTTTTGTAAAC
CCATTAGATGGTGTACATACTAACACCATAGAAGGCAATTGGTCATCAGTTAAAGTTTCT
ATCCCTAAAAGACACCGAGTTTTGACCAAAATTAGTAGCTATCTTGTTAAATATATGATA
AAAAGAAATGAGTCAGGAGATTTTGAGACAAATATAATTAAATTCTTACTTTAATTTTGA
TTTATTTTAACCAATCATATTATTTTAAACAGGTTTTAAATTTTTATTAAGCTCGTTTTT
TTGTNTTTCAAAAATTAGGGGTAATTTTTTAAAAAANTTGTTTACCCCTTTTTTGTCTAC
CAATATTAATTACAT
>Consensus_AH_DDE_TnpIS1595
GTAAAGAACATATCCAACCCTAACCCTCGAATTAAATANTANTTAATAAAATAATATAAA
TAATTTATAATTGGTAATTTTNTATTTATAAATAAAAATAACCATTAATATGTATTTACA
AAATATAAGATATCAAGAAATTCAAGATGAAATTTTTGAAAAAATCAACAAATCTTGTAA
TAAATGCGGAGCCATCTCTAAAA-TAAAATTAAAAAAAAATNTACATGTGAAAAGATGNC
CTCGTAAACATTGTGGACATACAGTTTCGATATGGGAAAACACAATTTTTAAAAACTCTA
AATTATCTTTTTTAANAATATGTGCTATAATTGATCTTTGGATATTAGGCGTGAAAAATT
CTCTTATATGCAAAATACTATTAATAAGCAAACCAACATTAACAAGACTGTTTAAAATTG
TTTTTAATGTAGCAATTCCAAAATATTATGCTAGTTTTAAAAAGNTGGGTGGTTCGAACA
TTGAGGTCG-ANATAGATGAATCGAAGTTCGGAAAGAGAAAATACAACAAGGGACATAAA
GT-NGAAGGTGTGTGGATATTTGGAATGGTTGAAAGATCTAAAGANA-GAAAAATTTTAN
TTATTCCTGTTGAAAAANGAAACAAAAAAACATTAACAAATATTT-TATTAAATTACGTT
GAAAAGGATTCTATTATATTGAGCGATTGTTGGAAGGCTTATTCAGACCTATTTTTATAT
TTTAAGCAGCACAAAACTGTCAACCATACCAAAGGATTTAAGAATGATGAAAATGGGGTT
CATACTAATACAATTGAGGGTAATTGGTTTGCTATTAAATCTTCCACCC-CTAATCGTTG
TCGAAATATTAGACTANTTTCACCTTATTTATTACGGTTTATGTTGAAAAGAAATCAAAA
TGGTTATGAGTTGAAATATTTAATAAATCTTTTAATTGATTAATATTATTTTTGATTTGC
TTTATTTAAAATAAATAATTTATATTAATTTATTAATTATTATTTGATTCGAGGGTTAGG
GTTGGATATGTTCTTTAC
>Consensus_retro_Z
TGTTGGCGGGATTTTAATATCAATTTGATATTCCCGCCAAAACTATTTAAGAATTAATTA
AATAAAAAGNATGGAAGAAAATTATAATTTATTTAAAGAAAAGTGTAAACACAACATGGC
GTCACCGACAAACGCCATAGGGGAATTTTATGGAAACATGAATGAGGATGTTGACGAATG
GCTGGAATCAGCGGAGGTAATGGCGATGGCATTAGAGCTATCGGAAAGGGAAATTAGGAA
ACTCATAATTTTGGGACTTAGGGGAGCGGCAAGAACATGGTTGACAACATTTTTAAAAGA
GAAGCCTTCTGCATCCTGGGATGAACTCAAAGCAGGCTTAAAAACACGATTTGTTAATCA
AAAGTTATCANATGAAGCTTTGATGAGATTTTTAGAAATGAGAGAGGTGGATAATTATGA
TAACTTGATCTTATTGTTGAAGGATGCTAGGCTACTTAAAGATAAAAAGGGAATTAATAC
TGAGAATTTAATGAGACAGATAATAGCACGGGTTCCGGCGGGTATTAAATCAATATTAAT
GCAAACTGCTTATAATGGAGCATCGTGGGAAGTATTTCTAGGCACAGTGGAAAGATCGGC
ATGGCTTGCNTTTCCAGAAAAAATTATTGGTAGAGTAAAAAGTAATGAAGGATTTGACAC
TTATAGTAATGAAAGAAAATTTAAACAGTATAATGGNTATAAGAGACAGCAAAACGAGTG
GTTTTGCCCTCTACATGNNAAAGGAAATCATTCTGCAAAGTTTTGCAAGACAATTCAATC
ATTAGAAAGATTAGGATGGAGTCGAAAAGCAAACAAAAAAGATGATGAGAAGGCAATAAA
TAATATTGAGACGGTTATTGCAGAGGCCGACAAACCCCAAGAAATAAATAAAAAGAATTC
ATCTTATATTTTAAACCTGTTTAATGGAAATCTTAAAAATCCATTCTTTATCAAAGGTAT
ATTAAATGATAAAGAAGTTCCTATACTTATTGACACAGGGGCAGATACCTCATTAATACC
GTCTACACATTTGGGAAATTTTTCAAATTTGTTGGAAGTAAGTCATGTAAAATTAAAAAC
AGCAGGCAATGAGCCAATAGAAGTGATGGGAGTGGTAAAAAATATCCCATTATTGTTGGG
AAACAAAAGAATTTTATTCTCTCCAATTGTAACAAAAAATATTCCTGATAATTACATTAT
TTTAGGAGCAGATAGTATTATAAAAGACATAAAAATATTCAAAAATCTATTTAATCAATT
GTTTCAAAAGAAAGGACTTAAAAAAAANAAACCACTTAATATGCAACNATGCAATCAACT
CAAAGCAGAAGATAGTTTGATTGAGGAAAATAAAGATATCTTTGAAGATGAAATAAANAA
TGGGAANTCNTGCAAACTAATNAAGCATAAAATAAATGTCAAAGANAATACGATACCAAT
AGTACAGGCAAATATTCAGACCTCGAAACACTGGGAACATGAGATTGATAAAGAAGTTGA
AAAACTACTACATGCAGGGATTATATCACATTCAGAGAGTGAATGGGCATCGAGAATAGT
TCCAGTGAGAAAAAAGAACACGGGAAAAATACGCATGTGTATAGACTACCGACCTCTTAA
TGACTGCACAGAAAAAGATAATTATCCTTTGCCTAGGATTGACGAATTATTGGATGAACT
ATCAGGAGCCAGGTGGTTTACGACTCTAGATGCAACAAGTGGTTACTACCAATTAGAAGT
AGCAGAAGAGGATAGAAAAAAAACAGCTTTTAGATGGAAAAATGGATTTTATGAATTTAA
TCGTATGCCCNTTGGTTTGTGCAATGCACCTGCAACTTTTCAAAGGGCAATGGACACCAT
TTTTAAGGATATAAATAGAAAGTTTGTAATACCATATTTGGATGACATCATAATATACTC
CAAAACATATGAAGAACATATTGTACATGTAAAAGAGGTACTTAAACGATTAAGAATAGC
AAATATTACTTTAAACAGAAAAAAATGCAAATTTATTAAAGAAGAATTAGAAATTCTAGG
AAATNNTGTGAACAAAGAAGGAATCAAACCAGCCCATGATAAAATTGAATCAATCAAAAA
CTTTAAAAGACCAGCAAATATAAATGAATTAAGATCGTTTTTGGGAATTGCAAATTACTG
CAGAGGATTTATTCCAAATCTAGCTCAAATTGAATCACCATTACTTGAATTTTTAAAAGG
AGAATCTCAAAAAAGTAAGAAGCAAATCTTATGGACAAAAAACGCTCAGAAAGCATTTAA
AGAAATACAGAATTCAATATCAAATGAGACGTTGCGATCACAACCAGACTTTACTAGAGA
TTTTATATTGACTACTGATGCATCAGAATATGCTATAGGAGCGATTCTCAGTCAAATATA
TGATGACGGAAAAGAACGCATGGTATACGCGTTTAGCAAAACAATGGATGAAACACAAAG
AAAATATTCAATAACAGACAAAGAGCTTTTAGCAATTGTAAAGGCTGTAGAAAAATTTCG
CCGATATTTACTAGGTAGGGAATTTATTCTTAGGACAGATCATAAAGCCCTGACTTACAT
GAGAAAGTCAAAAAATCCAACGGGTAGACTTTTAAGATGGGGCCTCAGATTACAAGAATA
CCAATATCGAATTGAATATGTCAAAGGTAAAAATAACGGAGCAGATATTTTAAGCAGAAA
TCTTAAAGATGATTGTTCAATAAGGCAAATTAAAAAAATAAACAGCACATCAGATATTTT
GAGAGAATATCATTTAATATCGGGACACGGAAGCACAAAAACAATGTTATTTTTGCTGGA
AGGTAAGCATGAATGGCAAAATATGGAAAAGGACGTGGAAAATTACGTTAAAGGTTGCCT
TATTTGTGCAAAAAACAGCAGAAGAAGAGTAAATAGTAAAAATAGAATTGTAGAATCAAA
ACATTCTAATGACTTGTGGGAATTGGATATTATTGGTAGGATTCCTATGAAGAATGGACA
AAATGGGTTTATATTTGTGGGATGTGATCACTATGATAAATGGACTGAAACTAGAGTCCT
TTTGGATAAGAGTGAAGACTCAATAGTAAATTGTATTGAAGATTTAATAATTAAAAAACA
TGGAATTCCCAAAAGAATATTTACTGATTGTGGTAAGGAATTCCAAAATAGTAAATGTAA
AGAACTTGCAAAGAAGTACGGAATAAATTGGAGTTTTGCTTCCCCAAGACATCATCAAGC
GATTGGCGCCGTAGAACGTGTAAACCAAACATTATTGAACAAAGTAAAAAAGCTTTCAAA
CTTTGGTAGAAGCCCCTGGGAAAACTTCGTAAGAAAGGCGACTTATGCTATTAATATTTC
ACCCCATAGAGCTTTAGGAACATCGCCCTTTATTTTAAGACATAAAAGATATCCTATTAT
TCCTAGTGATCATAAGTATCAGCTGAAATCAAGAGAAATTTCTACAAGAGAATTAGAGGA
AAAAATATCTAACCTAAGATCAAAATACGACAAAGAAATAGTGAAAGGCAAAAGAAATAT
TTGTTATGACTTAAATATGGGNGAAAAGGTTCTTGTTTTTAGACCGAACCTAAGCGACAA
GCTAAAGGAACAATGGCATCCAGGCTATTACGTTGTAAGAAAGGAAGAGCCAGATGCCTA
TATCATAAGTGATGGGAGAAAGGATTTTCGTTTTAATAAAAAGGATGTCAAAAGGGATAT
CTCTGAACTGATGGGGGAGATGTTGGCGGGATTTTAATATCAATTTGATATTCCCGCCAA
AACTATTTAAGAATTAATTAAATAAAAAGATGGAAGAAAATTATAATTTATTTAAAGAAA
AGTGTAAACACAACA
>Consensus_retro_AA
AAANTGTGGGATTATGTTTTTTCTAGAAAAATAATAGTATTTAAATATTATTTTTCAAAA
GCCCATGCATCCACAAGAGAAACATTTAATTAAAAACAAAGTTATTAATTCTCTTTTTAT
TAATTATTTAAAAGGTAATAAAGTCGCTACCAGAAGGTGCGACAGTTTGAATTCAAAGAG
AAAGTACCTAGCGACCATTGAAAATGATAACACCAAGACATTTAACTTTACCATTACACC
TGAAGGATCAGACATTAAGATAGGAATAACCATCAAAGAGCTTAAGTCCATTGAAGACCC
TAATTTGTGCGACTGGGTCAATGAGTTCAGAGAATTATCAGCAGCTAACTCATGGACAGA
CAAGACATCAATGCTTATTCTAAAATCAATCACAGACAAAACATTATGGCATTATTTTTC
AAGCAAAGCCACATGTGATACGTGTTTAGATGCGCTTATCAGTGCGCAATATCCTCCAAG
AAAAAGATATTTTTATGAAGAAGAGCTATGCAAAATAAAACAAAAAAACTATTATTTAAT
AAATGAATATTTAAATGAAATAAAAAGTATTTTTAACAAATATTGCCTATGCATAGAGAT
GAAACCTAAAGAGCAGAACAAAAGGTTCGAAGAATATTTCTATAAAGGACTTGATGACAT
AACAAAGCTGGAAATGGAAAAATTGGGGCTATATGCAATCGAGGATATTATAAGTAAAAT
ACAATCCATGGAGAGTTTACTATTAAATCAATCAGAAAAAAGACAGAATAGCATGGAGAA
AATAGGAACACTATTCAATCAACTAAGCATAAAAGATTCAAAAAAATATTGCAAATATCA
TCGGTCTACGAAACACGACGATAAAGAATGTAACAAACAAAAGCAAATAAATCATAAGAA
GGATAATAATATGCATATAATTGAAAAAAGACCTACCATAGAATCATTGAAGACATTCAT
CCAAGTAAATGGCCAGGAGACCGAAGCGATATTGGACAGCGGGGCGACCTCTAACTATAT
TTCTAGTGACACTCTTAAAGAAGTAAACAAGCATTCAGAGAGACAGGAATTGTATGAAAN
GTGTGAGGTAGGTGATGGACGAGAAGTAGATATTATAGGTAAAGTATCCTTAAATTTTTA
TTTAACAGAATTTAAAAATATCCTTTGCACTGAAGACTTTAAAATTATTAAAGGGAAGTT
CAGTAATATAATATTAGGTAATAAATTTTTAAGTAATCACAAGGTTAAAATTGATTATGA
AAATATGAATATTTCAATATATAATTCTTGTAAAGATATTAGTGATAATAGATACAGAGC
ATGGATAGAATCCCCAGATAATAGTATTAATGAAAAGTTTATGAATTTCACAGATAGTCA
TGTGCAGGCCACAGCTAAATTAAACCAAATAATAGGCAACTATCAAGAAACAAATCCTAT
TTTAGGAGAAATACCAAACGAAGAATTTAGAATAGTCTTAAAAGATCCTAATACATTTTG
TTCAAAGGAATATCCAATCCCATATAAATTAAAAGCGAATGTGAAAAAAGAAATCAGCAG
ATTACTTAAACTAGGAATAATTGAGAATAGCAATTCAAATTACGTTTCGGCTGCGTTTCC
AATAGTAAAGGACAACCAAAGCATAAGATGGGTAGTAGATTTTCGCACTCTTAATTCACA
GACAGTACCTGAGGTTGATAGTTTCCCGGGAATGTGGGACCAGCTAAGGAGTATACCTAA
GAGCAGTCTTTTTAGTCAACTTGATTTGTCTCAAGGTTACCACCAACTTAAGATTCACGA
AGATGATAAGAAGTATACTTGCTTTATCACTGAGCAAGGAAAATACCAGTACACTAGAGT
ACCTTTCGGACTCACGAACGCCCCAAGAGTTTTTCAAAGAGTAATGAGAAACATATTACA
GGGCATACCATACGTTAAAGTATTTCTTGACGATATCTTAATTTTTAGTAGTTCTTATGA
GGAGCATCTTTTCCACCTAGAAAAGGTATTATTAATANTAAAAAATAATAATATATCAAT
AAATTTTAAAAAATCAAATCTTCTTAAAAAGGAGGTATCATATTTAGGACATATTATTAG
CGAGAAAGGAATACGCCCGGATGAAAAGAAAATAAAAGATATTAAAATGTTGACACCTCC
GAAGAGCATAAAACAGCTCCAGAGATTACTTGGATACCTAAATTGGTATAGGGAATTTAT
CCCAAATCTTAGCTTTTTACTTCAATCAATAACTGAAAAAATCCAGAAGAAAAATAGAAA
AGAGAGATTCACATGGACCCAACAGGATCAAGAAATTATTGACAAGATATTTTCAAAAAT
TAAGGAACAGATAGTACTAAGCTATCCTGATTATACTAAACCCTTTCAACTAAATGTAGA
TGCTTCAAATTTAGCCGTTGGTGCAATTCTGTACCAGGAAAAACAAATCATTGGAATTTT
TAGTCAGAAGCTATTAAAATCGCAACTAAATTATACTGTTTGCGAGAAAGAAATGTATGC
CATTATTAAATCTATTGAACATTTTAAGAAAATAATATTTGACTCAAAAGTTATAATAAA
GACAGACAACAGAAATATTACCTATAATAAAAACATTNCTTCATCCAGAATTGAAAGATG
GAAAATACTCCTAGAAGAATATAACGTTGAACTGNAACACACTTTGGGAGAAAACAATAA
ATGTGCAGATTATTTATCGAGAAATCTAGTGGTACAGGAAAACAAAATGCAGAAGGCATC
AGAAATTATAAACCTTATAGCAGACTTTCAAGAGNAAANAGTGNTTGACTTAGAATCTAT
GATTGTAGGCGAAAGAAAGTTATATTTTACAAAAGATAGCAAGATAATTATACCAGAAGA
CAATAAACTTGAAGTGCTTGATAAACTTCATTACTATTTAGGACATGCTAGCGGAAGAAC
GATGCACAAAACATTGAAACCATACTTTACATGCCGAGAATTCCTTAAAACGCTTATTAG
ACTCTCAAATAATTGTGCAGAGTGTCAAAAATACAAAACTTACAAGCACAATTATGCTTT
ACTTANAGGAAAAATCTCTACAAGCGATCCAATGAAACATCTTTCCACAGATGTAGTAGG
GCCCTTCTTTACTAAAAACTTCCAGACCACAATAAGCAACAAAAGATTCTTCCTACTTAC
AATTAGTGACCGATGCAGTCGGTATAGCAAAATTTATTTATTAGAAAATTTGGAACCAAC
AAAAATCATAAATAAATTTAAGGAGTGGTTCAAGGAATTTGGAGTCCCCGAAACCATATT
ATCAGATCAAGGCAGGTATTTTATTGCCAAAATATTTGTTAACTTTCTAGATAGCAATAA
GATAAAGCCAATTAACACAACAATTTTCAACCCAACAGGGAATTCTATCTCTGAGAGGTT
AAATCAGAAAATTAACCTCTTGTTAAGTATAAACAAACACTCCAGATTAAAATCAACAAT
ACAATATATCAATGATTGCATAAACATTACTCACAACAGAAACTTAAATGCGTCACCTTA
CGAAGTTATTCATCAGTATGCATTTTTTGATTTCTTAAAAAAGAAACGGCATAATTTACA
ACTCACAAACGAAATTGCAAAAGAAAACAATCTTAAAGATTTAAAAAGACTTAACCAAAA
CAGAATTAAATTAAATTACAAGGAAGGAGACCAAATTTATGTAAAAAATTATTATCGTAA
AGACAAACTTGATGCGATATGGTTAGGACCGTTCAGAATTAAAGAAGCCAACTCTGATTA
TGTAGTATTCTACAATGAGCAAAAGCTACAAAAGGCAAATGTAAAAAATATCCGTCCCGT
TTTGGAGGGGTAAAATGTGGGATTATGTTTTTTCTAGAAAAATAATAGTATTTAAATATT
ATTTTTCAAAAGCCCATGCATCCACAAGAGAAACATTTAATTAAAAACAAAGTTNTTAAT
TCTCTTTTTATTAATTATTTANAAGGTAATAAAGTCGCTACCAGAAGGTGCGACA
>Consensus_retro_AB
TGTGGGAGGATCTTAATTATAAAGATTCTAAGAAGCTTAATTAAAATTAGTTACTTAATT
AAGGGTTCTCGTTGTCGAGAACATTAAAAATATAAATAAGTAAATTTAAATAAAGGATGG
TTAAAAGAAAAGTATTTTTAAACTGTTTTAATATAGATAACACCGATTCCGGTGACATTG
GGGGCGATACGATTATAAAAGATNTCATGGAGAAAAAGCCACTTGAGAATAAAAGAGATG
CAAATAATTTAAGCATGGATTACCAACAAATACAATATTTGTTAAAGAAAATTACAATTA
ACGAAAAAATATTNAAAGAATTTAGTGGTTCTAAAGGAGAAGATCCACAGGAATATTTAA
ATCAGTTTGAATTGTATAAGGAAGAATGGAGTGATGAAAAATTGTTGATTGCAATTAGAA
GTANCCTTAAAGGTAGACCATTAAAATGGTATGAGGCAATGCATAATGAAGAAATAAAAT
GTTGGAATTCATTTACTGTAAAGTTCAAAGCTAATTTTTTAAGAAAGTCAGAAGAGAAAG
AGGATGTAAATTTTGATTTGGTGAAAATGTTAATCGAAGGTCCAAAAAACCTAAGATTTT
GTGATTATCTTTATGAACTTAAGATAAAAAACAAGAATGTAAATATTTCAATCGACCAGA
TAAAAAAAAGGTTATTACAACATTTACCATATTTTATTCATGACAGTTTTTTAAATTGCA
AGACATGGGAAGAAATATTTGAAACGACAGAAAAATTTTCATATAAGATTTCAAAATTTT
CTAAAAAGCACTTAATACCTAGGGATCATTTTAAAGAAATAAATATCTCAAGCAAAGAGA
TGACTGAAAATAAAAAGNCAAATATAAGTTGCTTTTTATGTAACGGAGCTCATTTCGCTT
CAAAATGCCCTAATAAAATATCCAAAGAAAAAGAAACACAGAAAGACTTTCAAACTGTAA
AAGGCAATCGAAGCAAGAAAGATGAAAACAAAACTAAAGTTAATGTTTTAAAAACAAAAG
ATCAAGAAAAACTTATTACTATAAAAGAAGAACCAATGAAATACGTTAAAATCCAAATAA
TTAAAAATATATACCTTGCGTTAATCGATACTGGCGCGTCGAACAGCTTTATATCAGACT
CTATAATTAAGAAAGAGAATATTAATGTCGATCCAGTCGATTATGAAGTAATAACTGCAA
TTGATAAANACAAGATGCAGGGAGTTTTGGATTGTGTGCTTCAATATGACAAAGTTGCTG
TTNATACAGAATTTTTAGTTTTGCAAGATTCGTTTGAAGATGTAATACTAGGAATTAATT
TCTTTGAATCAAATAAAGCTAAGATTGATATTGAAAGAAATGTTTTACGGCTTGGAAAAG
CTGAAATTCCGCTAATAACGAAGAATGAAAAACACACTAAAGCGAATTATATTGAAGACA
CAAATACTTTGTTGAGTATAATTCCCAAGCAAAANTGTGAAAATAATTTTAATTTAGAAA
ACACATATTCTGTAAAAAATAATTTGAGTGCGGTTAAAAATGACTTTATTGAAAAACAAA
ATATTTTAAAAAAAGAAATTTTAACTGAANCAAATGATAAATTTTATATAAAAGAATTTA
ATAAAAATGAAAAAGATAAAATTTACGCGAAAATTGATAATGATGATATAAAAAGAATAA
TTAGTGATTATTTCGTTAATTTTGAAAAAGCAAAACAAAAATATATAAAATATTTTCATA
AAATTAACATTCCGATGGATATAAAACCAATATACAAGAGGAATTATAGATTAGATATCA
CAAAATTAAATTTTGTCAAGGAAATAGTGCAAGAGTATTTAATGAAGGATATTATTGAAG
AATCTAATTCTCCTTGGAATTTCCCTTTAGTTATTATTCCAAAAGATGACAAATTCAGAC
TATGCGTTGATTTTCGTGATTTGAATAAGATAACGATCAAAGAAAGTTGTCCTCCACCTC
TAATTAATGAATGTTTAGATGAATTGAGTACAGCAAGATATTATACGAAAATTGATTTGA
AGGATGGATACTTCCATATTCCACTCGCTGAAGAATCAAAAAAGTTAACTTCTTTCACTA
CTCCCATTGGTAAATTCCAATTTAAGAGACTACCTTTCGGTTTGATGACAGCACCAAGCA
CTTTTCAATCAATGATNTACGATTTATTCAGAAAGATGATTAGTAAAAATTTAATGGTGT
ATATGGATGATTTAATAGTATATTCNGACACATACGAAGAACATTTAAAACATTTAGAAG
AGTGCTTATCTATACTTGGTAAAAACAAATTAAAAATAAATTTTAAAAAATGTAGATGGA
TAAAAAACGAAATCGAATTCTTGGGCTTCAGAGTAAAAGAAGGAAGGTATTATCCCGATA
AAGAGAAATTCGATTCCATGGAAAAAAGAATTAAAGTAAACTCACTAAAAGATTTAGAAA
GATGTTTAGGATTTATCTCTTACTATCGACAATTTGTAAAAAACTTTGCCGATAAAACAA
ATAATATGTATAAAATGATCAATAAAAAATANAAATTTAATAAAGAAGTCATCATGGAAG
TCAAAGAGATTATAAAAGAGATTCTTAATTCGAATGCTTGTTCACTTCCTATCATGACTG
AACCCTTTCTTTTAGAATGTGATGCTTCTGAAATTGCGGTTGGAGTTGTTTTAAAACAAG
TTCAAAATGGAAATGAAAAGATTCTAAAATATGCTAGTAGGTTACTGAAAGGTCCTGAGA
AAAACTATTGTACCACCGAAAAAGAATTATTGGCTATTATATTTGGAATAAAAAAATTTG
AAACGTATTTAGGAATGGAGTTTACAATCAGAACAGATCACAAACCTCTTATTTGGTTAA
AAAATATTAANNATCCTAAAGGAAGAATTGCTAGATGGATAATGTTTTTAAGTAGTTATA
GTTATAAAATTGAACATATACCCGGAAATAAAAATATTACGGCAGATTTCTTGTCAAGGA
TGAATTACATAAAAACAAATAAAGAAGAACAACAATGTTTTGATGATAAACAAAAATATA
GCATAATTGAAAAGGCGCATATTGAGACGGGACATTCAGGAAGAGATTCAACATATAATT
TTGTTAGAGAAAGATATAGTTTTAAAAATATTTATAAAATCACTAAAGAAGTAATCAAAA
ATTGTACGGTTTGTAATCAATGGAAGAAACAGCCAGATTTTGAAGTANACCCAACACCCG
TAGATTTGATTTTNCATCAAATAGGAATCGACATAATTGGTCCACTACCTAAGACAAAAA
GAGGAAATAAATATATAATTACAGCTACAGATTATGCAACAAGATGGTGTGAGGTATCGC
CATTAAAAGATAAAAGAACCAAATCTGTGCTAAAATTTTTAAAGAANAATATTTTTACGA
GACATGGACTACCAAAAATTATTAAATGTGATCAAGGAAAAGAATTTACCTCAAAGGAAT
TTAAAGATCATATAAATTCACTTGGTATTAAGATTAGCTACACTACGGCTTATAACCCAT
CAGCAAATGGTAGAGCTNAAAAAANAAACTTATGTATCTTGACTAGAATCCGTAAATTAG
TTAATAATAAACAGAGTAATTGGGATACACTTCTAAATTTTGCATGTTTTTCTTATCTAA
TTACGCCGATGGTAAAATTGAAAAAATCTCCTTTTGAACTATTGTACGGTAGAGTGTATA
ACAAAAATTTAAGGGGCGAAAATATGTTGAAAAATGGTTTTGAAATTAATTATAAAGAAT
TAATTAAACAGAGAAATGAACGCCAAAAGGAAAATGAAGATATTATNAAAAAACACAACC
AAGCATATAAGAGTAAGATTTTGAAAGAAAATATTAAGAAACACAAGACTGATGATTTAG
AATTAAATGATATAGTAAGTCTTAAAAAAGATTTAGTCAACAACAAACTGGAAAACAAAT
ATTCAGGACCGTATAAAATTAAAAGAAAACTGAAATTTGGTACTTATGAGATAGATTCTC
TAAAGAATAAAAACATTCTGGTTGTTAATAGGAAAAATTTACTTAAACATAACGTCGAAA
ACAATAAAAGAGTTAGAATTAAAGCATTAAAGACAATTTTAAAGAGGGGAGAAATGTGGG
AGGATCTTAATTATAAAGATTCTAAGAAGCTTAATTAAAATTAGTTACTTAATTGAGGGT
TCTCGTTGTCGAGAACATTAAAAATATAAATAAGTAAATTTAAATAAAGGATGGTTAAAA
GAAAAGTATTTTTAAACTGTTTTAATATAGATAACATCGATTCCGGTGACA
>Consensus_retro_AC
TATCGAAAAATATTTTTTCTAGAAAAAAATTAATATTTAATAAATTTTTTTCGATACCCA
CGCAAGATGAAGGAAATAAGAAGCAACAAGCAAGTACACCATTCAAGTAGCCTTAATAAA
CCATTTATTCCTTTATCTCTTTTTATAAGATTCTTAAAAGGCTATGAGATTGTACCACCA
AGGTACGACATTTTGAATTCAAAGGAAATGTACCAACAGAAAAATAACATACATCAACAA
GTAAAGACCTTTACCTTCACAATAATACCAGAAGGAACAGACATTAAGATTGCCAGAAGC
ATTAATGAACTTCAAACATTAGATCAACATGACCTGCAAGCGTGGATCACAGAATTCCGT
GACATCGCAAGAACAAACTCTTGGACAGACAAAGCATCCATCACGATTTTAAAAGCTNTA
GTAAACAAATCCCTGTTGCGTCTATTTGAGACCAAATCCACATTAGATACATGCTTAGAT
GCCATATTAGAAGCTAAATTTCCAGAAACAAAGCGCTTCCATTATGAAGAAGAAATACAA
AAAATAAAACAAAAAAATTATTTTTTAATTAGTGAATATTTAGAAGCATTAAAAATCGCC
TTTAGTTATTACTGCCTGTGCACAAAATTGAAATTAAAGGATCAAGAAATGAGATTTGAN
GAATATTTTTACAAGGGATTGGACTTCACNACTAAGATGGAGATGGAACGATTAGGTATA
TATGATATTATAGGAATCATTGCAAAGATTGAAGCAATTGAAAANATAGTTTTAGAGNAT
CAATCAGCTAGGAAAACGTCACAACACTTGGATAAAAAACAGAACACAACAAAACCAATG
GGATTAAAAGTTTCCAAATATTGCCACTACCACAAAACAACCAAACATGACAATAATGAA
TGCAGGAAGCAAAAGNATTTTAAGGCAGAGAAGAAAGATTCTAACCTTCAAATTATTNNG
AAANTCCCAGTAATTGACGCAATAAAGACGGAAGCTAAGATAGACGAGCTAGCAACAGAA
GCAGTACTGGACAGTGGAGCCACATCAAACTACATTTCATTAAACATGATCAAGACTTTA
AACAAAGAAGACAACNTCACCCAAGCACAAGAGAATTGCGAAGTAGGAGATGGACGCANG
GCGGAAATTATAGGTAAAGTCAACTTAAATTTTTGTCTTCCAAAATTTAACAATAAATTA
TTTNCAGAAAGCTTTAAAATATTAAAAGGCAACTTTAAAAATATTGTTCTAGGCAATACT
TTTCTTCAAANAAATAAAGTTAAGTTTGATTACGACGAGCTCAAAATTACGATAGGTTTA
GTTTCACAAAAAATGTATNACGAAGGTTATGCAGCCTGGTATGAATCTCCTGATAAGTTA
CTTAACGACAAATTTATGATTCATAAGAAAGAAAGCATTGTGGAACAATCAGTAAGAGCT
GAAATAGAAAATCTCATCAAGGAATACACAAAAACTAATCCAGTCTTAGGANTGATACCT
AATGAAAAATTCAAAATCCANCTTCATGATACAACTCCATTCGCATCAAAAGAATATCCA
ATACCCTACAAACTCAAACACAAGGTAAAAAAGGAATTAAANAGATTACTCTCGCTAGGA
NTAATAGAGAAAAGCAACTCTCAGTATACATCCTCTGCCTTCCCGTTACCAAAGAAAGAC
GAAANTATAAGATGGATTGTAGACTTCAGACAATTAAACAAGCAGACTATAAAAGACACT
GATACCTTTCCAGGACTTTGGGACCAGTTACGCAGCATACCCTCCAGCAAGATATTCAGT
TCACTTGACCTTGCTCAAGGTTATCACCAATTAGCCATAGACCCAAAAGATAAGCAATAT
ACGTGTTTTATAACGGAAGAGGGAAAATACCAATATACTAGAGTCCCATTTGGACTTACT
AATGCCCCTCGAGTCTTCCAACGCATAATGAGGAACTTACTAGATTCAATACCATTCTGT
CGTGTTTTTATTGATGACATATTAATTTTTAGCAATTCATACGAAGAGCATTTGTTACAT
ATAAAAGAAATTTTAAAAATATTAAAAGAAAATAATATATCAATAAATTTTAATAAATGT
AAGTTTCTGAAAGATGAAGTATCTTACTTAGGACATATCCTAAACGAGCATGGTATTCGG
GCTGATATAGCTAGAATTAAAAATATTGAGGCATTCACCCCACCTAAAACTATCAAGCAA
TTGCAAAGGTTGCTTGGATATCTCAACTGGTATAGGGCTTTCGTTCCCAAAATTAGCCAT
TTATTAGAAAGTTTGACAGAAAAAACCAAGAAATCAAATAAAACAGTACTATGGACTCCC
GAAGATCAAAGAACAGTAGAAAAAATCTTCTTAGAAATAAAAGATGACGTTATTCTGAAT
TATCCTGACTATTCTAAACCCTTTCAGCTTAATGTTGATGCTTCAAATACAGCCATTGGG
GCGGTACTCAAACAAGGAAATAAACTTATAGGAATTTATAGTAAAAAACTGCAAAAATCT
CAATTAAATTATACAATATGTGAAAAGGAACTGTTCTCAATTATTCAAGCCTTAAACTAC
TTCAGAAAAATCATTTACGATTCAGAAGTTTACGCATTTACTGATAATAGAAACATTACG
TATGACAAAGATGTCTCTTCATCCAGAATCCAGAGATGGAAACTTCTTTTAGAGGAATTT
AATATTAGATTACAACANACATCTGGGTCTCAAAATACTGGAGCAGACTTTTTATTCAGA
AATTTAAGAATGTACGAAGAACAGGAGCATTGGTATACTACTTTCTTAAAGGAGATAGAA
GAAAATCAACAGTNAGACANTAAAAANGTAGAAGGAAGAATGTTTAAAATATACAAAGGA
ATCAAACTATACATAACAGATGAAAATAGAATTATCANTAATGATAGACTTAGTAAACAA
CTACTTAACAAACTTCANGTGTATCTCGGACATCCAGGAACTAGTTCGATGTTAAAAACA
ATTAAAGATTATTACTGGTGCGATAAAATGCAAGAAAAGTGTAGTCAAATCATCGAAGCA
TGCAATGAATGCCAGCGCTATAAAATTAAAAGAACCAATTGTGGAAAAATTCAAGGAAGC
ATTATTACCAATGAAANTTTAAAACATATTTCTGCTGATATACTTGGTCCCTTTATGACC
AANAACTTTAAAACAAAAATGAAANGCAAGAGATTCTATATATTAACTATTACTGACAGA
TGTAGCCGGTTTACCAAAATTTTCTTGCTCCAAAAGCNGCAAGCTAGGNAACTAGAAGCA
TGTTTTAAGAAATGGTTTGAGTCATTAGGTAAACCCATAACTTTACTAACCGATCAAGGT
AGGTACTTTATCAGCAGAGAATTTGTTAAATTTTGCAAAAATAACAAAATAAAGAATATT
TATACAACTATTTTTAATCCTACGGGAAACTCAATTTCAGAACGAGTAAACCAAAGAATT
ACCTTTCTCTTAAGCATTTACAAAAACAAAAGTCTAGCAAAAACAATTGAACATATAAAT
GAAGTGATTAATATTATACATAACAGGAGTACAGGGTCCACAGCATATAGGATAATCAAC
ACTACTGATTTTTTAGATATATTTGAATTGAATAAAGACAATAAAATTAACACAGAGCAT
CATAGGGCAATACAAATTAAAGAAAATACAAAAAAAATTAACAGTAGGAGAAAAGAATAT
CTGTATACAAAAGGAGAAGATTTTTTTATCAGAAATTTCTACAGAAAAGATAAGCTTGAC
CCTCTTTGGAATGGACCATACACTGTTAAAGAAAATAAGAAAAATTATGTTACATATACC
AAAGGCAATAAGGAGCTTAAGATAAATATTAAAAACATAAGACCAAAGCGAGAAAGGGGT
AAAATATCGAAAAATATTTTTTCTAGAAAAAAATTAATATTTAATAATAATTTTTCGATA
CCCACGCAAGATGAAGGAAATAAGAAGCAACAAGCAAGTACACCATTCAAGTAGCCTTAA
TAAACCATTTATTCCTTTATCTCTTTTTATAAGATTCTTAAAAGGCTATGAGATTGTACC
ACCAAGGTACGACAATTT
>Consensus_retro_AD
TGATGAAACATATTTCATCAATCACATCAAAGCCCGCCAAAAGTCCCTCCAAAGTGAAAA
GTATAAATACGCAGAAACTTGGAGAGGATGGCCCAGGAAAGCATAAATAAAAGCATAACA
AAAAATGATTTTATTAAAAGTATTTATTTAAAGTATCTTTACTTTAAAGTGGTAACTACG
AATTACCACAAGTTGAATTCAACTTGTGACTCTAGTGTCACATTCCAGAGAAGCTTAGAC
AAGTATAACACTTCAACCATTACTCCTCCATATTCTACAAGTAACAGTATTACAGTCGAG
TACACGCTGCTAAACACTGACATCACTCTCAAGAGAACTATTTTTCCATTAAATTCTCTT
CACCTTGACCTTTTCATTTGGATTTCTCATTTTAGAGAAACAGTCAAGCTTTGTAGATGG
GAAGAAGCCACTGCCGTTGAAGTTCTAAAATCTCTACTCCCACTTGATCTATTACAGTCC
ACCCAACAAAGAAAGACATGTGATACAATCTTAGAAGAGCTATTACGAATCAAATACCCA
GAAAGAGACTCGTACTTTTATCAAGAAAAACTAAACAAATTAAAACAGAAAAATCATATT
TTTATAAATGATTACTATAATCAAATAACTGAAACTGTCAAAAGGCTAGCTATCACTCAG
AACTTATCTGAGAAAGAACAAACACGGAAAATTAATGAAAGTTTTATGCATGGATTAGAT
CAAGAATGCAGACTAAAATTTATTGAAGAAGGAGTATCAAGTGTACAAACAATCTTACAG
AGAATCAACGAAGCAGAAAATTTCATTATTCAGCTCAGTAGTAAGGGAAAAACCAACGAA
GAACCAAAAACAAGAACCTCCCAACACCCTAAAACAACAAAGTTTTGCCGATATCACAGA
ACTAGCACTCATAGCAATGAAGAATGCATTGCGCAAAAAAACAAATCTCTGAGTTATTCC
AAACAAAAGAAACATGAAAATAGTAATTTCATTAAAGATTCTTCAGTTTACTCAACTTTA
TTAAACACTTTTGTAAAAATAAATAAATCTAACAAATTTTACGAAGCTTTAATTGATTCG
GGAGCTTCAAGAACCTTTATTAATGAAAAACTTTTAAATGAAAATAACTTGACAAAGATT
ACCTTAGAGGAACCACTAATAATTAAACTAGCTAACAACCAGCAACAAGAATGCCACTAT
GTTTGTGAGCTTAGTATGAGAATCCCTAAAAATGAAGAAACATATGATGTTAAGGCATAT
GTACTTAAGACACTGTCCTATGATATAGTGCTTGGAAACGATTTTTTGTTCGCAAACAAT
GCATTAATAAATTATAAAGAAGGAACAGTAGTCTTCAACAGCATTGAAATACCAATAAAG
ACAAACTCCGCAATCACACTAAAGAATGGAATGGATGAAGATTTACTTGACAAAGCTGAA
CTACTTAATAATTTGAAGGACGAAAAAATATTTAACTTAATAAAAAATTATGAGAAAAAA
GATAATTTAACCAAACCAATACCAAACGTTAAGTACGAAATATCATTAAAAGACAACATA
CCTATCACATCAAAACCATACTATATATCTTATGCTGACCAAAGAAAATTAAAACATGAA
ATAAACAGATTATTAGAGAAAAACATTATTGTAAAAAGCAATTCTCCATATGCATCACCA
TGCTTTACAACACCAAAAGGGGATGGCTCAATTAGACTTCTGATCGATTACAGAAAGCTT
AACGCTAAAACAAATGATATAAACTTAAATTTTCCAACTGTATTTGATGATCTATTCTAC
TTCAAAGATGCAAAATACTTTTCTACACTTGATATGCTATCAGGATATTATCATGTAGAG
ATAAATAAAGAAGATCAATACAAAACAGCATTTATAACTCATTTTGGAAAGTATCAGTTT
ACACGAGTACCTTTTGGATTGAAGAATGCGCCGAAGTTCTTCAACAACATGATGCAAAGT
ATATTGTCAGAATTTGACAATGCAAAAGTCTTTGTAGATGACATAATATTATTTACTAAA
ACAGAAGAAGAACATTNGGATCTACTTGACAAGGTCTTGAGTAAACTTTCCCAAAACAAC
ATAAGCCTTAATTTGAAAAAATGTACATTTATGAAAAATAGCATTAAATACTTGGGATTA
ATAGTAGATTCAGAAGGCGTAAAACCTGATCCAGATCGGTTAAAATCTTTTCCAGAATGG
TGCAAAATAAAAACAAAAAGGGATCTTCAGCGAACATTAGGAATGATAAATTGGTATAGA
CCATTTATCAAACACCTTAGCTCAAGAATAAGTGTAATTTATGATAAATTAGGGAATAAA
AATACAAAATACAATCTAAATGAAAGTGATATTAAAATACTTAAAGAAATTTATTCAGAA
ATACAACACTCAATAACTTTAGCACATCCTGATCTACAAAAACCATTTAATCTTCATACT
GACGCTTCTAATCATGGACTAGGAGCAATTCTCACACAAGAAGACAAAATAATAGCAATA
TATTCATATAAGCTCAATTCTAACCAGAGAAAATACTCAGTTATGGAAAAAGAATTATTA
GCCATACTTAAGGCACTAAAATCCTTTAGGAAGATTATCATTGGAGCAAAAGTAAGAATC
TTCACCGACAACAAAAATTTGGTTTATCAAACTGAAAACTATGATAATAAAGCTGATCGA
TGGTGGACTTTAATAAACGAATTCGATATTGAATTACACCACGTAGAAGGAATAAATAAC
AAGGCTGCAGATTACTTGTCCCGATATCCCCAAATTGAATCATTAGGGACAGCACAAGAA
AGTAAGGATTATGAAATTCTTGATGCATTCAAAATTAGACAAATACATGAAAATAATGGA
CATCCTGGATCTAGTNCTATGATACGAACTTTATGTAGATTCTACAAACAAAANGGAATA
ACAAAAATGATCAAAAGAACAATTCAAGTCTGTAGAAGATGCCAAGAAACAAAGAATACA
AGATACAANTACGGAAACAAAGGAGGNANTTTAACAGTACATGAACCGCTTAAACACATA
TGTAGTGATGTCTTTGGCCCCTTTACAATTGGTAAAAATAAAACTTCTAGAAAAACAAAC
AAATTATTCATCGTCACTTATATTGATAGATGCTCAAAATATACTAGACTATTCCTAACA
GACAGAATCACATCATCAACAATTATAAAAGGCTTGAAAACTGTATGGATCAAAGAAAAT
GGATTACCTGTAAGCTTCTTAAGCGATCAAGGACGTTGTTATACAGGCACAAAATTCAAA
ACCTTTTGTAAAGAAAACACAATCAAACTCATTCTCACTAGCCCTTACAACCCTACGGGC
AATTCTATCTCAGAAAGGACTAACAGTACAATTGTCAGCTGCTTACGACTTTATAAGGAA
AAGAATATTTCTGAAATAATAAAAATAATAGAAAAAAGAATTAATTATTTCTTAAAAAGA
AATATGAATTATGCACCTATTGAAATATGTAAAAATCAAAACCCCATGATAAAACAATTT
AATTTAAAAATTGGAAAGGATTACTTTAAAGACTCAAGGACTGAACAAAAGATCAAAAAC
ATAAACTACAACTATAGCATAAATGATAAAGTGCTTCTAAGAAACTTTAATTGTACAAAA
TTAGATGACCAGTGGAAAGGAATATATAAAGTAACCGCAGTAGAGCCAGAGAACAGCAGA
GTACAGATTGAGTGTAATAGGAAATTGGAATGGCATAACGTAAAGAACATTAAACCATTT
AGGGAGAGGCAGGATGATGAAACATATTTCATCAATCACATCAAAGCCCGCCAAAAGTCC
CTCCAAAATGAAAAGTATAAATACGCAGAAACTTGGAGAGGATGGCCCAGGAAAGCATAA
ATAAAAGCATAACAAAAAATGATTTTATTAAAAGTATTTATTTAAAGTATCTTCACTTTA
AAGTGGTAACTACGAATTACCACAA
>Consensus_ORF_retro_AE
ATGAAGTTTTCAAAATATAAAAATATACTTTTAAACAATATCAATCGGGAAAACCCGAAA
GTATCCAACCCAAAGCGTAAACGCTTTGATGATAAAGAACTACAAAAGCATTCAAATGCT
AACAAGAAAAATTTTATAAAACAAGTAAAATATGTTACACATGAAAAAAATGCCAGTAGT
GATATTGTTTTTAAAAGAAGTATGGATGAAAAAGCAGTTAAGAGATCGCTGTTTATTTTA
GAGGGAGAAGAAGGGTTTGAAGACAAATCCCTTCGCGGTAAAATGACTGAGGTGATAAAA
AGAAGTTCAAAGGAACTTCAAGATAGCTTCTATGATTTGGGAATAAAAGGCGAACTAATG
GTGGATTGGGATTCTTTCAAACATTATATTGTAGAATTTTGTTTAAGACAAGATATAAAT
TCTATTAGCAAATATAATAATGAAACTTGGTCTGATTATATTACCAGGTTAAATGATTGG
GCAAAATTGAGAAATTATTCAGAAGAAATGGTATTGAAAAAACTTCGAAGTGAAAATTTG
CCTCATATATTGCAAACAATGTGTTATTCGTTAGAAGCTACCTTACTGAAAATATTAGAA
CGTATTAAAGACCACGAAAAATATACTAAAAATTTAGAGAATTTGAGCATTCGCTCTAAA
AATAAAAAAGAGGGAGATAAAATAAATTTATTTAAAGATAAAACAATAATGTGTTTTACT
TGTGGAAAAAGCGGACATAAATCAAAAGATTGCCGAAAAAATGTTATNAAATGTTTTAAA
TGCGGAGAAAATGGTCATATATCAACNAGATGTAAGCAAGAGATAAAAAACAATCATGTG
GAAACAAATTATAACAAAATCGATGTAAGAAATATTGAAATTCAAGGAAAATCGTATGNA
GCGGTATTCNATACTGGAGCTTCAGATAATATGATTTCATTGGGAGTTCTTCATCTATTG
AAAGGTGTGAAAGTTAAACCAACTATTAAAACTTATCAAAATTTTGATGGAAGCACAGAC
ACAACAATGGGAGAAATTGAAATAAACTTCAAATATAAAGGTTTATCATACATGGAGAAA
TTTAATGTGGTAAACAATAAAAAGAGCAAGAGCATATTATTAAGTAATAACTTGGTAAAA
GCAATTGAAAAAGGAGAAACAAAATTACCAATCAAATGTTGTATTGATACAGAAGGTAAA
GGCCCGGTCAGTTGGAGCAGACCAATCAGATCTGAAAAAGACAAAAATGATTTTCAAGTG
CTCGTTAAAAAACTAGAAGAAAAAGGCATTATAGAGCCAAGTATTTCGCGTTGGTTAAAC
CCAATAGTTTTGACCAGAAAGAAAAATGGTGAACTAAGGTTCTGTTTGGATTTGCGTAGA
TTAAATGACTTAGTAACGCTAGATGAGTTCGAGATACCAAAAATAAACGAAATATTAAAT
CAATTGCATAATAAAAAATATTTTACGATGATAGACTTAAAAGATGGGTATTTCCAAGTT
GAAATTGAGGAAAAAGACAAAGANAAGACAACTTTCTTTACAGGGGAGAGACTGATGCAA
TTTACACGAATGCCTCAGGNGTTCAAAAATTCACCTGCTGTATTTCAAAGAATAATGAGT
ATAATTTTTGAAAATCTATTGGGAAAGAAGTGTTTGATTTACATTGATGATATATTAGTC
TTTGGTGAAACTAAAGAGGAACATGATGATAATCTAAAGCTAGTTTTGGAAAGAATTGAT
AAATACAAATTGAAAGAGAACAGAGAAAAAAGACAAGAATGCCTAGAAAATATTGAATTT
TTAGGTTTTGAAATTTCATGCAACAAAATAAAACCATCTTTAAAAAGAGCTCAAGGAATA
ATAGAGTACAAAAAACCAAGAACTAGGAAAGAGCTTCAAAGATTTCTTGGAATAATAAAT
TATGATAGGAGTTTTATTGGTGGAATAACTGAATTAGCAAAGCCATTGTATGAATTACTA
AAAAAGGAAGTAAAATTTACATGGAATACAGAACACGATGAAGCTTTTGTAAAAATCAAA
ACGCAGTGGGAAAGAGATTTAGAATTATACATCCCAAATGACAAGATGAGATTCGAATTA
GAAACAGATGCTTCAAATGTAGGCATTGGGGCTGTTTTACGGCAGTCAAATAGACCAGTA
ACTTATATTTCAAGATCATTAAGTGGAGCAGAAATAAATTATTCTATTTCTGAAAAAGAA
GTTTTAGCTGTTATTTGGGCAATGGAAAAGTTAAAATATTTCTTGACAGGTAAAGAGTTT
GATCTGGTTACAGATCATAAAGCTATTGAACAGGTAAAAAAGAAAAAAGAATTTGGATCA
TATAAAATTCACAGGTGGTTTGAAAGGCTGGAAAGATTTAATTTTAGGGTTATTCATAAA
GCAGGCAAGGAAATGGTAGTTTCTGATGCACTAAGCCGGTCTTTTTCAATAAAAACTGTT
AAAAATGATGAGAAATTGGAAAACAAAATTTTAGACGTGCATAAAATTCTGAATCACAGA
AAAACAATAGAAAAAGAGCTCTANAAGAAGAATATATCAGTAAGTAGAGATAAACTAAGA
AAGATATTGTCAAAATGCATGACATGTCTTAAAAAAGAAAGTAAACCACAAAAGAGCTGC
AAATACGTTACTGTTAATAGACCGGTGGAAAAGGTTGGAGTAGATATTATGAAAATATCA
CCGAACTGTAGAATAATCGTAATGATTGATTATTTCAGTAGAAAAGTTTTTGCAAAAGTT
CAAAACTCCAAACATGGACACAAGACTGTAAAATTCTTAGAAGATGTCTATCTGGTTTTT
CCGTTCGACACCTTAATATCAGATAATGGAAAGGAGTTTGATAATAGCAGTGTTAAGAAA
TGGATGGAAGAGATGAAATTTTTATGGTTCATTGATTTAGTGTTGTTATGTTTACAATCC
TCTTTATATGAAATAAATGAATTAAAGGAACATGTTTCAAGTTCCCAGAAGAAAACCTTT
CTCCACCATTTTAATGATTTTCTCAAAAAACAGTACATAGATCCTAATTGA
>Consensus_retro_AF
TGTTGGGACNTTGGAATGACGGAACTTTTAATTAACACATTAAAGTATTAATTTAATTAA
AAGGTTCTAGATCGCTCTAGACCCAAAACAAAAAATATATAAAGGAAAAATNTGAATAAA
ATATGGTGTTTAATAAAGACTTTTATCTTAATAAAAATGTATCTTTATTTCTCAAGTACC
TCCGCAATGGCGAGGTACTCCCGCGGAAGCCTCACATGATGAATTCATCNTNGTCAAAAG
AAACAAATTATANNAAACAGTTGAGAAAAAGGATCGAGCTTACAAGTTCTGACGACTCAA
TCACAAATGAATCNAAATTAAAAAGCAAATATGATTTCAATGTACCAAACACTAACCTTG
TTGTAAAACGTGAAATTATTCATCTTACAAGTTTAGAAGAAGACATCTTCTACTTTGTCG
AACAATTCAGAGAGACTGTTTTACTCACCTGCTGGGATAACCAAACTTCACTTTCAGTCT
TAAGTTCAATAATCTCTGATAATCTTAGAAANCAAATCATGCATATTAAAGACTGCGAAA
CAGCTTTAGAACAACTACTCAGGCTAAAGTATACAAAGGAACTAGCTTTTTATTACAATG
ACTTGCTAGGAGAAGTTACACAAGAAAAATTCTTTACGATTAAAGAATACAAAGACATCA
TCATCAACATCATTCAAAGATTAGCAATCTGCTGTAGNTTAGGAAAAGAAGAAGTGGCNA
TGAAAGAGGAATATTACTTCCTTAAAGGACTAGATAAAAACTGNTACCTAAAATTTATAA
AAGAAGGAATCAAGGACTGTAACACCATTTATAACCGAATAAATGAAACGGAAAATACCA
TCCAGAACTTATTACTTTCTGAAGGAGACAAGAATATCTACCTTAAGACACCAAATAATG
ATGAAACTAAAGTCATTAACAAAAAATGGTGTAAGATCCATAAAACAACATCACATTCTA
ACACCGAANGTCTAGTTCAACAGAAAACATTTAACAAAGGTAAATTTGTGGAGAAAAAGA
ATGAAATAAACCGGATTGACGCTTACCCTTTACTATTTTTAAATTTTAAAATTAACAAAA
ATATCTATTTATTAAAAGCATTAATTGATACGGGTTCCTCTATAACTCTTATAAANGAAG
ATATCGCAAAAAGCAATAAACTAAAAATATTACAGTGCAGAGCTTTAAATGTCAAACTGG
CCAATGGTTGTGAAATAACCCTTGATAAAGAAGTCATACTAAAACTTAATTCTCAAGATA
GCATAAAATTATATTGCATGAAAAATCTATCTAATGATATTATTTTAGGAACAGACACAC
TCAAAAAGCTTAACATTAGAATTGACTTCCATAATGATTCCGTGTATTTTAAAGACAAAA
AGATAAATTCAAACAACCGTTTAAAAGGACATACCATTNCGTGTGTAGCGAATATAATAA
CCGAAGGACCCGATAATAGGTTGCAAAATCTAATACAAACATATAAGGATAAAATAGACA
CAAATGCACCCATCAATGGAATCAAATTCACGATCCCGCTTAAATCTAAATTAATACCAA
ATGTAAAACCATTCCCAGAACCACTTTATAAACAAGAACATTTGAAGACAGAATTAAAAA
ACTTACTTGAAAAGAAAATAATTAGGAAATCACAGTCGCCATACTCAGCACCCTGTTTTA
CGAAGAAGAAACCGGATAATACACATCGACTTTTAATAGACTATCGTAAACTCAATGAAA
TAAGCGTACTGATGCAGTATCATTTTCCCAAAATCAACGAACAAGCTCACAGATTAAAAG
AAATGAAAGTATTTTCGAAAATCGATCTACTTAAAGGTTTTTATCAAATCGAGATTTCTG
AAGAAGATAAACATAAAACTGCATTTTCAACTATGTACGGAAAATATGAATTTAACAGAC
TTCCCTTTGGAATGTTAAATGCTCCGAAATTCTTTCATAACCTAATAGTTAACACACTTT
CCGATATAGAAAATGTAATTGTCTTCGTAGACGATATTTTGATATTCTCAAAAACAAAAG
AAGAACATTACGAAACTTTAAAAGAGGTTTTTGCTAAGCTTAGCGAGAACAATATAATAA
TTAACTTTCAAAAAAGCAATTTTATTAAAGACAATATACAATATCTTGGATTAATATTTA
ACTCAGAAGGATATCAACCAGACGTTGAAAAACTCAAAGATTTTAAGAAATTCAAAAAGC
CAGAAACAAAAAAACAACTTCAAAGATTATTAGGAGTAATTAACTGGTATAGACCATTTC
TCAAAAACGCCAGCATAGAACTAAGCAACTTATATGAGCACCTCAAAGGAGATAAACGTA
AAATATCTTTGTCTGAAGATGAAATGAAGCCAATCTATAAATTCTATGATGATATAAAAC
AAGGAATATTTCTTTATTACCCAGATCTAAACCAGAATTTTATTATAAACACCGATGCAT
CAGACACCGGCTTCGGAGCAATACTTTATCAACAAAAAGGGGTAGTCGCAATGCATAGCA
AAAAATTTAATGATGCACAAAGGAGATACACCACAACCGAAAGGGAGATGTTTGCAGTAT
ACTATTCAGTCAAATACTGGAGTGACATTATAAAAGGTTCAAAAATTACTGTAAATACAG
ATAACAAAAACATTGTATACGATACAGCAGACTACAGTAAAAAAACCGAAAGATGGAAGG
CTGCCTTGTGTGAATTTGATATAAAGTATAATTATCTAAAAGGATCTGAAAACATAGTGG
CCGATGAACTATCTAGAAATCTAAGCGAATTCATAACGGCAAGTCTAACAACAGAACAAG
AAATTGCAAACAACATTGCAAAATTTCATGAAGAAAATGCTCATCCAGGAGCAAAAACTA
CAATAAACACTCTTAGACGTTATGCTAAACTAGATAAAAACACTAAGAATAAGATAATAA
AACACTGTAAGACTTGCATCAAATGTCAGAAATGCAAACCACCGAATCGAAAATATGGAG
CGAAAAAAGGAAGCATAGCCACAAAGGTACCATTTAGAGATATATCAAGTGATATATTTG
GTCCCTTTCCAGCACATTACTTCAAGACCACATATAAGGAAAGATTATTCATAGTAACGT
TTACAGATCGTTGTACGCGTTACACAAAGATAAGAATAATAAAAAATATAAAACCAGAAA
CCATATTAAACGCATTAAATGAAGAATGGATCAAAACCACAACAATACCATGCACAATNC
TAACAGACAACGGGAAAAGTTACAAGAACAAGATATTTAAAAAAGGCCTAGAAAAACTTA
ATATCAAGCACAAATTCACAAGCCCGTATAACCCTACCGGTAATTCGATATCAGAAAGAA
TAAATCGAGAAATTGCTATAGTATTGCGAATATATAAACGACATGGACTAAATTTAATTA
AAAATAAAATCGAAAATAAAATTAACAATTTAATAAATTCTTCTACAAAGAAAATACCAA
AGGAACTTTTAAATAACTGCGATTTAAAAACAATAGGAACAAATAATTCCAAAGATCACC
AACCAAAGANCAAAAAGGAAATATCNNNGGAATATAAAATTGGCGAATTAATTCTTATTA
GACAACACAACAGACATAAGTTAGACGATCTTTATACTGGACCAGCTAGGGTAGAAAAAA
TAAATGGAGAACAAATTATCGTGAAAACCTTAAGAAAAAACAAAGAGATTACACAAATAG
TTAACATTAAAAATACAAAGCATTTTTATTCTGAGTAAGAGGTGAATGTTGGGACTTTGG
AATGACGGAACTTTTAATTAACACATTAAAGTATTAATTTAATTAAAAGGTTCTAGATCG
CTCTAGACCCAAAACAAAAAATATATAAAGGAAAAATNTGAATAAAATATGGTGTTTAAT
AAAGACTTTTATCTTAATAAAAATGTATCTTTATTTCTCAAGTACCTCCGCAATGGCGAG
GTACTCCCGCGGAAGCCTCACA
>Consensus_ORFp_retro_AG
ATGCCCTTCGGGCTTAAAAACGCTCCTAAAGTATTTCAACGCTGCATGTACAATCTCTTG
TCATCATTCCCATTTGTAAGAATATTCCTTGATGATGTTATCATATTTAGCAAAACAGAA
GAGGAACATTATAATCATGTTAAAACAATTATTGAATTCTTAATTAAAAATAATATATTA
ATCAATTTTGAAAAAAGCAGTTTTATAAAAAAGGAGATCAGTTATCTAGAAATTATCATC
AATAAAGATGGCATCAAACCAGATACAAGTCGAATCAAAAATGCTATGATTGAATTTATT
CCAAAGACAAAACGCCAACTTCAAAAACAAGTGGGGTACCTTAACTGGTACAGATCGTTC
ATTCCTAATCTAAGTAACAGAATATTCTCTATTACTGAAATGATCAAGCATAAGAATTTT
AAATCTGAAAAACAACATAAAAAGATAATTAAGGAAATATTTAATAGCATTAAGTCACAG
ACACTATTACATTATCCAACATTAAATGCAGAATTTAGACTNGAAACTGATGCATCTGAG
AATGCATATGGCGGACTATTAATTCAAAACAGCAAATTAATAGCAATACAAAGCGGTAAA
TTTAACCCTTCNNAAAGAAAGNACCCTCCAATGGAAAGAGAGTTTCTTGCAATAATTAAG
TGTCTTTTAACATTTAAAAATATAATATTTGGGNAAAAAATCAAAATAATAACAGACAAC
AAAAACTTAATTTTTAACTCATCAAATGGCACGNCTAAAGTTCAAAGANGGAAGTCTCTA
CTTGCAGAATTTGACNATGAATTAGAATACAGAGAAGGAAGCAAAAACACTGGAGCAGAT
ATGATATCACGCATNAATTCGATTGAAGGTTTAAGNNACCCAATAGAAGTCATACCGAAT
ATTAGAACAACGACAACATCAAACTTAGAAAACAACTACAAAGTAATTACAGAGATTCAT
GAAAAACTTGGACANCCTGGTATCACTCAAATGTATCTATCATTAAATAATACTCNCAAA
ATAAAGAATTTAAAAACAATTATCAACCAAGTTGTACTTCATTGTTCAGGTTGCCAATTT
AACAAAGAAATCAAATATAAATACGNNAAGACTAGAGNATANCTACATAGCGAAACACCA
TTAGAAAAGATTGCTTCAGATATAACAGGCCCATTCAATCTAGAAGACTTTTCTTCAGAA
CCAAGAAAATTNTGGATCATCTCATTTATTGATATCTGNACTAGATACTCACATGTGGAG
GTAATATACAATATTAAANGAGAAACAATAATAAANGCTTTAAAANACTGNATTANTAAA
ACATGCACACCAAAGAAAATCATAAGTGACCAGGGAAAGGGATACATAAGTAGACNGTTC
AAAGACTTCTGTAAGACAAATTCTATAACAAATTCATACACTTCAGCCTATAACCCTACA
GCTAATAGCGTTGCCGAACGCATCAATAAAACAATAAAGGAAATTTTAAGAATATATAGN
AATAATAAAATTANTAAAATAATTAATATAATTAATTTAAGACTAAANGTATTTAAGCAC
AGAACACTGCAAACTTCANCATTCAGACTAATTCATGGNTATGACTGGTTTAACCTAAAG
AAAGAACANATCANTAATANTACNNATGCTAATAACAATATTAAAAGGCAAGGACTACAT
AACGAAAGNAAAATAAATAAATCNAGATTAGTAAATTATAACTATAATATAAATGACTTA
GTATTACTTAGNAAACCAATTATACACAGTCTTGATTCCNTTTTTGATGGACCATATGTA
GTTAAGGAGATTGATAAAAGTAAAAACANACTTAAGTTAGATAAGGNTGATNGTTGTGTG
TGGGAAAACGTAAAGAGAATCAAGCCTTTTAGGGCGGCAAGATGTGGAATCCCACCACAA
AGAACATGTATGCATAAAGAGGATGTCAAAATGATTAGTCTCTCCCCTGGAGACCACACC
ACACGAAACCTCCAGAGTTCGTGTCTCCTCTACACTGCTCNAAAGGGTAAATGA
>Consensus_ORFp_retro_AH
ATGATGAATAAAAAACAAAGTAACAAAGAACATTTTTTATTCTTTAAAAAACCTGCCTCC
GGCAATAAAGAGTCTTTAATAAACTNTTCTAGGTCAAGGAAGTCTTGCCTAGTGGACATG
TTTTTGGCCAACATGATCCAACCGGATTCCATCAATTTTGATATCAAAAACAATATGGAA
ATGGCCTTAAGTNNAGCTAAAAAGAACAAAAGAAGTGAACAAAGCTTGTATGAAAACAAA
AAAAACATGTTTATAGACTTTGATGTGGACGTCAAAGGATCTAATCTAAAGTTTAAAAAA
AGCCTAAGAGTTTTAATCAATTTAAAAGAAGAAAGAATTCTTGATTGGCTGAATGAATTT
GATGAAATAAAGAATTTGCTTGGATGGAATGAAAATGAAGTAAGAATAATCTTAGAGAAT
CTAATCAAAGATGAATCATTCAATCACACAATATTGAAAGAGAACTACCTTAGTATAAGA
AAGGCACTGTTAGATCATTGTTATCCTCCTAACGAATCTATTTTGTTCCTTACAAAGCTA
GAGCAGATAAAACAATCAAACTACTTCTTCTTTAGAGACTATGTTCTCGCAATTGATAAT
TCTCTTTTAGCTTATTCCACAGCAACTGCAATGTCCAACGCTGAAATAATTAGAAAAAGA
AGTGAATGTATACTTAGAGGGTTAAGTGTACTTACAAGACAAGAAATCATAAAAAGAAAT
ATAGTAAAAACAGAAGATATTATCAATTACCTTAATCATATTGAAGAGAATGCCATGATT
ATTATNAAAGAAAAGTCAGTAAAGTCTTACACCAACGAGAAGCCAGCTATCGCACAAAAT
AATCAAATAGCTCAGTCAAGAAGCAACAAGTATTGCAAAATTCATAAAACTTTCAGTCAT
TCAACAAGAGAATGCTCACTTAACAAATACAACAATCAATACAGGGATGATAAAATTAAT
AATTTTAAGAAAAATAATAATAAAGATAATAATTTATTATTTGAAAATAAGGAGATAAAA
TTAGATTCGATTCAAGTACCAGTGTGTANTGAAAAATTAAATTTAAACGCTATCATTGAT
ACAGGTAGTACAAGTTCATATATAAAAGCAGATTTGGCCNAAAAAATTAAAGCCGATTTT
ATCGACTTAGAAAAAGATTTAGTAACACAAATAGCTAACGGAGCTGAAATCATTATAAAA
AGAAAGTGTCAAATAAACTTCTATATAAGCAATTTAGATAAAATTTATACGGAGACATTT
TATATTTATGAATCGTTACCNGTTGATGTTCTATTAGGGAATAGATTTCTAATGAAAAAC
GAATGTACTATTAATTACAAAAAATTAGGAATATTTATTGGGAATGATTTTATAGCTTTT
GATAATAAAAATATTAAAGAATATAAAGAAAACCTTGATACTGTTTTACTTGAAAATACA
TTTGTTCAACAACCTAAAGAACAAAATTGTGTTAAATATTTGTCAGAAGAGTATAAAAAT
AAAAACGAAAGCTTTAGATCAATGAAGTGTGAACCAATTAAAATTATAACAAAATCACCA
ACTCAGATAGTGCAATGTAAACAATTCCCAGTTTCTGTAAAGCATAAAGAATATGTTGAA
AAGGAAATCAAACGACTAATTGATGAAGATATAATTGAGGAGTGTAATTCAAGTTGGTCT
TCACCTGGATTTTGTATACCAAAGAAAACCGGAGACTTAAGACTAGTTATTGATTATAGG
GAAGTGAATAAGAATATCATNGATGACGTAATAACACTACCTAAGATATTAGAAAACTTA
CAAACATTAGNAGAAAACAAGATTTATTCGAAAATCGATCTCAAAAACGGATTTAATCAG
TTATTAGATGAAAGCAGCAAAGCTTTGACAGGATTTGTTGTATTAAATAAACAGTTTTGC
TACAAGAGAGTGCCATTCGGTCTAAAGAGTGGACCAAAGATATTCCAAAGGCAGATTCAA
AAAATACTTGATGGTGTGCAAAATACTTTTATTTATGTTGATGATATTATTATATATGGT
AAAAATAGTGAAGAACATGACAAGTCACTATATAAAGTTTTAAGCAGGTTATTAAATCAT
CAAGTGAAAATAAACTTTGAAAAATCTGAATTTCATAAGGAAACATTAAATATATTAGGA
CACATAATAAAGGAAAAGTTCATTGAAATCGATAAAAGTAAACTGAATAATTATTTCAAG
TTGCCAGAAAAATTGACTAGAAAGGGAGCACAAAAGCTTATGGGAGCTTTAAATTGGTAT
CGTTGTTTTGTACCAAATTTTTCAGAAAAAGTTAAACCAGTCTCTGATTTATTACAAGTG
AAACACAAAGAATTTTGGACTGAAGAAAAGAAGATGCAAATTGAAAAGTTGATTGGGGAA
ATAAAGAATTCTTGTGCACTAAGATTTCCTGATTTTAATAAGAAGTTTCTTATGGCATGT
GATGCAAGCGATATTGGGCTAGGAGGAGTTCTTTATCAGANTCACGGACCATTGGGTTAT
TATAGTAAAAAACTAAATGAAACAGAGCAAAACTATACAGTTGTAGAAAAGGAATTCTAC
GCTATATATAAGACACTTTTTCATTTTAAAAATCTGATTCAAGGATTCNCTATTGTCATT
ATGACGGACAATAAAAATATCACGCATCTAAAGAATACTACTATTAACAAGAGAATACAA
CGNTGGAGTGTTCTATTAAATGAGTTTGATTNNGATTTGGAACATATTATAGGACTAGAG
AATAAAGTTCCTGATATGCTGTCTAGAAGAAAAATAATTTGTGATGAAGAGGAATATAAA
AATAAAATAATTAATTATTATTTCAAGAATATTGAAGGAGATTTTACAGAATTAATTTTA
AATCAATTAAAAACATCAAACGTTATTAATGATGAATTAGCAACTAAATTTAATGAAAAC
TCAAGAAATAAAAATGAAAAAATCATAATCGAAAGTGAAGCTATAATGAAAGAGATAATA
AGAATACACCATACCGATTTCGGTCATAATGGTATCAATTCTTCATATTACACATTAAAA
AATTATTTCTTTAATCCTAATCTGTATATACTAGTAAAGGAACACATAAATAATTGTGAT
AAGTGTTACAAATGTAAAAGCAAATATAGTAATAAAAAAGAAACTCATCATATTGTTTCT
AAGGAGTTGTTTTCTAAGTTATCTATGGATTTATATGGACNATTAGATAGAGAGAGTTAC
ATTGATGACACTTCTGAAGAAAAGGTTTACCTTCTTACAATAACAGACATTTTTAGTAGA
ATATCAAAGGTTTTTCCTCTAAAGAAAACAAATAGTAAAATGATNATAAAATGTTTGATA
AAGTGGTTNAAACGTACGGAAACCTTCCAGCA
>consensus_ORF_Tnp1-7_A
ATGAATAAAGAAAATTTAAAGCTTTCTAATAGTGATGAAAGTTACGTTGAGTTTACCAAA
AATATTTTAAAAGTTGATTTTGGNTCTNTTGGTGAAACAAATTGGGAAATATTTAAAGAA
GAGAGCGAAAAAATAACGACAAATGAATTCTTGACCGAGAAAGAATGGGGAGAAGAAAAT
GACAATATTGAAAATTCATATGATAATTGGACTGAGATCACTAGTGATTGTGATACTTTC
CCTGAAAGGATTCCTTTCTCAAATGCTAACTGCAAAAAATTTGGAAAGGTTCTAGAGCCA
ATAGAATATTTTAAAAGATTTTTTACCGACAATCTTATAAATCAAATAATAAAACAAACG
AACTTATATGCTAAGGAAAGGGCTACAAATAAAACATTGTCGTCTAGATCAATTTGGAAA
AATTTGAAAAATATTATACTCAAAGAAATGCAGGCCTTCTTTGGAGTGGTTTTAAATATG
GGCACAATATATTTGACAGATATAAAAAACTANTTTCCTAAAGATTTTACATGTAACATA
CCATTTTTTGCAAAGATTTTTAAAAAAGAANGNTTTCTTCAAATTTTTTGGATGCTCCAT
TTATATCAAAATGAAGGTAATAGTGAAAACTCAANAACTAAATTTCACAAANTTAAACCT
TTTTTGGAATANATCGATTTANGATTTAGAGAAAATTTTGTTCNTGGTANAGAAATATGC
GTGGATGAAGCNGTAGTTCNATTTAAAGGAAGGTTTAATTGTTTAACCTATAGCCCAAAT
AAACCAACAAAATGGGGAATAAGAATGTATTTATTAGCTGATTCAAATACTGGNTATGTA
TATTCACTATTACCTTATTTTGGAGCTCTTACTTCGGAATCNTTGATACACCCAGAACAT
CCCGTAAGTGCAAGAATAGTTTTACATTTGTATNATAATTTAGTTGAATCAATCCCAAAT
TCTAAAGGATATCATCTTTACGTAGATAGATATTATACAAGCGTTCCACTAGCAAAAGAA
CTTCTTAAAATGAAGTGCTATTTAACGGGNACGATAAGAGCTAACAGAAAATTCTTGCCT
AATCAAATAAGAAAACCAGAAGNTAAAAAAAGGGATTTAATGAGATTTCGTTCTATAAAA
GACAATATTCTTGCTTTATCATGGCAAGATAAGAGAAACATTACTATGNTAAGTTCATAT
GATACAGGGAATATGAAAATTATATCAAAACTATCCCATGACGGCAGTCAATTAATTTTN
AAGAAGCCCGAAGTAATAATAAATTATAATAAATTTATGGGAGGAGTAGACAAAGCTGAT
CAATTAGGATCTATGTACTGTTTTTTGAGAAAATCATTAAAATGGTGGAGAAAGATTTTC
TTCTGGGGACTTGAAGTATGTTCCTTTAATTCATTTATTTCATATAAAGAGGATTGTAAA
CATAACAACACTAAACCAATGAACCATAAANAATTTATTNAGAANNTGGTTTTGTCCCTC
ATTGGAGATTTTNATGAANGAANCAATTTGCGGTATGGCGTATCATTAACAANCAATGCC
GAGGATCGTCTAGATGGTAAATTACATATTTTCAAAGTTAGTNCGAATGGACAACACAAT
GATTGCATGGTATGCTCAAACAGAAAAGTACNNGGAGGAAGAANGACAACAGTTTACTTT
TGTACAACCTGCAACAGAAGACCATATCTTCATGTTGGAGNNTGTTNNGAAAAATACCAC
ANGTTGATTTATTATAAGTAA
>Consensus_AI_DDE_TnpIS1595
GGCTAGTCCCCCGTATACTTCCCAGTGGTTATTACTGTTAGTAATACGGTGGGCGACACA
TTCAAGTCTTTAAAACGTATTTTATATTTTATTGTTATTAGAGTTGGTATNATGGTGGGC
GACACTTCTAACGCTATANATAAGAGATTTTTAAAATTAAATGAAATCTAAATTGATACC
ATGAATCATNGGGAGCTAGTAAAGATTACAGCAGATTATGGGGGCACAATAAAGTGGTTG
TTAGAAAAAAAGATTCTTCCTGATAAAATGATCTGTACCTGCAGGCTAAATGTTGAAATG
ACCTTAGTTAAGAAAACAGGCAAATTTTTCTGGAGGTGCTGTAAGTGTGATAAAGTGAAG
TCAATTTTATCTGATACAATATTTTACAAGAGTAAACTTCAACCCAATAAAATAATTGAT
TTAATCTATTTTTGGTGCAGGGATTTTAAGCAAAATGAGTCATCAAGCGAAATCAAGACT
CGAAGCAAAAAAACTTGCATGGAATGGTATGGCAAATTGCAAAAATTAACCTATAGCATA
ATGAAAAATGAGAAGAGAAACAAAATAGGGGGAGTTGGTAAGATAGTCGAAATTGATGAG
AGTAAATTCTCAAAAAGAAAGTATAATGTAGGAAGAGTGGTTAAAACGCTTTGGGTTGTA
GGTGGAGTGGATGTTGCTACAGGAGATGCATTTTTTATAGAGGTGATAAAAAGAGACTCT
GCAACATTGACTCAAATTATTCTGGAAAATGTTGAGCTTGGATCTATCATTTATAGTGAT
TGTTGGAGAGGATATGTTAATCTGAATAATCTAGGTTATGAACATTATACAGTGAATCAT
AGCGAAAACTTTGTCAATCCAATTAATTATTGTAGCACTCAAACGATTGAGGGTTTATGG
AGTGTTTTTAAAAGAAAATTTAGATCAAGGTATATTAATCAAAACAATGATTTATCATTA
TATTTTGCAGAATTTGCGTTTAAAAGAAAATATAAAGATCAAGCTTTTGAAAAGATATTA
GAAAACCTAAAAGATTCTTTAAATAAAATTCAATTTTGATTTCATTTAATTTTAAAAATC
TCTTATATATAGCGTTAGAAGTGTCGCCCACCATGATACCAACTCTAATAACAATAAAAT
ATAAAATACGTTTTAAAGACTTGAATGTGTCGCCCACCGTATTACTAACAGTAATAACCA
CTGGGAAGTATACGGGGGACTAACC
>consensus_ORFp_LINE_A
ATGTTGCTAAGGAAGAAGCTTAAAAAGGCTTTTTCTGAAACAAAGCAACAGGAATTTCTT
GACGCTTTAATTAAAGTGCAAACTNAAATTAAAGCAGAAGTCAAGAAATACAAATGGCTA
GAATGGCAGAAATATGTTTATGGGCTCTCTGAAACAAAGAACNTTAGCAATACTGCNAAA
AAAATTAGCTCCTTGCTCTTCAGAACTGATAGAGTAGAGANTTCACGCTGCGGTGTGAAT
GAAATAGCTCACTCTTTATTCCCAACTGCTGTTCTAACAAATGATAGAACCAAAAGAAAG
AGTCGTAGCTNCGAACGCTCGCCAAATATTAGTTTATTTGAGGTGTTTATGTTAAAAGCT
GTCATTAATGGACTGGCTAAAAACAAAGCACCTGGTTGGAGTGGTCTTACCTATGAGGTC
TTTATGTATCTGCCAGAAGAATTTNATACTCTTCTAATAGACATTTTTAATAGATGTCTT
ATGAATGGCAGAACTCCTTCGTGTTGGAANATAGGACTGACCGTCCCAGTTCCTAAACCA
AACGGAGGTTATAGACCTATTACTCTTTTAGAGTCAACCAGGAAGTTCTTNGAAGCTCTG
TTGAAAAACAGAGTCGAGAAAATGGTTAAATTATCAAGTGCTCAAGGTGGCTTTGTAAAA
AAGCAAGATACGTTGACACAATGTCTGAACCTAGAGTTTATTCTCTCAGACATGATAAAA
CCTGGAAGAACTGCTGTGTTTTTGGATATTACCAAAGCATATGATAATCTCAATAGAGAA
GTGCTTTGGGAAAAAATCCCAAAACAACAGCCAAGGATAGCAAGCCTTGTTCCTGTGTTA
AAATCTCTCTACGACAGGAACACCACCTCTGTAATATGGAATGGTGATAGGTCTAATGAA
TTATTGCTAAAGACTGGAGTTGCTCAAGGAAGCATTCTAAGTCCATTAGTATTTAACATT
TTCATCAATGACCTTCCTGAATACGTAGCTCGAGTAGAAGACAATAACAATAAAGTTAAA
TGTCTTCTATATGCCNATGATGTAGCGATAGTATCAGGTTGTAAATCAACCATGATAAAA
GCGCTCCGNNAAGTGGAGTCCCANTCAATAGCAAACAAGTACGTGTTTANCNTTGCAAAA
TGTGCCGTACTATNCCGTACAAAAGAGTGCGGGANAAAATTGTTTGGTGAGAATATCCCA
CAGGTGGATAGTTTTAAATACTTAGGTATNGAAACGAATCTCACTGGAATGGATCTTACC
CGTCAAAGGGAAAAGAACTGGCATTCCGNTATTAAAACTTGGCAANGACTNATCCAANTT
GGAGTGTGGAATTTAAAGGCACTGCTCCCTAGCACTAGAGTGAANATTATTAAAACGTTC
CTAAGGCCAAAGTTAGAGTANGGAATGACTTTGNCTACGTTCAATAATAAGTCCTCTTTA
CTAAACCTTCAGAGAAANATGAATTGTTTAGTAAGGTCAGCTTTGGNAGNTGGGAAAAAC
TCTAAAACAGTGTATATCCACTGGTTAGCAAATCTTGAATTAACCATACCAAGATGCANC
AGATTGTTAAAAACTCTCTAA
>consensus_rve_B
ATGTTTTCTAATATATTTAAAACAATTTTACAGAAGCTTATGGTTAAAATAATTGAGATC
AAAACTCAAGAAGAAAAGCGTAATATTATGGAATATCTAAAATCAAAGAGATATCCACTA
AACTTGAATAATGAACAAAAAAGAAATTTTCGCAAAAAGGCTAACTTATTTGCTATAATC
GATGACATTCTTTGTTTTAAGCAACAAGATGGTTTCTTTAAAAGAACTGTGTTTAATTTT
GAAACGGAGTCTATTAAAATGATATTGAGCACAGAACATGAAGTTGGCCATCCAGGAATG
AACAAAATGGTTGACATAATACATAAAAAATACTATGGAATTCCATCAAAGGTTATTAAA
GATTATGTTAGAAGATGCGAAATATGCGCCAAGTTTAATAATTTAACAACAATTCCCGAA
ATTAAAATCAGCAATATTACAGGCAAATACGATAAATTTATTATGGATTGTGTTGATTTG
CGCAAATATGCTCATCAAAATGATGGATATTCATGGATTTTAAACGTAATGGACACGTTT
ACCAAGTTTCTTTGGTCATATAAATTAAAAAACAAAACTTCAGAGGCTATTAAAGAATCA
TTAGAACATCTTTATCAAAACTTTGGTTTTCCAAAGTATATACAATCCGATAACGGAAAN
GAATTTAAGAATCNNTTATTGAANNAATTTCNNAGAGACTTACACANAGGAATAATACAT
GGAAGACCACGACATCCTCAATCACAGGGCCAGATTGAGAGAGTCAATCAAACTTTAAAA
CGATGGCTCGGAAAATCTTTATCTGAAAGTTCAGCTAAAAGATGGATAGATATATTGCAA
AAAGTAGTATACAAATACAATATAACAGTCCACAGAGCCACTAACAAGTCTCCTTTTATT
TTATTTCATGGCCAAAATGGATATAACACAGTAACCGATGATTTGGAAATATTTGAAAAN
GAAGAGGAAATTGTTTTAAATGATGGATACAATATATGGGATTTTGAAGAAGATTTTGGA
CTANATGAAGATATCGAACTAAAAAATCAGGTTTTAAACCACTTTTCTTTGTATAGAAAT
GCAATGATTGCAAATTGTAATTCAAATTTAATTAAATGCTCTTTGGAAACGGGAGATTAT
GTTTTTCTCAAAAAAGATGTCGATAATAATGTATTAAACCGACATAAAGCATTTGATGAG
TTTTTTGAAAGTGAAAAATATGTCATACTGGATGTATTAGGTAATAATATGGTGAAAATT
TACAATGAAAAAACCCATGAGATTAAAAACGTATTTAGAAATCGTTTAAAGAAAATAAAT
AAATAA
>consensus_ORF_DDE3_J
ATGNAGAATTCTAANATTACAAATGAAGAANGAAGGNGAATAATCGATCTATATTTAAAT
GGAAGACAGGTTTCAGAAATTTCCCAAATATTTAAATATAAAAAACCTACTATCTATGCT
ATTATTAAGAAATACAACCAGACTGGAATAATAGAAAAAGGCCTTAAAGGAGGAGCAAGA
AAACAAGCTATTTCTGATTCGAATAAAACAATGATACAATCCTGGATAGATGAAAATTGT
GGTATTATTCTTGGAGCCATCAAACAGCGCTGTTTGGATGAAATGGGATTGNTTGTTAGC
ATATCAACAATTGATCGTTGTATAAAATCATTTAATTATTCGTTTAAGCTGGTTAAAAAC
ATTCCAGAAAAAAGAATTGATGATGAGGCGATAAGAAAAAGAGCAGAGTATGCGGATGAA
TTTATGAATTTGATTTCCGAGATTAATGATGAAAAAATATTTTTCATTGATGAGGTTAGG
TTTAATATATCGCTAAGAACTAAAGCTGGTCGAAGTTCAAAAAATACTAGGCCTTTTCAT
ATTGTACCTGGATTAAGGAATCGAAACATTTCCGTATGCTGTGCAATTAACAAAAACGGA
ATTATTGATTATAAAGCTCAGGATAAAGCTTTTAATTCCGAGAATTTTTATGATTTTTTG
ACTTCATTGATCCATATCCTTCATGAGAAAGCCATTTATTCAGCTGTATTTATTATGGAC
AATGTGCCATTCCACAAAGTGGAACAAATAAAAACACTTGTAGTTTCTAAAGGGCATCGT
ATATTTTTTTACCTCCTTATTCACCATTCTTNAATCCAATTGAAAANATGTTCTCTAAGT
GGAAAGGCTTAG
>consensus_ORF_retroAJ
ATGAATTATTTTAAAAAGATAAGAAAACATAAGGAAGAGACAATAAAAAATTTCTTAACA
AGATTTAAAGATCTTGTAGAAATAATAGAACTTTGCTTAAGAAAGTCTGAAAAATTACGA
GAAAGTGAATTATTTGAATATTTCATAAACGCTTTATATTCCAAGGATCAAGAAGCCTTG
ATTGATAAAGGTATAAATAATATAAAAGAGGCAGTGGAGTTCTTAGAAAGAAGAGAAAAC
ATGAAAAAAATTTTCGAAGGATCCAAAAATTCTTTTAATGATAAATACGATAACAAAAAG
GAATTCAACCATCCACAAAGTTCGAATAAAAACAATAATTATAGGAATAAAGAAACGGTC
AATTTAATAAACATATGTGACAAACCTAATAAATTAGAGGTTACGTGTAAGATAGCGAAC
GTAGAAAAAGAAGTATTGATTGATACAGGTTCGTTTAAAAACTTAATCTCCGAAGAAATT
ATAAAGGAACTAAATCTTCAATTTAATAAGAANNNTCACGACTTTGAGATTGTGTGTGCC
AATGATACTAATTTGGAAATTGTAGGAGATATTGACTTAAATTTTACATTAGGAAATAAT
TTATATTGTTTCGATGAAAAATTCATTATTTGTAAAAATTTGCCTAAAGACAAAATAATT
ATTGGCTTGGAGTTTCTACTTTACCATAAAATAAAAATTGATTTTGAAAAGAATGAAATA
AGAAATAAAGAAATACTTGTAAAACTAGATTTAAAGGATCAAAATGATTTTGATGAATGC
ATATATGGTAAACTTCCGTGTTTAAATACAGATTTTATGTATAAAATAAAAAATCTAATA
TCCAATCAGAAAAGAATGAACCCAGAATTAGGAACGATAAATAATATAAAGCATGAAATT
AAACTTATTTCTAACGAGAGTGTTCAACATGCACCATATACACTAGCGAGTCCTTTGATT
AAAATCTTAAAGGATCACATAAACGATCTAAAATCAAAAGGGATAATAAGAAATTCGCAT
AGTGAATACGCGAGTCCGGTTGTATTAATAAAAAAACCAAACAACAAATTGAGACTTTGT
GTCGATTATCGGCATTTAAACAAAATCACGAAACAAGAATGTTACCCATGTTCTAATATA
AAGGAACAACTAATGGGATTATCTAATTCAAAAATATTTTCAACTATTGATTTAAATAGT
GGATATTATCAAATAAAGATGAAGGAAGAATCGATACCTCTGACAGCATTTATTTTACCT
TTTGGCCATTATGAATTTTTGCGCATGCCATTTGGACTTAGCAACGCGCCCAGAACGTTC
CAAAAATCTATGAATTATCTTTTCAGTGATCTTGATTTTGTAAAATGTTATCTTGACGAT
ATTCTGATTTTTTCTCCTAATATTGATTCACATTATGAACACCTAAAAATCATATTTGAA
ATCTTTAGAAGCAACAATATTGCTATTAATTTTGAAAAGAGCATATTTACGAAAAATAAG
ATTAATTTTTTAGGGTACGAAATCAGTGAAAATGGTTATAAAATTGCCGAAAGAGGAATT
AAGTTATTAGAAAAGATTGAAGTACCACATGACAAAAAAGGTTTGCAAAAAACATTAGGA
CTACTGAATTGGTTTAGACCTTTTGTGCCTAATCTTTCACAAAGGTTGAATGCATTATAC
GAACTTCTTAAATGCAAAGAAAAAAAATTAGAACTAACTGAAGATAAGAAGAGAATTATA
AACGAAATTGTATCAACAATTGTAAAAAGACTCGAAATCAACTTTCCAGATTATAATAAG
GATTTCAAGCTTTATACTGATGCAAGTGATATAGGCATAGGGAGCGCACTGACTCAAGAT
GATAAAATTATAGGTCTTTACAGTTATAAATTCAACTTGGCCCAAACCAGATATCCAACA
GCTGAAAAAGAAATATTCGCAATTCTAAAATCATTGCAATATTTTAAATCTATAATCTAC
AACAACAAAATAATGCTTTTTACCGATCATAAAAATTTTTTAAATTTAGAAAAATCAAAG
AATGTCAGAATTCAACGTTGGTCTTTATTACTATCTGAATATAACTATCATATTAGTCAT
GTTGAAGGTAAAGAAAATAATTTAGCTGATTTTTTGAGTCGTTTTGAGTTATGTGAAAGT
AATATTTATAAAACTGAGATATATTTGCCACTCAGAGAAAATGAACTATTAAAATTGCAA
ATGGATAGTACAGATAAAGAACTTGCAACCTATAAAAAAGAAGAACAACGTAACGCTTAC
AAAAAAAACGATAAATTTTATATCCCGAACGAGATAGCCGAAAGGGTAGTACAACAATTT
CACTATAAACTTGGTCATCCTGGTATAACAAAAGTAATTAAAACATTAAGTGAAATTTAC
TATATTAATAATATAAGCTCTATCGCAGCAAGAATAATTAATGAATGCGAGCATTGTATT
AAAAACAAGCCGAATTTCGGAAAGAAACCAGTAGAACTAGGAAAGCTTAGCAACGATAAT
CTTTGGGACAAAATTTACATGGATATTTTAGGACCTCTCGAGGGAAATGAACANGGCTAT
CAGGATCGTAAATTTTGGTTATTAATTATAACTGAATCATGCAGTCGATGGATTGAAATA
TGCATTATAAANGATCTTTCTGCAGCAACAGTAACTAGTCAAGTATTTGTAAACTGGATA
AACAGGTATCCAACACCGTCAAAGATCCATACAGACCGAGGAACTTGTTTTAACTCAAAA
CTATTCAAAGAATTTTGTCAAAAACAAAACATTAAACATACGATGACAATAGGATATAAT
CCTACAGGTAACGCGATAGCGGAAAGAAACAATGGAACGGTACTTACAGTTTTAAAAATG
TATAAGGGATTTCAATTAGAAGAAGTATTAGGAATAGCAGCCATGAAAATTAGGTTTACA
GCTCATACGNCAACAAAAATAATACCTTGCAAACTAGTTTTCGGATGTGATAAATTTTAT
CCTGAGATGAGATACAATACACAAGAAGAATGTGTGAAAGCCAATAAAAATTATAAATNC
TCTCAAGATGATACATTAAATAAGAAAAATAGGAACAAAATTGTGACGAACTGGATNGGA
CAAACGGTATATAGGAAAAACAAAAATGAGTCAAAGCTANCGGAAAAATATGAAGGACCG
TGGGAAGTAATCTCGGAAATTAAANNNANTGGTGTGGTAAGGATTAAGAATTCAAAGGGA
GATGAAACGTTTNNAANGATTAAAAATTTAAAAAGNAAAAAATAA
>consensus_AJ_DDE_TnpIS1595
GGATCAGTTATTTTTATTTGCCCAAGGGCAAGTAAAAATAACTGATGTCATNCAAAAAAA
CATTCATAAGCCTTNAATAAATCTTCCATAAATTTAACTATTTTTTTATAATAAAATCTA
TAAGGTGTAAAATCATATATTGTATTAAAAAAATTTAAGTTTACCCATGGATAATCTTGA
AGAGCAAATTATCAAAATGAAAACTAAAAATGTGATAAAGTTTTGCTTTGAAAGAAACAT
TTTGAAAAATAATAGCAGTTGTGACTCATGTAATGTATACATGAAGTTTGAAAAGCACAA
AATTGGGGCAGATAGATATACATGGAGATGCTACAACTCTAATTGTATTAAATACAGAAA
AAGAGTAAGCATTAGAAAAGATTCAATATTTTTNGGNTTAAGATTGAAATTGAAAAAATG
CTTGAGAGCAATGTTAATGTGGNTAGATAATGCCAATCAAAGTCTGATATTGAAGAAATT
AAAAATTTCTTATTCATTTTATAGGAAAATAGTTAACTTACTGCTTTNAAAAATAAAATC
AGAGAATGCTAGAAATNCCTTGAAATTCGGTGGGGTCGGGACANTGATNCAAATCGATGA
GACTATGCTGAATTTCAAATGCAAGTCTCATCGAGGTCGCTCCTCCAGAAACAAGTCAGA
TGCACTCTGCATCATTGAATTTAAGCAAAAGATCTCAAAATGTTTTGCTTGTTTAATACC
AAATAAAAAGAAGGATACCTTGATACCAATCATTACCAGCTTAGTTATACCAGGTTCAGT
AATTTATACTGACGAACATAAAAGCTATAANGTGTTATCAAAACTAGGCTATATACATAA
GAGCGTTTGTCACAAAAAAGAATTTATTAATAAAGAAAATGGAGCTAACACTCAAGCAGT
TGAGTGTTTTAATAATTATCTTAAGTATTACATTAAAAAGAAAAAGGGAGTTGAACCACA
GCGCAGAGAAGATTTTTTATTGGAATTTACCTGGAAATTTAATTTTAAAGACAATTTAAT
TGAAGCTTTACTTAACTTAATAAAGTTTAATTAATTTNACTAATTTAATTTTTTTTAATT
TCTTACTTTTTTTATCAGTTTTTTTTATTTGCCCGTGGGCAAATAAAAAAAACTGATCC
>Consensus_retro_AK
TGTTGTAATCTGTTTTTTCGAGAAAATATTTTATTTAAAAGAAATTAATTACAAAAAGCC
CTTAAATTTACGATGAAGAAAAATTCTTTAAATAAAACAAATTTCAACAATATTTATTCT
AAACAATCAAGTAACACACCTCGTGGTTACTTCAACTTGAATTCAAGAGACCAACGTAAT
CACAGAGAAGACTCTGATAACCATTATCGAGCTCAAAACAACCAAAAAGAAGCACCCGCC
ACTATATTTAATTTTGAAACACAAATAGGCAGCATTAAAGGTCCAACGATGCCAATAAGA
CGGCTAGATCGCATCAGCCCAAGTAGTATTGANAATTGGGTAACAGAAGTACGAACACTT
TTTAGTCTGAATCGTCACACCCAAGAAGAACAAATTGGAATCCTTAAATTAATAATTAAT
CCAGAAATAGACAAATTAATCTTAGAAGAAGAACCTGATAAAAAATTAGACAATTTATTA
AAATTAGCCTTTCCTAGATCTGATAAGTACCTTTATGATAATATTCTGAGAACCATTAAA
TTAAGCCACATCAAGAATTTCAAGGAATTTAAACATCAATTTGATCTAAATATTAATCAT
CTAAATTCCTGTTTAGGAAACAAAGAGAAGCTAACTGAAAGAGAAACGGTAAACTATTTA
GAAAACTCACTTCCAACAGATTACCAAAAAGAAATATACAAAAGAGGATTGGCTACCGCT
AAAGAGATTGTTGATTATGTGAGCAAAGAAGAAGACATGAAGATAAGATTTGGCAAAGAA
GCTCCAACACCACAGTATATTAACTCAACAAGAAGTACAGAATTCAAAAATAAATGGTGT
AGATATCACCGTTCACGATACCATAACACAGATGAATGCCTTAAAGGAAACAGTGATAGG
AAGACAAAAGAAACAAATCCTAAAGAAAACAAACATTTCCTGATCAGCGAAAATCGGCAA
AAGACTAAAGAAATAATATTAGAAGCAAAAGTAAAAGAAAAGACGATGGGATGCCTTATA
GACACTGGGGCACGATATAACTGTATATCTAGAAGTTGTTTAAATCGACTAAGTATAGAA
GAACACGAAGAAATAGTAGAAAACAAAGCCATACAAACAGCAAACAACAGCATTGAGAGA
ATCAAGTCTAAGGTAATACTGGAAGTGCAATTCGCACAAATACCGGACAAAATTTTCAGG
ATCGAATTTTTAGTAATGGACACCCTACCAATAGACGCTAATATTGGTTACGAATTCTTA
AAAGAATATAATGCAATACTTAATTTTCAAGAAAACGAAATAATAATTGATAATTTTGCT
CTTGACTGGGAAAGAAATCCAGAAAAGGAAATTGATGAAGAGATCACAGAAACTATTCTT
AGCAAAAACATGGTACTGAAGGAAAGAAATACAATAGCCGAAATGATAGAAAGATACAAA
AAGGAAAATCCCGAAGTTGGAAGTATACCTGACATTGAACATGAAATAAAGCTTACCAAA
AAATTCTACTCGACACCAAGAGAATATACAATACCTTATAAGCTAAAGCCAATGGTAAAA
GAGAAAATCCAAGAATTACTAGACAAACAAATTATAATAAAAAGCAAATCAGAATTTGCA
GCGCCAGCATTCCCAATTCCTAAAAGTGATAAGACAATCCGATTAGTAGTTGATTATCGT
TTACTCAATCAACACACTATTAAAGATCCATTTCCATTTCCGGAATTAAGAGATCAACTG
ATGGAATTAAGAGGTAGCAAGGTATTCAGCCAGATCGATCTAGCTAGTGGGTATTATCAA
ATAAAAGTTAAAAAGTCGGATACGCACAAAACCGCCTTCTTACTATGTGGAATGCAATAC
GAATTTTTACGGATGCCTTTTGGACTTACAAATAGTCCAAAGACCTTTCAAAGAGCTATG
CGTAATCTCCTAGGCCACTTCTCATTTGTAAAAATATTCCTGGATGACATTTTAATACAT
AGTAAAGATTACAAGGAACACATGGAGCATCTACTAAAAGTATTTGAAGTATTAAAAAAA
AATCAAGTAAAAATAAACTTTGAAAAATCAAAATTTAATCGTAAAGAAGTAACATACTTA
GGTCATATAATAAATGCAGACGGAATTAGAGCTAACATTGAGAAAATTAAAGTTTTTGAC
AACATTAAATTACCACCAGCAAACAAAAAAGAGCTTCAAAAAATTTTAGGTTTAATAAAC
TGGTTTAGACCCTACGTTTATAAACTAAGTGAAAAAATTGCTACAGCTACAGATAAATTA
AAGGATAATGCGATGAACAAATGGACAGAAGCCGACTCAAAAACACTGCACGAAGTAGTA
AATGAAATTAAACAAAACATTATATTGAGACATCCAAACTTCAAGGAACCATTTCACATA
TATTCAGACGCAAGCAAACATGGAATTAGCTGTGTACTTACACAAAAAAACGGAACAATC
GCCATNNTTAGTGCTAAGTACCATAACTCGGAAAGGAATTATTCCATAGTAGAACAAGAA
TGTCTAGCCTTAGTGAAGGGAATATTAGTGTTCAAACCGATAATTTACAACAGCAAAATA
GTAATTCACACGGATAATCTTAATCTTACACATATTAAAGACATAAGAACCAGTCGTTAT
CAAAAATGGAAGTTAATACTTGAAGAGTTTGACTATACTATTGAACACATCCAAGGAGAT
GAAAATACAGCTGCTGATTATTTTAGCCGAAATCTTTTAAGTAGGAGAATTGAATCAGAA
GATGATATGCATGACTTGTTAACTGAAATATCAAGGATACAGAAAGAATATTCTAAGCAC
TTTAATAATAATAAAGGGATCATTAAAAAAATTTTAATTCGTGCCGATAATCATTTTCCT
GTTTGGTTAAACAAGGAAGGAAAATTAGTAATTCCAAAGCCAAATGGCCTAGAAATAATA
AAAAAAATACATGAAATATTGATACACCCAGGAGAATCGAAACTCTACTATACAATAAAA
CATGAACTGCACGTTAAAAACATTAAAACAATAATACACAAAGTAACGGGCGACTGCCAG
GAATGCAGAGAAAATAAAAATTATTACATTAAAAAGGGAAAACTAAACAATATAATCATT
ACTACTGAGCCGAAAAGAATAATTTCATCTGACATCTATGGTCCAATCATTGACAAGCAT
TATACCAAGAATGAAAGATGGTACATAATAACGTTTACGGATATTTTTACAAGAAGAACT
AAATTATTCATCATGAAAGATATTCTAAGTAGTACTGTCTTGCAACAATTTAAAAAGTTC
ATTCAAACAGAATTTAAACCAGAAATAATAATCTCTGATCAAGGAAAACAATATTTATCG
CACTATTTTATTGAATACTGCAAAAGCAATGATATAATACATCGCATAAATTGTACTTAT
ACACCGACTGCTAACGGAGTGTCTGAAAGGATAAATCAAACAATAACAACCATATTAAGA
ATCCAAAGATACAAATTTACTCTGCATCAAGTAGTAAAACACATTGAATTTCACTTAAAC
AATACCTATAACAGGCAAATTAAAAATATACCAAATATATTGGCTAATGGAAACAACCTT
TTTAAAATAGCCGAAGTAAAAACCTTGACCACCCAGGAACAATTTGAATTAATGAAAAAA
ATAAAAAGAGAAAATCTTAATTTTACTAACCAAAAACGAAAAAAAGAATTTGAATTTAAG
GTAGGAATGGAGGTCATGATAAGAAACCACTCTCCTAAAAAATTAGACAAACTTTGGATA
GGACCCTACAAGGTTAAAAATATAAAAGCAAACGACAACGTGTGTTTGGTTGAAAGAGAA
AATAGTGATGTGTGGTGTTCTATTCGGAACTTGCGAGTTGTAGAGAGAGACAAGATGTTG
TAATCTGTTTTTTCGAGAAAATATTTTATTTAAAAGAAATTAATTACAAAAAGCCCTTAA
ATTTACGATGAAGAAAAATTCTTTAAATAAAACAAATTTCAACAATATTTATTCTAAACA
ATCAAGTAACACACCTCGTGGTTACTTCAA
>consensus_ORF_AK_DDE_TnpIS1595
ATGAAAATATCTGAAATTTTGACATTTATAGAATCATCAAACGAGTTAAATTTTTATAAC
TGGTTAGTAGAGAGAGACATATTGAAACAGGAAATGATTTGTATACATTGCAGAAAAGCA
ATGTTTATACAAACAAAGATGAATTGTTATTTTGAAAAGTCCTGGAGGTGTATAAACTTT
GGATGCTCAAAATATGGTACAAATATGAGTATTTTAACTGATAGTTTCTTTAAAGATATT
GTAATTAATCCAAGAATTTGTTTAAGGGCCATTTTATATATTTTAAACGGACTGCACCTA
TCAAATATNATAAAATTTATGAATATTTCTTATAAAACTTTNNTAAAAATTAAAAGTAAA
ATAATAATTAAAATCAAAGAATTTTTTTGCAAANATCCGATCAAACTTGGAGGAGAAGGC
ATCATCGTACATGTGGATGAAACAATGCTTTCTCANTCGGTAAAATCACACANAGGACGA
GCTGCAAAAGAACAATNATGGGCTCTTACNATTGTAGATACGAGTTCTTCACCAAGTAAA
GGTTATTGNNAGGTTGTTTTAAAAAGAGATGCNTTGANTTTGATTCCTATCATATTGNAA
GTAGTANNACCTGATTCTATAATTTACTCTGATGANTGGNCAGNTTATAAAGCATTAACA
AAAAATAACTTCTTGCANNATACTATAACACACAAATATAACTTTGTTGATCCTGTTTCA
GGTGTACATACACAAAATGTAGAGNGTTTTAATAANAAATTAAAGNTNTTTATCAAAGAA
CAAAGAGATTGA
>Consensus_AL_DDE_TnpIS1595
GGCACTTGTGCAGTTTACCCCCACGGGGTTAAAAATAATAAAAATTAATTTAATAAATAA
ATAAAATTTAAATATATAAATTTAATATTATAAGGTAAAAATATTAAAAAATACTTTATT
AAATGATAATATGATTAAATTTATTTAAAGANCTTATGAACGAAGGCTCATTTTCATATG
CTCTTGAAATAAAAATGCCTGCATCATTCAGCCCTGAAGAACTGGACAGCATATCCTACG
ACACATTAGTTCTTTATACAGGGACTGAAACGTCTGCGATAATGTTTGCTCAAAGTATCG
GGCTTCTACAAAAGAGTANAACATGTGTGTGTGGATGCGAGACCACTTTGCGATACAGAA
CTGGTGTACGTATCAATTGTGTTTCATTTAGATGCGTTGATCGTTCATGTAGCAAAGANG
TATCCATCNGAAAAAACACAATCTTTGAGAAAACACATCTCAAGATAAGCACAGTTTTAC
GTATGATGTTTAAATTCATAAAAGACGAAGTTNATTTTATTAACTTCGCTGAGAATTTTA
CCATAGGCTCCAATCATACGATAGTAGATTGGTTAAATTTATTTAGAGAAATTTGCCTGT
TGCATTTTTTGCGCTACCCTATTTTGATTGGGGGACCAGGTCACATAGTTGAGATCNACG
AGTGCCAGCTGGTTCGCAGAAAGCACAATTTAGGGCATATTGTGCGCAGCTGTTGGATAC
TTGGGGGATATGATATCTCTACCTTTGAATGCTTTTTCGTAAGGATTGAAGACAAAAGGG
ANGATACTCTTTTGCCTATTATAAGGCAACATGTAAGAGAAGGCAGTATTATATATACCG
ATTGTCTTCGTTCTTATAATAATTTGAATTTATATGGTTATTTACACAATACCGTTAATC
ATTCCAGTAATTTTATTGATCCGGGAACTGGAGCTTGTACAAACCACATCGAAAGCATGT
GGCAAAAATTAAAGGCTAAATCGAAAGAAAGATTTGGAACTCATAGAAGCACGTTGGATT
CACATATTTTTGAATTCATTTGGAGGAAAAAATTTGGTAGAAGATTTAGTGTTTATGTCT
CCCATATAATCGAAGAATATACTCATGATTAAANTACTTTTATTTTTTATATTTTATACT
TGCTTTAATTTTCTTTCTATTGGCTATTTTTTAATATTTTTACCTTATAATATTAAATTT
ATATATTTAAATTTTNTTTATTTATTAAANNAATTTTTATTATTTTTAACCCCGTGGGGG
TAAACTGCACAAGTGCC
>Consensus_AM_DDE_TnpIS1595
GGCACTTCTTCACTTTCCCCCCCCCCACATTTTAAAAATAATTATTAATTATTAAATAAA
TAAATATAAAATAATTAAATTAAATGTAGATTGTAGAATNAAAAATAAGATTGTAATAAT
ATGGNAAAAAAACTATATATAATAAAAAAATTTAAAATCCATGTTAGAACAGCTAGACGA
AATCAATGATTTTGATTTTTATAATCTAGTAAGAGATGAGGACGCAGCAATATTATTTGC
GCAACGTCTAGGGNTGGTAAGAGAGTNTATTCTTTGTTGTTCCAAAGAAATGACTCTCAG
AAAGAATAACGGAGGGAAAAACAACGGGTATTATTTTCGATGCAATGTTAGAGGTTGCAG
AAAAGAAATATCTATAAGAAANGGTACCTTTTTTGAAGGATCACACCTAAGTTTTTCACA
AACCCTGTTATTTATTTACTTTTTTGTAAATAATGAGACGTCTTTTGAACAACTCAAAAG
AAAATGTAGAATTACCAGCGATGCAACCATTGTANAATGGTTGACATCCTGCAGAGAAGT
CTGCAGCCAATATTTCATCATCCATCCTACGATGCTTGGCGGGATCGGTAGGGTTGTGGA
GGTCGATGAAATGGCCTTAGTCCGCCGAAAGTACAATCGTGGTAGGATTGTAAGAACCCA
ATGGGTTTTTGGCGGATATGATGTTATTGGAAAAATAGGTTTTCTTGTCAAAGTGCCNGA
TTGTACGCGAGAAACTATTTTTCCAATAATTGCAAGATATATTAGGCCAGGCAGCATTAT
ACATTCAGATTGCGCCAGAATATATAATGCTTTGTGTGAATTGGGTTACGAGCACTATAC
CGTTAATCATAGTCGCAACTTCGTTGACCCTCATACAAGAGCCACTACAAACCACGTAGA
ATCGATGTGGCAAAAGGTTAAAACTGGTAACAAAAAAAGGTATGGTACACATAGGACAAC
TTTGGACTCTCATTTAGGGGAATTTATGTGGAAACAAAGGTTTGGGAATAGCTTAGTAAC
GTTTTTTGATCATATAAAAGAGCAATTTGAATTAAATTAATTACCTCATATTTTATATTT
TATTTAATTCATTTTCTTTAAATATTATTTTATTCTTAGGTTTATTTGAATGCTGTTTTT
TAAATTTAAGGGTACTCCTTTAAAATGTGGGGGGGGGGAAAGTGAAGAAGTGCC
>Consensus_AN_DDE_TnpIS1595
GGTTAGTGCCCCCTATATAGCCCCCTCTATTTTTTGTGGGTTCGAATCCCAGGAGGAAAA
CATTTATAAAAATTTAATAAACTGAAGCCACATATGAANCACAGACAACTCGTCGAAATT
ACAAAGGATCCTAAAAAAACAGCTGAATGGTTACTTGAAAATAAATTTATTGANGATAAA
TGTTATTGTTTAAAATGTAATGGCAAAGAAATGAAGTTAAAATTCTTTCGTGCTTCATAT
AAATGGANGTGTTCCAATTGTAAAGGATCTTTATCACTTTTNAAAAATACTATATTTTAC
AAATCAAAGATTAAATTACCAAAATTGATGGACCTTGTATATTTTTGGAGCATAAACTTG
ACTCAGACTGCTGCTAGGAACGAGATTGAAACAAAAAGTAAAAAAACATCTCAAAAATGG
TATGATAAACTTAAAAATCTCTCGTATAATATTATGAAGAAATTAAAGCCAGAAAAAATT
GGAGNAATAGGTTCTATTGTTGAGATAGACGAAAGTCTTTTTTCAAAAAGAAAATACAAT
GTTGGGCGTGATGTTAGAAAAATTTGGATAGTGGGGGGAATCGATATTCGAACCAGAGAT
ACATTTTTTGTTGAAGTTATAAATCGTAATGCTTCTACTCTAGAACAGTTGATACTTGAT
TATGTTAAACCTGGTACTACAATATATACCGATTGTTGGAAAGGTTACGTTAATCTCCAA
AAGTTAGGTTTTATACATTTGACTGTGAATCATACCTATAATTTTGTTGATCCGATAATT
TTAGCTAACACTCAATTAATTGAAAATTCTTGGGGTGTATTTAAAAGAAAGCTTCGAGCA
AGAGGATTGAGAAAAACCAATGAAATAGCATACATATTTTCTGAATTTTTGTTCAAAACA
AGGTTTGGATCANATACATTTGAAGAAATTATGAAAAACTTAAAAATTAATTAAATAAAA
CATCTTTTAAAATTTTCTAAATTTTTATAAATGTTTTCCTCTTGGGATTCGAACCCACAA
AAAATAGAGGGGGCTATATAGGGGGCATTAACC
>Consensus_AO_DDE_TnpIS1595
TTTGGATCAGCAGAATAATTTTCCCCCCAGAAAGATCAGCAGAATAATTTTCCCCCTGAA
AAATAAATAAAGTAAAATAAAATTTTAAAGTAACTTGTTATATATATTAAAGATAAATTT
AAAATAAAAATATTCTACCTTAAATGTTATTTTCACCAAGCAAATTTGAAGAATTTTTAA
TAAAAAACGATGAAAAAACAATCTTATATTATCTTATGGAATTAAACCTAATAAAAAGAG
AACTTATTTGTTTGAAATGTTGCGTAGCAACAAAACTGGTAAAATATACGAGAAACATCG
ATAAATTCGCGTGGCGATGTTTAACCAAAAACTGTGGAGATTATAAAAAATATTTTTCTG
TGAGATATAATTCTTTTTTTATCAAATTTAAACTTTCATTGGCAAATATTCTTAGAGTGG
TTATTAAATACGCATGTAGACAACAACTCTGCAGCATAAAAAAAAGCGTTGATATTTCGG
GGAAAACTGTGGAGAATATACTAACAAAACTTGTTCATGCAATTCCTAAAGTAGATTTTA
GCAGTAAAAAACTAGGAGGGCCTGGTTTCGTTGTCCAAATAGACGAAACCATGCTTAATT
ATAAAGCTAAGAGCCATAGGGGTCGCTCTCCAACTAACAAAAGTGATGCTCTATGTATTG
TTGAAACAAAAGAAAAAATAACAAGGGTTTTCGCCAGATGCATTAATGATAAAAAATCTG
AAACCATAATTCCTTTAATATGTTCTCAAGTTACNCCTGGGTCGGTCATTTGGACAGACG
AGCATCGGAGTTATAGTTCACTCAACAATATAGGATTCTTACATGATTCTGTTTGTCATA
AATACGAATTTGTTCATAAAACAAATGGCGTTCATACTCAGTTTGTTGAATCCTTTCATA
ATCAACTAAAGCTTGAAATTAAAAAAAGAAAAGGAGTTCAAACAAACAAAAGAGATATTT
TTTTAAATGAGTTTTGTTTCTATTTTAACAACAGAGAAAACTTTTTAGAAGCGGTTATCA
ATTTATTAAAGATTTAATTTTAAATATATATTACTTTTCCCATTTTTTGTTTGATTTATT
GAGAAATCCATTTTGATAATATTATTTTATTTTATTGTATTNTATTAAAAATAAATAAAT
ATCAACAGAATAATTTTCCCCCTGGGGGGAAAATTGTTCTGTTGATCCAAA
>Consensus_ORF_AP_DDE_TnpIS1595
ATGTCATATTATCAGAACGAAATTTTAAACTTACGATATAAACCTCAAAAAGTTTTGATT
GAAAGATTAATGTCTCTTGGGCTTATTCAAAGATCTTTTTTGTGCTCATATTGTGAGATG
GAGATGCTTTTAAGAAACAAAAAAACACACGATGAATATGCATGGGTTTGCAACAATTTA
TGCTGCGAGTTCTATAGGACGACAAGAAGTATACGTTCAAACTCTATTTTTGAGGATTTT
AGATGTTCGATTATGGATGTATATTTAATAATTTATTCTTGGTCAATAGACAAACCAATT
AAATCCATAGTTACTGAGTTTGATATACCAAAAAGGACTATCATTAAAATATATAAAATA
TTGCGTAGTCTAGTAAATCGACATTTAGAAGCAGATCCTATACGTCTTGGAGGCATAAAT
AAAGTATGTCAAATTGATGAATCCTTATTTTGCCATAAAGTTAAAGCACACCGTGGAAGA
GCCCCTGAAACATCACTTTGGGTTTTCGGAATCGTGGATACTTCGTTTTCTCCTGCAAAA
GGCTATATGGAGATAGTTCCAGATAGGTCAGCAAGAACTCTCCTTCCTATTATCAGAAAG
GTATGTAAACCTGGAACTATTATACATTCTGATGAATGGTCTGCTTATNGCCAGATTCAG
TCTCAATTAGGATTTATACATAAAACTGTAAATCATTCATATTATTTTGTTGATCCCGAT
ACAAATACACACACTCAAAATATTGAATCGTATTGGAANAAACAAAAGCTTAAGTTAAAA
GCATTACGGGGAGTAAGAAGAGCTGATTTACCTTTTTATATTGCAGAATTTATTTGGAAA
GAAAATTATAAAAATGATATTTTTAATACATTGATTGAAGTAATTAAGATATATTATTAA
>Consensus_retro_AL
GGTTGAATGTAGTGACAGGTTTGACAGCATGTCAAGGGAAAACAAAGTTGTCAGCTTTTA
AAGGAGAACTTATCTTTATTGGTTAGAAATAAAGATTTAAGAGGAAAGAAAAGAGAGGAT
GGCGAAAAAGGACGGGAACTTAAATAAAAGTATTATTAAAAAATCTTCTTCTACTGCCAG
CAGGGAAAATCCAACCATGAGAATGTAACCTCATATGATTTTAGCAACAATCAGAGAAAC
AGAGCAAGTGAGTACTTTTATAATGGAAAAAAGAAGGAATGTGTTCGAAAAGTATCTGAA
AGCGACGACTTGGCAGTATTTCGAAGAGGAATGGGAAGAGAAGATGTATGTATTGAATTC
TTCATGATGGAAAATGAAGAGGACTTTGAGAAGAAGAAATTGAAGATTAAAATGAATGAA
GTAATAAAAATAAGTGAGAAATCCTTAAAAGAAAAATATTATAAAAGAGGTATAAAGGAT
GAACTACCAACATCCTGGAACGAATTTAAAGAATTTGTTATAGATCATTGCACTGGAGAA
AGCATAGATGATGTTTTTAAATATGAAAATGAAACATGGTTAGCATATCTCAAGCGATTA
TACGAATGGTCGAGTTTGAGGAATCTCAATGAAGAAATAGCATTAAGAAGGATGCGAACG
CAATGGCTCCCTAGAGATCTTAGGACCATAATGTTATCATTTGGGATAACTATGAAAATA
GCTTTAGAAAGGTTTGAAGAGGTGGAAAAAATACATTCTTCAAATATAAAACCCCGTGTA
AAGAAAGAATGTTTTAATAACCGAAAAATTTTTAAAGATGATTATAAAGTTGNNANAACT
GAAAACACTGGTGTGAAAAAGAACGTAAAAAACATAANATGCTTTAAATGTGGTGAGTTA
GGGCATTTTGCCAATAANTGTACAAATAAAGCCGAAAATGAAGTTAATAATATCAATAAT
GCTAAAGAGATACAAAGATTAGATAAGAGATTTATTTTACTAAATGGAGAAAAAATGAAA
GCACTTTTTGATTCTGGTGCCACAAACAATATAATTAGCAGAAAAATTGTAAAGAAAATG
CCAGAAGAACNGATATTTGATGAAGAGAAAAAATTCAAGTTAATAAACGGCACTGAATTC
ACAACACATAAAGCAATTAAATTGCAAATAGATTATAATGGTAGAAGAATTCTAGAGAAA
TTCAATATTATTGATAACGATGGCAGAGATGTTATANTATCGAATAAAACGATTAATGAC
TTGCTAAAGAAAAAAATACCGATAAAATGTAAAATTGAAACTCATGGAAAGGGGCCTATA
AGCTGGAATAGACCAATAAAAAGTTATGATGATAAAATTAAATTTGAGAAAATGGTAGAT
GAATTATTAGAGAAAGGTATAATTGAGAAAAGCAAATCATCATGGCTAAATCCAGTTGTT
TTAGTCAAGAAAAAGAGTGGAGGCCTTAGATTTTGCGTGGACTTTCGCAAATTAAATGAG
TTGGTATTATTAGATTCATTTGAATTGCCAAAGATATCAGAGATGTTCTCACTGTTGCAC
GACTGTAGAATTTTCAGTATTATAGATTTGAAAGATGGATTCTTTCAAATAGAAATTGCC
GAAGAAGATAAAGAAAAAACCGCATTCTTNACCGGCACAAGGCTCCTGCAGTTTAGGAAA
ATGCCGCAAGGATATAAAAATAGTCCTGCGGTGTTTCAACGAGCAATGAACATAATACTT
GAAGGATTAATAGGCAAGGTTTGCCTTTCATATATTGATGATATTTTGATTTTTGGGAAA
TCAGAAAATGAACATGATAAAAATTTTCAATTAGTAAAAGAACGATTAAAGCTGTATGGA
CTAGAGGAAAACGTTGAGAAAAGTCAATACAAGAAAAAGGAAGTATTATTTTTGGGGTAT
GAAATAAGTCATAATAAGATTAAGCCTTCATTGGATCGTATGCAAGGAATAAGAGATTTT
AAAAGACCTAGAAGTAAAAAAGAACTACAAAGATTTTTAGGCAGCATCAATTATGATAGA
ATGTTTATCAAAGGTATGACAGAGAAAATAAACGAATTATATCACTTGTTGAACAAAGAT
GTAAAATTTCAATGGGGTACAAAAGAAGATGAGACTTTTGAGAGGGTTAAAAAAGAATGG
AACAAGCAATTGGAATTGATAATTCCCGATATGGGGAAAATTTTTACTTTAGAATGTGAT
GCTTCAAACGTAGGCATCGGTGCTGTACTTTTACAAGATAATAGAGCAATCGCATATATA
TCCAGAACATTAACAAAGCAAGAAAAAAACTATTCAATTACAGAGAAAGAACTTTTAGCT
TGTATTTGGGCAATGGAGAAGTTCGAATATTACTTAAGTGGAAGAGACTTTATATTAACT
ACTGATCACAAACCAATAGAGGAGATTCAGAAGAAAAGAGAATTCGGATCACCAAGAATT
ATGAGATGGTTTGAACGGCTTCAACGATTTAATTTCCAAGTTCAGTATAAACAGGGTAAA
AGCATGCAAGTAGCAGATGCTTTTAGTAGATCAAACCATATAATTGAGGATAGAGATGCT
GAGATAATTGATGAAAAAGAGATTTTACAAATTCATCAAAGTTTAAGCCATAGAAAGAAT
ATACTCTATAAAATAAAAGAAAAAGGAATTAATATATCAGAGAATAAATTACAACAAGTT
CTCGGAGGATGTTTAACATGCCTTAAGAAAGATATAAAAACAAGAAAAAGTTGTCATTAT
GTAGAAACGTCAAAGCCTGGAGAGAAGGTAGGGATTGATATGCTTGAGGTGACCCGCGGA
AAAAAAGTAGTGATTGCAGTGGATTATTTTACTAGAAAAATCTTTGCAAGAGTAGTCGCA
ACGAAAGAAGCTCATAAGATTTGTGAAACAATAGAAAAAATTTTAAATGAATTTAAAATT
GAAACTTTGGTGTCAGATAATGGTCGTGAGTTCAAAAACTTTAAAGTAGCAGAATTGACA
AATAGAAACGGAATCAATCATAGATTTTCAATANCATATTATCACCAGTCTAATGGACGA
GTAGAAAGAGCAATAAAGACAATTAGAAATGGATTACGGAAAGAGCAAGGACCTTTAAAA
AGAAGACTTACTACGGTTGTAAAAAATTATAATGATNCAGTGCATAGAGCAATAGGGATG
ACTCCTAATGACGCACTTAAGCAAGAGAACTGGCCCTTGATAAAAGAATCAATTGAAAAG
TATAAAAAGGAGTTTGATAGGAAGAATTTTAAAATGGAATGCTTTAAACCTAACACAAAG
GTGCTGATACGAAATGAAAATAGAAAGACAAAAATGGAAGATCAATTTAANCAAGAAGGC
ATTGTGAAAGAAGAAGTATNNAAGAATGTATACAAAGTGTTAGACTCTAAGGGNAATNTA
GTTAGGAAACATGCGATGCAGTTGCGCAGAGTAAAGGACGGGGTGGTTGAATGTNGTGAC
AGGTTTGACAGCATGTCAANGGAAAACAAAGTTGTCAGCTTTTAAAGGAGAACTTATCTT
TATTGGTTAGAAATAAAGATTTAAGAGGAAAGAAAAGAGAGAGGATGGCGAAAAAGGACG
GGAACTTAAATAAAAGTNTTATTAAAAAATCTTCTTCTACTGCNANCAGNGAAAAATCCA
ACC
>Consensus_AQ_DDE_TnpIS1595
AATTTTTGGATCAACATCAAAATTTGCACCCCGGAGTCAACAACGTCAAAATTTGCACCC
CAAATAAAATATACAAATTTAATGAATAAAAACATTTTAAAAATATAATAATATTATTTA
AATATAAAGTGTATTATTAAAAGACCTTAATGTCTACTATACAAAAAATTGAAGAAGAAA
TTTACAAAATGAATGAAAAGGAACTTTTAGACTATTTAATTTCGGAAAAACTCATTAAGA
AAGAACTTCATTGCTTTGAATGTGGTGTATCAATGTCATTAGTAATATTTAATAGGTCTA
TTGATAAATACTCATGGAGGTGCATGAAGAAAAGTTGTAAAAGCTATAAAAGATATACTT
CGATTAGAAAAGAATCGTTTTTCGATAATTTTAATATAAGGTTAAAGGATATATTAATAA
TTATTCTGAAGTACTCTTGTAAACAACAAAGGCATCAAATAGTGTTAGGAGTCGATGTTA
CTTACAATACAATTAAAAAGGTATTAAACAGACTTACAAACCTTATGCCGGAAACTGATT
TCAAAAACAACAAATTAGGCGGGCCTGGTGTTTTAATTCAGGTAGACGAGACAATGCTTA
ACTTTAAAGTTAAGTCGCACCGAGGACGCTCTCCGCGTAACAAAACTGATTCCCTTTGCA
TTGTAGAAGTGAAAGATAAAATCACAAGGGCATATGCAATCATAATACCTAACAAAAAGC
AAGAAACATTAGTACCTATTATCTGTGATCAAGTGGCCAGCAATTCTATAATATGGACTG
ACGAACACAAGTCGTATTCAAAACTTAGAAATTATAATTTTGTTCATGGTACGGTCTGTC
ATAAGTATCAATTTATTGATAAAGTTACTAATGTTAATACTCAAGCTGTTGAATCATTCA
ACAATTTAATAAAANTTAGAAATTAAAAAAAGAAAAGGTGTGAAAACAGAGGATAGAGAG
TCTTTTTTAAAGGAATTTTTGTTTTTATTTAACAACAAAAGCAATTTACTTTTCAGTATT
TTTAATTTGATTAAAGTTAGTTAGTTATTATACATTTATTTATTAATATTTTATTTAAAT
TTTATTTATTTTTTAATTTATTATTACAACGTCAAAATTTGCACCCCGGGGTGCAAATTT
TGACGTTGATCCAAAATTT
>Consensus_ORF_AR_DDE_TnpIS1595
ATGCTAACTCCAGATGAATTAGACAAAAAATTCATAAGAATGAATAAAGCAGAAACAATC
AAGTACTTAATGTCATATAACTTTTTGTTGAAAGAAATGAGATGTAGTTTTTGTAATTCA
TTTATGAATTTAACAAAATATAAAAAAAATANAGACGGTGTTGCATGGCGCTGCAACACA
GCATCATGTAATTATTATCAAGAATATTTTTCCATAAGAATCAATTCATTTTTTGAAAAT
TTTAGTGCANATTTAGGATTTATTATTCGTGTAATNATTAAATATTTGACAANACAACAA
ATATTTTCAATTTTAGACTATTTNAGAGTCAATAAATCACTAATTTATAAAATTATTAAC
AAATTCAAGCTCTTAATTCCTATTACAGATTATTCAAATAATAAGCTTGGNGGCCCTGGT
ATGATAGTTCAGATTGATGAATCAATGCTGAACTTCAAAGCTAAGAGTCATAGGGGGCGC
TCCCCAGATAATAAGACTGATTGTATTTCTATCGTTGAGTGCACAAACGGGATTGTAAGA
GCATATGCAAAAGTTATTCCAAATAAAGAATCTAGTACTCTTTTGCCCATTATTACATCA
CAGGTAGCAAATAATTCTGTAATATGGACGGATGAACATCGTTCATACGGTAGACTTTCA
GAATTAGGTTTTTATCACAGTAAAGTATGTCANAAATATGAGTTTGTGAACTACGTGACA
GGAGTTAACACGCAAGCTGTAGAATCTTTTCACAATTGTCTTAAAACTGAAATAAAAAAA
CGAAAAGGAGTTTTAACAGATAGTAGAGAAGATTTTTTAAAAGAGTTTTTATTTTTTTTC
AATAATGGGGATTTAGCTTTTTCTAAAGGTATTGATTTAATAAAAATTGGTTAA
>Consensus_AS_DDE_TnpIS1595
GGATCACACGTCAAATTTTCCCCCCAGAGGACACAACCGTCATATTTTCCCCCCNAGAAA
AAAATTAATATTTTAATAAAAAAATAATTAATAAAATATTTTAAAAAATATAATTCGAAT
AAATTAATTGAATAATTAAATAGTTTAAATAAAGAATAAAATTACCTANCTCATGAATAC
ACCAGAATTTATTGAAAATAAATGTATTTTANTATCANCAAAGGAATTGGCATANTTTTG
CATGGATAATGGGTTTCTTAAGAAGGAGATGTTNTGCCAGATTTGTAATCATGCATTGAA
GTTGGTACCTTACAAACGATCAAAAGATGAATTAGCNTGGAGATGCATGCATAAAATCTG
TTCTAGATACAAATTGTATACTTCTATAAGATCTAATTCATTTTTTGATCAGTTCGATAC
CTCTNTAGGTGTTATAATAAGGATAATTGTCAAGTATTCAACAAGACAACCCTTGTATAG
CATCAAAAACTCAATGTCTGTAGGCGAAAGAACAATTGAAAGAGTAATTAAGGCNCTTAT
TGCTAAAATTCCTTCTCCTGATTTCTCTAGTAACAAATTAGGTGGCCCTCGTAAGATTGT
GCAAATCGACGAGACGATGCTAAACTACAAGTGTAAAAGCCACCGCNNAAGATCTCCGAG
TAATAAAACGGATTCCTTGTGCATAATAGAATTCGAAAACAAAATTACTCGTGTTTTTGC
AACTTGTATTCCGAATAAAAAGGCTGAAACATTAATCCCAATAATTTGCAGACAAGTTGC
TTCTAATAGCATAATATGGACGGATGAACATCGTTCATATAATTCTTTGCATTCTTTTAG
CTATTACCACGACTCTGTATGTCACAAATATATGTTTGTGAATCATGAGAATGGAGTCAA
TACCCAAGCAGTAGAATCATTTCACAATGAAATGAAATTGCAAATTAAACGAAAAAAAGG
TATTTTAACTGAAAATCGCGAGGAATTTCTGAAAGAGTTTTGTTTTTATTTCAACAATAG
GAGTAATTTTTCAGAAGCTATTTTTAATCTGATTAAAATGATTTAATTATTTTTTTTTAT
TTTTATCTTTCATAATTTATTATTGAATATAAATTAAATGCTTTATTTTTTANTTAAATT
ATATTGTTATCTAATATTATTTTTACCGTCAAATTTTCCCCCGGGGGAAAATTTGACGTA
TGATCC
>Consensus_AT_DDE_TnpIS1595
CATGATTTTTTATATNCCAATTGGCATATAAAAAATCTTATAATTATTACATATTTAAAA
AATAGCAGTGAATTTTATTTAATCCAGATCAATAACCCTTCATATTTTATGAACTATAAT
GAACTTGAGAATGAAATAATTAAAATGACAAAGCCTGAGATAATATCATACCTTAGACAA
TATAACCTGATAAACAAAGAATATAAATGTACTTTTTGTGGTAAAAGCATGAAAGAGACG
CNTTGTATTAACTTTTCAGAAGGANCGTGCTGGAGATGCTACAATACTGATTGCTCTAAA
TATTTAAAGAGATATAAAATAACAATAGGCAGTTTTTTTGAGAATTTTAAAACTGATTTA
AAGAATATACTAAAGATATTTATAGGATTTGTAACTGATGCTCCAAGACATTCATTAATT
AAAAAAAATATTGTATCTAAATCTACTCTGGAAAAGATTCTTTTTTTAATTATTAATAAA
ATAATAAATGCAGATCATACTATGACAAAATTTGGAGGCCCGGGATTTGCAGTGCAGGTT
GATGAAACCATGCTAAATTTTAAATGCAAATCCCACCGAGGAAGATCGGCTAACAATAAA
AGTGATGCCTTATGTATTGTAGAAGTTGGTTCACACATTACAAGAGCATTCGCTACACTT
ATTCCCAATAAAGAAAAGGCTACTATTTTACCCATAATACAAAAAATAGTTATACCCGGG
AGTACTATTTTTACAGACGAGCATAGAAGCTATTCTTCTTTGCAACATCTAGGATTTACA
CATTTGACCGTCTGTCACAAATACAATTTTATCTGTCCTTTTTCCGGAGCTCATACACAA
TTCATTGAAAGTTTCCACAATGAATTGAAATTGGAAATTAAAAGGAGAAAAGGAATCAAA
ACTGATTTAAGAAATAATTTTTTACAAGAATTTATATGGAAGTTTAATAATAAAAGCAAC
AGACNTTTGAAATTATATGAATTATTAAAAGTTTAATTTTCACTTTTTTTTGTTTTTAAC
GTATTTATTGACAACTAAACTTTGAATTATATTTATTATATTATATACAATATGCCTAAA
ATATATTGGCATATAAAAAATCATG
>Consensus_AU_DDE_TnpIS1595
GGTAAAAGTTCACTTAGGATCCCCCCTTTAATAGAGTGGGATTTAAATTATAAATTTACA
CTCTATTAACAANAAACCAAAATAAAAAAACATCGAAACCTATANANTANNATTTTTATA
AAAATAAAAACTGAATTTTCAAGAACATATGCATATTACANACAGACAACTTGTGAACAA
AACAANCACGCTTTTATCTACAATACAATGNTTACAGGAAATCAAAATTTTAACTGAATC
AAAAACATGTATTAACTGTGTAAATCAGCNTTTGCGACTGGTATCTTATAAAAAAACCTA
TNGGTGGAAATGTACGAAGTGCTCTTCAGCATGCTCCATTTTTGAAAATACCATTTTNTT
CAATACAAAATTAGAGATTACCAGACTTCTAGACTTAGTTTACTTCTGGTCCATGGATCA
AAATCAAACAAANGTAAGACATGAGATAGAATGTAATGCACAAAAAACTGTTTGTGAGTG
GTTTAAGAAGCTTCAGAAACTATCATATATAGTTATGAGGGATGAATCTAGTTCAAAAAT
CGGTGGAATAGGACATATCGTCGAAATANACGAAAGTGTGTTTAGTAAACGTAAATATAA
CGTTGGTCGGGTACCTCGTAGTCCATGGGTAGTTGGTGGCATCGATTTAGAAACAAAAGA
ATGTTTTTTCGTTGAAGTAATTCATCGGAACGCTGATACTTTAAAGTATATAATCTTAGA
NAAGGTTGAACCAGGTACCCTAATAATTACGGATNAATGGAGGGGATATTGGGGGCTAGA
NGAATTAGGCTATCATCACATAACAGTCAATCATTCAGANAATTTCATTTGTCCTCTAAC
GGGCGCTAATACCCAATTAATTGAAAATGCTTGGGGTTNGATGAAGAGAAAAATAAGAGC
AAGNGGGCTTANAAACAACGGCGATTTAACCTTGATATTTGCGGAGTTTTTGTTTAAGAA
AAGATATAAAGATAATGCNTTTTATAAAATTTTGAATTGTTTATGTAATTCAGCCGAAAG
AATAAATTTTTAATATNTTTTATTTTTTCATTTTCTTTGATTTAAGNTANGAAATAAAAC
ATATAATATGACGGTCTTAATATTTTTTGTTTGTCATTTTTAAAAAATTAATTTATAAAA
TTTATAATTTAAATCCCACTTTATTAAAGGGGGGGATCCTAAGTGAACTTTTACC
>Consensus_AV_DDE_TnpIS1595
GGGTAGACTATCAAATTGGGGACGCGGGCAAATTGGAGGGAAAAATATTTTTTAATTAAA
AAATAAATAATAATAAAAAATATTTAAAATATTAAAAAAAGTAAAAATATAATAGAAAAT
ATAAAATAAAATTTAATAACATTCAATAATTTTTTAAAAATCTGGAAAAAAATTTATATA
TATTTAAATAAAAAAATTTTGAGATTTATGTTTATTAATGAAAAAGAACTATATTATTTT
TGTAAACATCGTCTATTGGTTTTAGAAAAANAATTAAANGAGTTTATCATCATAGAAGAA
GGTAATTTAATCTGTAACTCATGTTCGATTATTATGATTCCAATAAAAACACTCCCCCAC
ANAATTCAGTACAGATGCAAAAAATGTTATAAAAAAAATACAATATATGCATTAAAAACC
AACTTTAAATTTTACAATATAATTGAAGTGATAAATTTTNTATTTTATTTTTCAGTTGGA
ATAACAGCATCAGAAATTTCCACTCTGTCTGATATACCCTTAGCACAGGTTTATAGGTTT
TATAAGACGTTACAAACTATTCTGCACGAAAANTATCAAATTAATAATGAAAAAATAGGT
GGGGAGAATTGCACTGTGGAGATCGACGAATCTCAAATAGGAAAAAGAAAAAATAACGTG
GGCCGCATTCCAAATCATAAGATAATATTTGGTGGTATATGCCGAGAAAATCGGGAAGTT
TTTATGAAACTAGTAGAGAATAAAACCTGTGCAGTTTTGGGGAGAGAAATTATTAGTAAT
ATTAAGCCAGGAACTACTATTTTTACTGATCAGTGGTCTTCATATATGTCTTTTTTCTCT
AATCAGAATTCGTATAAACACAATTTTGTAAATCATAGACTGAATTTTGTTGACCCTGAA
GATGGTACACATACGCAGACAATTGAATCACTCTGGAGTGAATTTAAAAGATTTAAAAGA
AGATTATGTTATTCAAAACAAAGATTAATACATTTATACATAAGTGAATTTTTAATCAGA
AGAAAATTTAAAAACGAAGCTAATAGTTCACTTCAATTATTTAAATATTTATTAAATATT
ATTTAATTTATAAATTTGGTTGTATTTAAAATTAGTTGAATTTTATTTTATATTTTCTAT
TATTATTTTTACTTTTTTTAATATTTTAAATATTTTTTATTATTATTTATTTTTTAATTA
AAAAATATTTTCCCTCCAATTTGCCCGCGTCCCCAATTTGATAGTCTACCC
>Consensus_retro_AM
TATTGTTGTGTTTCAAATGTTTTAAGAAAACCAAAAAATTTTTTATTAATTAAAAGGATC
TTAGAACAAAATAATAAATCGGCTTATCAAATAATAAATGCCTAGAACAATTTAAAACTA
TTTATATAGAAAAATAACGAAGATATAAGAGAGAGAAGGATGAAAAGAGAAGATACGAAA
GATTTGAAACAAACCACCAGATTAAATAAAAAGTACAACAATAAAAATTTTATTAAATCT
TTTAAGTTGCCTTGGATGCAACAGACTGAATAAAGTGAAGAAGCATTTAACACGAAGCGA
CTTAACCAACCTAAAGTAAAAACTTTTAAAGCGAAGATTGATGGAACAAATGAGACGTAT
GACGTAGAATCAAAAACATTTGAAAATCCTCATATGAAGATTGTTTGAGTTGGATTAAAG
AATTTCAGAGAATAGTATCAGAATGTCAATGGACCGATACAGCAGCGTTAAACATTCTAA
AAAATTGTGTATACAAAGAATGTTATGAGAAGCTAACAAATGAAACAGAAATATCGTCAG
CATATAAAATGATTATGAAATTTCATTATCCGGTCAGCGATTTTGATAAATATCATCTAA
AAATTAGTTCTTTAAGAAAAGATAGTAAGGAAACAATTGATAATTATCTACTTCGATTTC
AAAGGTTAGTAGAACGGTGTAATCTCTGTGTTTCTGAAAAGGAATCAATACGTGATAGGG
AATTGCTCAAATACTTTATCAACGGACTAAATTACGAAGAAAAACAAGTGATAATTAATT
CAGGATTTAATACAATTCGTGAAATGGCAACTATGCTGAAGAATATTGAAAATCTCAAAA
TGTTGTGTACAACAAATAACAAAACAACCGAATTCATCAAGCATAATGATATACAAGATA
AGAATTATTGCAAACTCCATGGTAATAGCAACCACTCAACTAAACAATGCTGGAAATTAA
ANAACAAGAAAATGAANCATTNAACTAATGAAGTTAGGCAAAACAAAACAAATTCTATAA
NNCAAGAGAACGAAAATTTGAATAAAAAAGAGTTGATTTANGATGTAAAGGTTAATAATG
AAAGNTTTAAAGTTCTTTTTGATTCTGGTTCAAAATTCAATATTATATCAAAAAATATTT
TTAAAAAACTCNAATTGACTAAAAAGAAAATANAACCTATATTTCTAAACACAGCTTCAA
ATGAAAAAATAGTAGTAAANTTTGAGACGGAATTATTTCTGACCTTNGAAGAAAATTCAA
ATGATTTATATAAATTGAATGCATTAATTAGTGATCAAATTNCATCAGAGTNTATTATAT
TAGGCACAGAATTTTTATATAACAATAAGGTAAAATTGGATTTTGATAATAAACAGATAA
TTTTCNNNGATTNTAGTTTTCCAATTAACAAAGANACTACAATNACTGATTCCAATAACA
ATCCTAGAATNTGCACTATTCCTAAAAATTTCAATGAAAAAATTTTANAATTAGTTAGCA
AGCAGAAAGAAAACAACCCACAACTAGGAACAATTTCGGGNTTTGAACANGAAATTAATT
TAAAAGAGAACATGATAATNAATAAAAAGCAATACAAAGTTCNATATAAATTAGTTAATG
AAGTTAAATTAGAACTNAATAGAATGAAAGAGATGAANATTATTAGATATTCAAATTCTT
CATACTCTANTCCTGCTTTNGCCATACCTAAGAAGAATGGTNGCATACGATTAGTAATAG
ACTATAGAGCCTTNNNTTCCAATACAATAAAAAGTGGACATCCGTTCCCTACTATCTGGG
AAAAAATATATGAGCTAAATAATAAAACAATTTTCAGCCAACTGGACTTAAATTCTGGGT
ACCATCAAGTAAAGGTTAAAGAATCGGATATACCCAAAACTGCCTTTTCTATACTAGGNA
ACCATTACGAGTTTACAAGNATGNCCTTNGNTCTTACAGACGCCCCNAAGACATTTATGA
AAATAATGAATAANATATTCGAAANTGTTAAAAATGTTTATGTTTTTATGGACNNTTTGT
TAATAGCATCAGAAACATANAGAGCAACATCTTTTAGATATCCAGAAAGTTTTTGNTATT
TGTACNAAAAAAAACTTGTCAATTANTTTTGNAAAAAGTANGTTTGGCCTTGNAAAAGTC
ACATATCTAGGACTTGNGGTATCTANAGAAGGCATTANAATCAGTGNTNGAGGAGTTNAA
ATATTAGAAAAAATCAAACCACCAAAATCCAAAAAATGCGTGCAAAGATTTTGGGAATAT
TAAATTGGTTTAGACCATTTCTGCAAAATTTATCTATCAAATTATCGCCCATAAGTGAAT
TATTGAAAAAGGAAAAATTTTCTTGGACAGAAGCACACAAAAAGATTATTGATGATATTA
TACTTGACATCAAAGAAAAAGTTCTACTTAGCCACGTAAATTTTTTTGAAGACTTTGAAT
TGCATTGCGATGCAGCAAATAGTGGAATTGGAGGTGTTTNAACCCAAGGAAAAAATTTGA
TATTATTTTACAGTAAAAAATTGAATGATGCTCAAATAAAATATACTACTTCAGAGAAGG
AAGCGTTAGCTATCCTTAAGTCATTAGAATTTTTTAAACCGATTATATTTGGCAGTAAGA
TTCTGGTTTATACAGACCATTCTAATTTGAAATTTTTAGATAACTCAAAAATACAACGAC
TCCAAAGGTGGAAACTGGCTATGGAAGAATTTAATATCGAAATCATATTCAAAAAAGGCA
AAGATAATAAATTCCCTGATTTTATTTCAAGAACGTGTAATATTAACCAAGAAGTATCAT
ATCAGTTTCCAATTGAAAAGTCTAGATTTGAAAATGCAGAAAAAAATAAAGACTGCAAAC
TAGAAGTGCAAGATTCATTAGCAAACGACCTCTTATGTTCATTTCATTTTAAAACAGGGC
ATCCTGGAATAATAAAAACTTATAATACGTTAAAGAATCTATACATAATAAAAAATCTTA
AAGGAAGAATTGAAAAACAAATATCACATTGTAATTTATGCAAAGAGAACAAAAACAGAA
GAAGTAATAAAGGACTAATTCTTGGTAAATTACCAATAGTAGAACCATTCTCACTAATAT
ATATGGATATTTTTGGACCAATTAAAAAAGAAGACTATGAATACGATTTAGAAGAAGAAA
AGATCTGGTTCCTAGTTATTACAGATGCGCGTTCGAGATTAACAGAGATCTGTTTGTTAA
AAAATATAACAACGGAAGAAGTAATATTAGCTATCTACGAGAATTGGATTTCGCGTTACC
CACTNCCAAAGAAGGTACATACAGATCAAGGAACTCAATTTATTGCGAACAAGTTCAAGG
AGTTTTTAAGAAGTTATTCCATAAAATCTACTGTAACTATAGGAGATAATCCTACAGGAA
ATGCACAAGCGGAAAGAATTAATAGTACTATTCTAAATATTCTGAGAATATATAAAGGAT
ATAAGATAAGAGAAATTATTGGTGTGATAAGAATGAATTTAAACTCTCTAGAACACAAAT
CCTTTGGTACATCACCGATAAGCATTATATATGGCATAAACAAAATTGATACTGAGATAA
CATACGATAAAAAAGAGTTACTTAGAACTAGCAAGGAAAAACTAGAAAAACAAAAAGAAA
TTACAAATAACAACAAAGAATTTGATTTTAAAGATAAAATGGTATATGTAATTAGAAAAC
ATAAAAACAAATTTGAAAAAAGAAACGAAGGATCTTTTAAAGTTTTGAATTACAAAAGAG
ATAAGAATATCATAGAAATAGATCTAGGACATAAAAAGAAATGGATAAATATTAAAAGAG
TTGCATGTGTAGATCTTTAAGTGGGTGGTAGTGTTGTGTTTCAAATGTTTTAGGAAAACT
AAAAAATTTTTTATTAATTAAAAAGATCTTAGAACAAAATAATAAATCAGCCTATCAAAT
TAATAAATGCCTAGAACAATTTAAAACTATTTATATAGAAAAATAACGAAGATATAAGAG
AGAGAAGGATGAAAAGAGAAGATACGAAAGATTTGAAACAAATCACCAGATTAAATAAAA
AGTACAACAATAAAAATTTTATTAAATCTTTTAAGTTGCCTTGTATGTAACA
>Consensus_AW_DDE_TnpIS1595
AAATTGCAGGCAATTTTTGATATTACCAAAAATTTAAAAAAAATTACCCTTAAAAATGCG
ATATAGGAATGAAGAAGAAAGATCATATTTGGATGAACTAGAAAAAAAATTAATTATTAA
ATGTATAAAATGCGGAAGTATGGCAAGAAAAGAGAAAAACCGCAATATTATGATGCTAAT
ATGCACTTGGAAAGCATGCAAAGCAAAAAGAACTCTTTGGTCAAATACAATATTTGAAAG
ATTTAAAACAGACCCGACCAAGGTTTTATCAGTTGTTAGACTATGGTTTGAAGGATATAA
AATNAAACAAATAAAAGAATTGATGGATATTTCAGGATCTACTATTATAAATATTTTGTC
ANCAGTGAGAGAAAAAACAGTAGAAAAGTATTATTCTGATTTAGAGCAAATAGGAGGTGA
TGATATTATAGTTGAAGTAGACGAGGCAAAGTTTGGAAAGCGTAAATACCATCGAGGACA
CCGAGTCGAAGGAGTTTGGGTGTTTGGTATGGTTGAACGCACAGTTGAGAGGAAAGCTGT
TTTTATTGTTGTAGAAAATCGATCAGCAGATACACTATTATTTTTAATGAAAAAGTACAT
TAAAAAAGATTCTATTATTTTTAGTGATTGTTGGAGAGGATATGCACGTGTAGGAGAATA
TTTTCATAGACATTTTACAGTGAATCATAGTCTCTCATTTGTTGACCCAGTTACCGGAAC
TCATACAAATAATATTGAGGGAACGTGGAATGGTATAAAAATGAACGTANCTCATAGATA
TCGAACTAAAATATTTATGCCTTTCTATTTAATAAGATTTATGCTTAAAAGAACCAAAGA
AAGTGCTAGTTATAAAGATTTATTAAATTACTTATTTAAATAATATTATTTTTATTTTTA
ACATTAAGTTTTTAAGGGTAATTTTTTTTTAACTTTTGGTAATATCAAAAATTACCTGCA
ATTT
>Consensus_ORFp_retro_AN
ATGAAAATCAAACCATTATACAGACTTTTAGAAAAGGATCAAAAGTTTGTTTGGCTAAAA
GAAGATCAAAATACATTTGAAAAAATTAAAAGTGAATGGAAAAAGAATTTAAACCTCGCA
ATACCAGATATGTCAGGAGATTTTGAACTTGAAGCCGATGCTTCAAATGTAGGATTAGGT
GCTGTACTTAGACAGAATAATACACCAGTAGCATACATTTCAAGGTCATTAACCCCCGCA
GAGAAAAGTTATACTATCACTGAAAAAGAGATTTTAGCATCCCTATGGGCTATGGAAAAA
TTAAAGTTTTATCTGCATGGCAAAGAATTTCTGTTGATTTCAGATCACAAACCAATAGAA
GAGCTAAAGAAAAAGGCCGAATTTGGTACACCGAGAATTAATAGGTGGTTAGAACGACTT
TCTAGATTTAATTTTAAAGTTAAGTATCGGAAAGGAGAAAACATGTTTGTTTCAGATGCA
TTGAGTAGAGTGAACATGACAGTTGAAAGCGGGGAGGAAACTAATAAAAAAGTTATTGGT
TCAGATAAAGAAATAGGTTTCGAAGAAGAAGTATTGAAAATACACAAGAAGTTCATACAT
AGAAAAAATAATATGTCTAAACTAAAGGAAAGAGGAATTGAAATTAGCAGTAAACGATTA
AAAGAAATTTTATCAAATTGTGAAATTTGTAATAGAACGGATAAAAATATTAGAAAAAGT
TGTATCTTTGTTAAAACAACCAAGCCTGGGNAAAGGATTGGCATTGATATGATGGAAATA
GATAAAAGAAANAGAATTATAGTGGCNNTAGATTATTTCACTCGNAAAATATTTGCAATG
GCAGTAAAATCTAAAGAGCAAGAAAAAGATNATTNAATTTATGGATANATTAAAGAAAAG
CTTCCCAATTNAACAGTTGATTANTGNCAACGGAAGGGAATTCCACAATGNGAAATGAAA
AAATGGTGTATAACTAATAATGTTGAGCAGTTTTTCGCGATTTCATATTACCACCAAAGC
AATGGAAGGGTGGAAAGAAAAAATCGAAGAGTAAGAAATGGATTAAGAAAATCTAAAGGA
CCGATTAAGATATTGTTGAAGAAATTAGTAGACAATTGTGACGATTTACCTCATAGAGGA
ATTGAAATGTCTCCTAACGATGCTTGTAAAGAGGAGAATTTTGAGAAGATAATCAACCAT
GAAAATATATATATAAAAGAGTTTATAAGGAAAGGTGCAAAGCAAAAGATCTATGAGATC
AAGGATCAAGTGATAGTCAGAAGTGAATANCCAAAAAGCAAAATGGATGATGCATCCAAN
GATAAAGCTTTAGTGAAGAAGAGATTGCTCGGAGATGTTTATGAGTTAGAAAGAGAAGAT
GGTAGAAGAATCAAGAGGCATTCCTCTCAGATGAAGAGATTTAAGGAAGGGGAANTTGGA
GGTTCTGATTGGTGTAAAAATCAGAAAAGGAATAACACCAATCAGATACCGAGAAAGTGA
>Consensus_ORFp_retro_AO
ATGGTTAATCACAAATATTCTTTATTAAACAATAAAAACAGTAAATCTGAACCAATTGGT
TCAGATGTAGGTATTAGTTTATACCTACAGTACCTTACAAAGACTAAGGTACAGTGGCCA
CGCCACATTTTGAATTCAAAATGTTATGAAGCAAAGCAGTTGTCAGAATATGCATTTGAT
AAGAATATTAACCATACTCAAGAGGAAGCCCAGAAGGTAATAAATTTTGAATATGAAGTG
CCCAACACCAATCTAAGGTTTACAAAGAGAATCACAATGCTAAATGACCTTTCACATGAT
TCATTTCAATGGTCAGAAGAATTTCATGATATTGTAAAATCCTGCAGATGGGATGAGAAT
ACTGCAACAAATGTGTTACACAATATAGTATCTGCAGATATATTAAAACATATAACTCAA
AAAAACAATGCAGAGAGCATTATTACAGAAATATTTAAATTAAAATATCCTGCTCACGAA
TCTTACTATTACAGTAATAAGCTGAATAAATTAAAGCAAAAAGATTATTTTTACATAAAT
GATTACACAATGGCCATTGCAGAAAACTTAAAAAGATATAGCATATGTATGACACTTACC
AAAAAAGAAAAAGAGAATAAATTTAATAAAATATTTTTTAATGGATTAAGTCTAGAATGC
AAAGTGAAATTTAGCGAAGAGGGAATGATGACTACTGAGCGGATACAAAAAAGAATCAAT
GAAGTTGAAAAAATGCTTGAACAAGAACTTAAACCAGAAAACCACAAATATGAGAATCAA
AGAAATGAATATATAAAAGTGAACGACACGAAAGCAAAATGGTGCAACTATCATAAGACC
TCAAGTCACGCAAATAGTGAATGCATATCACAAAAGAAAAGAGAAAACAATTATATGAAA
AAAGTTGCAAAAAATTTCAACAACAAAAATAATATAAATGCTTTAAATGAAGTACAAACA
GAAAATACAATCATATTGCATGGGAACAACCTTAAAACAAGCACCAGTATAGAAGCTTTA
TGTGATACAGGCTCAAAAAGAAATTTCGTGTCAGATACGTTTTGTTATCATAATTCATTC
AAAACATATAAAATTCCAGAATTTATTGTAACATTAGGAACAACCAAAAAATCAGATGTA
ATACCGCTACTAAACAATCCTTTTATTTATTANAATCCAAGAATGGATCTTAATATTGAA
TTGGTAGTTTTAAAAAACCTAAGTGCGGACATTATACTAGGAAACAAATTTTTAAAAGAA
CATAATTGTATTATTAATTTAGTAAATGATGAAATATCTATAAATAATACTAATCACAAA
TTTGTTAATAAAGCCTTAAAAGGAGAAATTAATCAGTTAGGAACAAACCACGACGTAGAG
GAACTCAAAGATAAAGAAAATAGTAAAGAATTAAATAAATTATTGGATGATTATTTGCCA
AAATGTAACATTAATTTATCAAAGCCAATACCAGGTGTACTCTTTGAGATAAAATTAACT
AATAATTTTCCAGTAAAATGTAAACCGTATATTATACCTCTTAAAGACAAAGCAAAGTTT
AAATGGGAAATTTTTAATCTTTTAGATTCCGGTATACTAGTAAAAAGCATTTCGGAATTC
GCATCACCCTGCTTTTTAGATTCAAGGAAACCAAACAAAACTAGACTTCTAATTGATTAT
AGAAGGCTAAATGCGAAGACTATAAGCTATGACACACACTTTCCTTCAGTTTTTGAAGAA
TTAAATAATCTAAATGGATCAAAGTATTTTACCACACNNNNNNNGAANCATGGATATTAT
CATGTATTGATTAACGAAAAAGACAGACATAAAACAGCTATTACCACTGAATTTGGAAAA
TTTGAATTTACAAGAGTTCCTTTTGGACATACTAATGCACCCAAGTTTTTTAACAATATG
ATGAGATCAAAGTTGTTTCATTTAGATAATGTAAAAGTTTTCGTAGACGATATTATAATA
TATAATCCTACTTTGGATGAGCACATGCAAACAATTGAGAAAGTTTTACAAATAATGTTG
GATAATAACATATTAATTAATCTTGATAAATGTAAATTTTTACAAACAGAGATAGAATAT
TTGGGTATAATTATTAATGAACATGGATTAAAACCAAAGGTACAAAAAGATGAATATTTT
AACTCAGTACCAGAGATAAAAACAAAGAAACAGTTGCAAAAGATTCTAGGAACAATAAAT
TGGTTTAGACCACTTATTCCTAACTTAAGTGTTAAGCTTGCAAAGCTATATGATTTGCTA
AAAAATAAAAACCAAAGATTTATTCTGAATGACATGGAAAGACAAACAATTAAAGAAATA
TACGAACAAATCATGAATGCACCTCAACTATATTTTGCAAACCCAAACAAACCATACGAT
TTATATACTGATGCGTCTAATGATGGTTTTGGATCAGTATTGTCCCAAGAAAACAAAATA
ATAGGATATTATAGCCATAAATTTAACCAAAGTCAAAAAAAACTATAA
>Consensus_ORFp_retro_AP
ATGGATAAACGAGATGCAAGAACTCCTAGTACAACTAAATGGGAGCAAAAAACTTCAGTA
ATTTTTATAAAATCTCTTATTAGAGTACCATATAAAANGAGTTATAATAGCTATGAAAAT
GTTGATCAGATATTTGAGGATCTGCAAAGGGAATACTACNCAGAAGAAAACTTGTATTAT
TACAGAAATTGTTTGAATANGCTAAAACAGAAATCATTTCATTGGATTGATGAGTATATT
GATGAGATAAAAATTAATCTTGGAAAGCTGGGATGCTGCATGAGATTATCAAAGAAACAA
GTGGAAGAAAAATTNGACGAATATTTTCTTAATGGATTGTCGTTCNAGACAAGAATAGAA
ATGNAAAAGCAGAAGATGTGCAAAGTAGTAGATATGATTACNGCTATTAAAGATATCGAA
GGATTGATTAAACAACATCTTAATCAGAAAATTATTANTTCTGANGAAAGAGAATTCTTA
CCTGTTAGAAAGCTGCCTAAAGAAAGAACAAAGGATTACAAAAATATATATAAGAGGTGG
TGTACTCATTGTAAATCTAGTACTCATGATACTAACTATTGCTATAAAAAAAGGCAATTG
GAAGATAAAAAAGACTATCAAGCTATCACGAAAGGTTCAAATGAAGATAAAAAGGACAAG
AAAGAAACAAAAAAATTTATCATAAAATCTACGAACGCTTTAGGTTTAATAGAAGTACCG
ATTCAATTTAGAAATCATGATAAGGATTCGGCAGTATATAACGTGATATTTGACACGGGA
TCAGAGAACAACTACATTNGTGATTCAGTNGTAAAAAAGNATANATTACCAATAGTGAAA
GNTCCTCAATTTAATTTAATTTCAGCAGTAGGACAAACCGTCATTGATGAAAAGATTGAT
CTAAGCTTTAACTTTNTAGATGATGTCAATATATTTAAGGAAGAATTTTANATCACGAAA
GAAAGTAACTTTACAATTGTATTAGGAAATGTATTTTTTACAAAACATTCATGTGTATAC
AATTTTCTAACAAGAGTAATANCAATCGGGAATATATTGGTTAAGATGAACTTTTCTAAT
GAGAAATACGGTATGATAGAAAATTCAAATAATATCATTGATAAATTCTGCTATGTTAAT
AAAAAGGAAAATCTTTTGATGAGAATTAACAAATTGAANTTTATGGACGGTAGTATAGNA
TGCTTNGAAAATGCTAAATTTNGAATTTCATTAATAAACGACAAAGTAATTCAGGAAGAT
CCATATATTGTGCCAGTGAAGTATCGTNAAAAGGCAAGAGAAAAAATTAAAGAATTATTA
GATCAAAAAATTATAAGATTATCGAGTAGTAGATTTACTAGCCCGGNANTTTTCATTGAG
AAACCAGATGGAGATCTTCGCTTAGTTGTTGATTATCGNATGCTCAATCAGATTACAGAA
CAGATNAATTATCCGTTCCCAGATGTGCATGATCAATTGTTAGAATTGCACGCTTCAAAT
ATTTTTAGTNAAATAGATNTTAAAAGNGGNTTTTATCACATTAAGATTGCAGAAGAAGAC
ATTGAAAAAACTTCTTTTATACTTATGAATGAACAGTATGAGTTNTTAAGGATGGCNATG
GGTCTTACGAATCCCCCAAGGTTTTTCCAAATGTGCATTTCGAGATNATTCAGAAAATAT
GATTTTGTAAAAGTTTTTGTNGATGATTTGTTAATATTCAGCAAATCAGAAGATGAACAT
ATTNACCACATTAACGTTGTTTTAAAAATTTTACAAGACAATAAACTAACAATTAGAGTT
GACAAAAGTAATTTCTTTATGAAGGAATTAAAGTATCTTGGTTTTGTTATTACACCAGAA
GGAATAAAACCAAATGAAAACAAACTTCAAAAGATTGCAAAGTACATGGAACCAAAAAAT
AAGAAAGGAATGATGAAACTAATTGGTTTTTTAAACTGGTTTCGTCCTTTCGTCAAAAAC
ATGAGTTCTAAAATAAATATCTTGACAGATGTACTGAGGAATAATGTTTCTTTTAAGTTT
AATGAAATGATGAAACTTGAAGTCAACAAAATAATTGCAGAAATAGCTGAAAAAGGCACT
CTCAAATACCCGGATTTGAATCAGGAATTTACCTTACACTGTGATGCAAGTAAAAGCGGG
TTAGGTGCTGTTTTATCTCAAGCAAAGGGTGTAGTGGGTTACTTTTCGTACAAACTTAAA
GACTATGAAACAAGATATACCATAGTCGAAAAAGAAATGTACTGTGTTTATTTATCCCTT
AATTATTTTAGAAATATAATTTTGGGAACAAAAATAATAATTTATACCGACAATAAAAAT
AATTTTTATGATAAAAAAAATATAACGAGTAGAGTAATGAGATGGCAAATCTTAATTAAT
GAATACGAACCAAAAATTGTACACATTGATGGAACAAAAAACTCTGCCGCGGATTATATC
AGCAGAATGTTTTCAATAACTGAGCAACAAACATTATATTCGAAAATCGGAGATATATTT
AATAGGATTAAAGGCAAAGAGTTAATTAAGTTAGATATTATAAAAGATTTTGTGCGGAAA
ATTCACAATCAGTTTGGTCATCCAGGAAGCTATAAACTATATAAAATATTAATTGATTTA
CATCTATTTAAGCTAAGAGAGTTGTGTATCGATGTAGTAAAAAGGTGTAAAAAATGTCAA
TTTAATAAAGATTACACAAAATTTGGTAAAGTAATAGGTAAACTTTCAGGGAAAGAAAAA
CTTGAAACTGTTTGA
>consensus_ORF_AX_DDE_TnpIS1595
ATGACGGGTGTTTNTGATGCAGTAGCTGGNNTGATTGAAATAAAAAATATTTATAATTCA
ATATTCATTGATAACGAAGAGTGTANGTNATTTTTGGCAGCTTCTGGGATTCTAAAAAGC
ACTATTATANGCTCTTTTTGTGNAAATATTGCTTCTCTAATTTACTCTAACAGGGATTTA
AANAAAAAAATATANAAATGTAAAAAAAATATTTGTAAAAAAACAAAATCAATTTTTACT
CAATTTCATGGCAAACTACCTAAAGTAGAGTTCAAATTAATACTAAGGGCCATTTATTTT
TTTGTATGCAATTTACCAANCTATTTTATATTTCCTAGCAGTGAAATGAGCGAAAATACA
TATATTAAAATAAAAAAATTATTAATTTCAAAGTGTAAATCTTTAGTTAATCAATCAAAG
ACAATGATCGGGGGTCNAGGCAAAGTTGTTCAAATAGATGAAACAGCTTTTAAAAAAGGA
AAAATAATTACNCATCCATCTTCCCACTCAGATGACGATCTAGAAACACAGTGGCTTTTG
GGAGTTGTAGAAGAAAATTCTGGGGNAATATTATTAGAGTTTATTCCAAACAGAAAAATA
CACACAATAGCAAATTTTATTAAAGAAAATATAAAGCAGGGTACAACAATTAAGACAGAT
GGCTACCCATCTTATCCAATGTCAATTAAACAAAATAAAATGGATCATGTAATTGTTAAT
CATAAATACGGATTTCGTAATGAGTTGGGTCAAACAACGAATACAATTGAAGGTGTTTGN
TCATTATTAAAATATGATATTAAAAAAAGAAAAGGCATAAGCAGGGAAGTATTAAAGGNC
TATATTTATGAATTTTTATGGAGGTATCAGAATTTAGATAATAAGAATGTTTGTTCTTGG
TCCTACGGGTTTCTTATGCTATTGAATGAATTAAAAAATTAA
>Consensus_retro_AQ
TGTCATGAATTAATGACTTATTATATGAAATTTAAAAATAAATATTTAATTAATAATTTT
TAATTACCCATGGACAGTAAGAAGGAGAAACACTTTATAATTAAAAAGGATGATAAGTAT
AACTTTTATAATTTTTACATAAAAACCCATAAAGTCCCATCTTCTCGGGACATAATGAGC
TCATTTAGGAGAGAGGATGAGAAGGTAGAAGAGGTTGCTGCACGGCTTGAGAAGTGCAAG
TTAGTAGAGCATTTGGAATATGCATATGAACCAGGAAACACTAAGGTAAGTCTTAAGAAG
AAGATACCTTACCTTGAAAATGTCAAGATACAAGACATAAGAGAATGGATTACTAATGTA
AGTGAGGACATAAAACAGGCTAAATGGTCTGATGAGGACTCAGTGGAAATATTAAATGCA
TTAATAAGGATTCCATACGTGAGAAAGAAGGAAAAATATTTATCTCCAGCTGAAATATTT
AGTGATTTGTATGATCATTATTTTCCTAAAGAAGATAGCTATATATATCTGGAAAATCTA
AAGAATATTAAACAGAATTCATTTAACTGGATAGGTGAGTATGTGGAAGCCATTAACAGA
CAAGTAATAAAGATTAGCATAGCATTAAAACTGTCAAAAAGAGAAATACAAAATAGGTTT
GAAGAGGCCTTCATTACAGGACTATGTGTAGAAACAAGAATTGAAATGATAAACCTAAAA
TACTATGACAACATTCATATGATGATAGACCATATCAAAGAAGTGGAGAAAGTTATTAAG
GAAAATGTCTTAACAGATAAGCACAACATTACAAATAATGTAGAAGAAATTAAAAATAGT
AACTATGATTGGAAGAATAAACCAAAGAAACCTATAAAATCTAAACAGTGGTTTGAAAAA
TGGTGTAAAATCTGTAAATCATCAACACATAATACAAAGGAATGCTTTAAACTTAATAAG
GATAAATTATATGTTAAAGGATATAGCAAATCAGATGATTCTAAAAATAATAAAATAGCT
GGTAAGAATGATCCAAAGGATAAGACTAGAAGTTATATATTGAAGAATAACTATAGGACA
GTAGGACTACTAAGAATAAACTCATATATAAATGAAAAACCGTATGAAGCTATATTTGAT
TGCGGATCAGAGTATAATTTCATCAATGAAAGCATAGTAGGTGAATGCAAATTAAAAAGG
GAACCAATAAAAGAATTNNCGCTTACTTANGGAAATGGAGAAACTAGTGTAATTAATACT
AAAGTANNTGTAAGATTTAGATTAGAAGATCATGAAAATTGTTTAGAGGAAAGCTTTTAT
GTAATCAATGAATGTGATTTTNNAATANTATTTGGAAATGAATTCTTTATAAAAAGAAAA
TGTATTTTAGATTATGCTAGCAAAACGATGACTATTGAGAACAATATAATGCCNATGAGA
TTTACAAGTAGTCAGAATGAAGTATTAAATCCACTAGGGGAGTTAATAAATAATAATAGT
TATTATTCTTTTGATGTNAAAAGGGAAAATATTTTAAAAANAATAAATAAATTAAATAAA
AACAAAATGATTGGATGTTTGAAAGGNAATCAATTTGAAATAAAAATCAAAGATAATAAA
ATTATTCATTTAGATCAATATCCTGTTGCCTTGAAAGATCGAGAAAGAGTTCAAAAATTA
TTGTCTGAATTTTTAAACAATGATATAATTGCATATTCAAATAGTGAATTTGCAAGCCCC
GCGTTTGTGATAAATAAACCTAATAATGAACTAAGGCTAGTTGTGGATTACCGTGAGTTA
AACAAATACACGGAAAGGCTACCTTATCCATTCCCGGATATTTATGAGAACATCAATGAT
TTAATTGGTAGTAAAATATATAGTAAGTTAGATATTAAAAGCGGATTCTACCATGTTTTA
ATGAAAAAAGAAGATAGACATAAAACCGCTTTTGTTATTCTTAATGAACAGTATGAATTT
AAACTGATGCCGATGGTACTGTCTAATGCTCCAATATTTTTCCAAAAGGAAATTAGCCGT
TTATTTGGACATGTAAAATATGTTAAGATTTTTGTGGATGATATTTTGATCTATTCAAAA
GACGAAAATGATCATATAAAACATTTAGAACAAGTTTTAAATATTATTGAGAAACATAAA
TTAACGATAAGGTTGGACAAGTCTGAATTTTTTAAAAATGAAATAAAATTTTTAGGACTA
ATTATTAACAGTGATGGTTATAAACCTGATAGAAACAAATTTCAGAAAATTAATGATTTA
ATTAAGGTCAAAAATAAAAAACAANTCATGAGATTGATTGGATTTCNNAATTGGTTCAGG
CNATTNATTCCGGATTTAAGTAATAAAAAAATAATAATAAAATTTTATTTACTGATGATA
TGNAAGAATACAGTGATGGCAATATTTAAACAATTAGATGACGAATTTATATTACATTTC
CCAGATGTTAATGAAAAGTTCAATCTATTATGCGATGCATCTAACAACGCTCTAGGAGCA
ATTTTATATCAAAAGTANGGCGTGATTGGATATTATTCATACAAATTGAAGGATTATGAG
ACCCGTTATAATATTATGGAAAAGGAAATATTGTGTATTTATTTGTCCTTGAAGCATTTT
AGGAAGATTATTTTATGNTGTCTGATAGAAATTAATTCAGATAACAAGAATATCTTGTTT
AGCAGCTCAGACATCACATACAGAATTTGGAGATGGCAAATGTTAATAAACGAATACAAT
CCCATAATTTTACACATAAGAGGAATCGATAATTGTGTTTCTGACTTTATTAGTAGATTA
TATTTAGTGAAGACAACATGTTATGAAAATAAAATTAAGACTATATTGAACAAATATTTA
ATAGATAACCAGTACAATGGAAAGCAAATAAACGTAAATGCTGGACTTATTTTGACAGAT
TATGTGCATAATTGTTTAGGACACCCAGGAAGTTCTAAATTATTTTACACTTTAAGAACC
GTTTATAACATAAACGAACTATTTATGATATGTAAATTTATAGCATTTACTTGCAAAAGC
TGTCAAATGAACAAGAAAGACTATCAAAAGGCAGGTAAAATAGTAGGACATTTAGCTGGT
AACAAGATACTAAATAAACTATCAAGTGATATAATTGGACCGTTCTTTTCAGCGGAGTTT
AAAACAGACTATAATGTGAAGAGATTTTGGATAATTACTTTTACTTGTACAATAAGTAAA
TTTACAGTGTGTGAGCCTATATTAAGGATAAATGGAAGTGAAATATATGCAATTTTCAAA
AAAGGNATGGTTAGACAAATATTCCATACCAAAGAAATTATAACAGACCAAGGCAAAGGG
TATATGAGCAATTATTTTAAAGAGAAAATGAAAATCAACAAAATAAATCACATTATAATT
AGCGCATACAATCCCCAGAGTAATAGTATCTCAGAAAGGATTAATTCTGAAATTATAAAG
ATTATGCGAATTTACTCTGGAAAAGAAATAAAGTTGATTTTGAAAAAGATAAGACTTAAT
ATAAATAATACCTATNACACGGTTACAAAATGTTTACCAAATGAATTGATCTTAAAAAGG
AATTTAATTGATATTAACAAAGCTGAAAAAAATATTGATCAACAGATTGTGTTAGATAAT
ATAAAAAAATCTAATCTAAAAAATTCAATAAAACAAAATAAATCTCGTAGAGAATATAAA
TTTATCAAAGGAATGAAGATACTATTGAAGAATCAGGAATTGCAAAAAATTAAAAATCTT
TACAATGGACCATACATTATTGAGGAGGTAACGAATAACAATAATACTTTAATTGTGTTT
GATGAGGCAAATAAAATATTTAAGCAAGTAAATATCAAGAATGTAAAGATTTTCTTTGAA
AGGGGTGAATGTCATGAATTAATGACTTATTATATGAAATTTAAAAATAAATATTTAATT
AATAATATTTAATTACCCATGGACAGTAAGAAGGAGAAATACTTGATGAATAAAAAGGAT
GATAAGTATAACTTTTATAATTTTTATATAAAATACCACAAAGTCCCATCTTCTCGGGAC
AT
>Consensus_AY_DDE_TnpIS1595
ATCAAGTGTATTATACGGCAATAAGTGCCGTATAATACACTTGATAAAAATAAATTATTT
TTAAAATTATTNCCTTAATGCGAAATAGAACTACGGAGTATGATGCATTTGTAGGTTCAA
TGAGAACAGCAAACATTGAAACTGTAATCCAGAGATTAATGTCAATTCGATTACTTTGTC
GCAAGATGAGGTGTGAAGGTTGCATACAGTGGATGGAGCTNACAAGAAGAAATGAAGTTA
GTGATGGATANAGCTGGAACTGNANAACTAGTCACTGCAGGTTTTATAATAATCGAATTT
CAATTCGTCGAGGCTCATTTTTTAACAAATACAAGCTTCCGCTAGCTGATATATTTTCAG
TATTGTTTTGCTGGAGCCAGAATAAACAGGTTCAAACCGTTGTTGACGATCTTAAAATCA
ACAAAAAGACGGTTATAAAGATATATGCAAATCTTAGAAACCTAGTGGCAAACCATATAG
ATGAGGAACNAATATTACTGGGAGGTCCTGGTATAGTATGCCAGATTGATGAGTCATGCT
TCTCACATCGAGTAAAAGCTCATATGGGACGGGCTTCTCAAGATCCTATATGGGTATTTG
GTATCGTAGATACATCTAAAATTAGCAAGCGATTTTATGTTCAGGTTGTAGCTGATAGAT
CGGCTGATACACTTTTACCTATAATCGCCAGAATTGTTCGTCCTGGCTCAACAATTCATA
GTGATGAATGGAGATCCTACAGAGGTCTAACAGCTAATGGNTACAATCATCAAACAGTCA
ANCACAGTCTACACTTTGTTAATCCCANGAATGGAGTTCATACGCAAAGAATTGAATCTC
TCTGGAATCAGCTAAAATACAGAATAAAGATGATGAAAGGTGTTCGNANAGATGAGCTTT
CTTTATATTTAAAAGAATTTATGTGGCGTGACTGGTATCCCNAAAACATGCATCTCAATC
TTTTCTCAATTTTAAAAGCANGAANNCACTAATCTTCTNAATAAAAAAGNNTTATAAATT
TTTATNNTTATATGNTTTTTTAAAACTTTNNTCTTGTGTTATTGTTCTTTTCTATCATAT
TTTTATATTTTTTTACATTTGGGTGCCGTATAATACACTTGAT
>Consensus_ORFp_retro_AR
ATGTTAGGGCATAATAAATATTATACTAAAATAGATTTGAAAAATGGGTTTAACCAACTC
AGCTTACATGAAGATAGCAGAGACATTACTGGTTTCGTAATCCTTAACAGAAATTTTGTA
TACAAACGAGTACCATTTGGTCTTAAATCAGGACCTAAAATATTCCAAAAACACATTCAA
GAGATACTATTGGATTGTGAGAATTGCTTTGTATATATAGATGACATAGTGATATTTGGT
AAAGATGATAATGAACATGACTTAGCAGTTATGAAGGTTTTAGATAAACTAGCAGAATAT
CACGTTAAGTTAAATTTAGATAAAAGTGTCTTTAGAAAAGAAAGAATAGAAATACTTGGA
TATAATGTTGAATTTGATAAAATTGAAGCTGTAAAAGAAAATTTATATAAACCCTTAACA
TATTCTAAACCTACTAATAAAAAGAACTTGCAGAAAATTTTAGGATTGTTAAATTGGTAT
AGGATCTTTATACCAAACTATTCAATGAAAATAAAACCCTTGACCGACAAACTAGGAAAA
GAAAATGGCAAAATTAAATCGATGAACGAATTTAAGTGGAATGAGCATGATGATAATATT
TTAAAAGAAATAATTAAAGAAGTTCGAGATTGCGATTCGTTGAAAATTCCAGATGTTTCC
CTGCCTTTTATTCTTCACACCGANGCCNGTGATTATGGTATTGGTGCTGTATTGCATCAA
AAACATGGTGTTATTTCTTATTACAGTAAAAAATTATCGGGAGCTGAATTAAACTATACC
ACTATTGAAAAAGAATTGGATTTTAGGCATATTACGCAGCTTACAGTATTTCAGGAATAT
TATANNNNNANNNAANANANTANTNAANANNGATNNNAANNANNNNTNNNNANANNAATN
NNNTTNNANTAA
>Consensus_retro_AR
TGTGGTAATCAACCACACACTTCTNCTACTTCCTTAAATGCTTTAACNAATCAGCTTAAT
CAGATGNTGTCTCCTCAAGAAATCAAAAAGAGGAAAAATGAAANTGCTGATTATGATTGG
TTGGTTTAAAGCATATAAGAAAATACTTTAATTAAAAATTATTATGGGAAAGTATATTTA
TACTAAAACTAAATTTTATTNAACTAACTCCTCTTCCTCTTCGCTGGTCCAAAGGTACCT
AAAATCGGGCCAGCGAACCAGAGGATACGACATATTGAATTCAATGTCGTCCATTTGTTC
TNATGANAAAGAAGAAACAAGAAAGAACAAAGAGGCAAAGGAGTTTGAGTATAGCTTTAC
ACCAGCCAACACCTCACNAATACTCAAAAGAAGACTAGCGTACTTAGAAGACATNGAAGA
GCAAGATGTTGAAACATGGGTAGATGATTTCAGGATGGCAACTAATGAAAGTCAATGGAA
GGAGGATGTAGCAATAGCAGTACTATACTCTGTAGTATCAAAAGAAATATTAAAACAAAT
CAAAAAATCCTCCCTAGATACAATGTTAGATAATTTAGTAACACTTAAGTATCCAAGCAA
TCATTTAAGCTTTATTTATCTCAACATAGGAAATATCAAACAGGATAACTATTTATTCAT
TAAAGACTATTATTTGTCATTATTTAAAGAAGTAAAAAGAATGTCATACATCACTAAGCT
TACCATTAAAGAACAAGAAGCCAAAATACAGGAGCTATTCTTCCAAAACATGTCACCAGA
AACAAGGATGGAACTATTCAAACAGAGCATAATTGATTGTGAAAACGCAATAACATATTT
AACCGGAATTGAAAATATGCTAATAACACTGGAAAAGGAGGAATCATTATTGAAGACATC
TCACATTATGAGTAACGTGCCTCTTACAAATGAACACAAACCTGTTAAGTTCAATGAAGC
CAAAAGAAAATATTGCCCATTACACAAATCGTCCTATCATGATAAATCAGAATGTTTCTC
ATTAAAAAGAAAAAAGGAAACTAAACAACAACCTAGATCAAAAGAATACACGCAATCAAA
GGATTCAAAGGGAATTAATATCATTAAAGAGCCCCAAGGAAATTTAAGTCTAATCAAAAT
AAATGTTTTCCTTTCAGGAAAATCAATCAACGCATTGATTGACACAGGATCACATAAGAG
TTATATTTGTGAAAGAATTCCACAGCTTCTAAATCTTGAGACAGTTGATATGACAGAATA
TACCGCTCAATTAGCTGATGGAAGTGAATTATTAGTTAACAAAGCCTTAAAAGCAGCCTT
TAAAATTGCAGAACACGATCAAGAATATAGCATTTCATTAGGACTAATAAACTCTAACAA
NGATGAAATAATTCTAGGAACAGATTTTCTAAGTAAGTATAATGTAGTAATCAATTATAA
AAATAACAACATACAAATTGGTAAAGTGATACTAAACTTAAGTAATGAAGACACCCTTGA
CTGGAAAGAAGACCCAGACAGCTTAATAGTTCAAAAATCTGAAATTAACGCTTTATCAGA
AACACCAAGCAAAGAATTTAATAACTATATTGTAGAAGCACAGAAAAGAAATCCCGAGTT
AGGAACAATAGACACTAGTCCATTTACTATTGACCTTATACACGACCACGCAATATGCTC
AAAACCATATCCCATACAAAATGCATTGTTTAACCAATTTAGGGATGAGATCAAACGACT
CCTAAAACTTAACATAATAAGGCCAAGTGATTCAAGATATGCATCTCCAGTATTTGTTTC
ACTCAAAANCAACGGATCTCTGCGCATATTAGTTGATTATAGGAAGTTAAATGAATCCAC
TATCAAAAATAACTTCCCTTTTCCTACAATCTATGAAGACCTTCATAACTTTAAAGACTC
TCAATATTTTTCTACTTTAGACCTAAAAACAGGATATTATCAACTAAAAGTAGATGAGAA
AGATGTACACAAAACTTCCTTTGTATGCCCAATAGGCCAGTACGAATTCCTGAGAATGCC
TTTCGGACTATGTAACGCCCCGAAAGCATTTCAAAAGGCCATGACTAAACTTTTAGAAAA
CTTCACTAACATTAAAGTCTACCTTGATGACATTATAATATTTTCAAAGACATACAATGA
GCATGAAAAGGATATAAAAGAATTAATTGATTTTTTAATTAAAAATAATATATCAATAAA
TTATGATAAATGTCAATTTTTTGAAAAGGAGATAAAATATTTAGGTTTGATAATTAATGG
CACGGGAATAAAACCAGATATAACTAGAGTAAAGGAAGCTATGATTACTTTTATACCTAA
AAACAAAAGACAACTACAGAAACTCATAGGATACCTCAATTGGTACCGTCCATTCCTTAA
AAATTTAAGTAAGAAAATATTTGACATAACAGAAATGCTAAAACAGCCTAACTTCACATT
TAAAAAGGAACATAAAACCATTATCAAAGATTTATTTAACGAAATTAAACAAGAAACGCT
GTTACATTACCCAGAAATCGGTCCAGATTTTGTACTAGAAACAGATGCTTCAGAACTGGC
ATATGGTGGATTCCTAACGCAGAAAAATAAACTGATAGCCATAAAAAGTGGCAAGTTTAA
CAGGAGCCAACAAAATTATCCTCCCATGGAAAGAGAATTCCTTAGCATATTAAAGTGTCT
GATTACATTTAAAAATATCATATTTAATCAAAAAATAATAATCATTACAGATAACAAAAA
TTTACTATACACTCCAAAAAACGGAACTACAAAAGCTCAAAGATGGAGAATGATTTTAAA
TGAATTTAACTATGAAATTAAGTTCAGAGAGGGTAAGCTAAATATAGGAGCCGATACAGT
ATCCAGACTATGTAGTATACAAACCCCTGCAAGCTTCAGTAACTTACTAGACAGACTGAG
TCATAAAGAAAAGCTGTCCTGCTATAGCCCTGAACAAATGACNGAAAGGGAATTTAAACA
GTGTGTAGAAGCCATTCACAACCAATGCGGTCACCCAGGAGTAAGCTTAATCTACAACAG
CATTAAAGACTATTTCAACATATCAAGAAAAAAGAAAATAATTGAAGATGTGGTATTAAG
TTGTTCCTTATGTCAATTTAATAAATATAATAAGTATAAATATGCTAAAATACAAGGATG
TGCAACTTCAGATTCACCTATGGAGTTTATAGCTACCGATATACTCGGACCTTTTAACCT
CAATGATTTCAAAGATGATTATGATAAAAAATTTTGGTTAATTACATTTACGGATGTTTG
TACAAGATTCTCAGAAGTCCAAATTATCTATAACATCACAGGATTGGAAGTAACTAAAGC
ATTGGAAAAATGGATTAAAAAATTCAAATCACCAAAAAGGATATTGAATGACCAAGGCAA
AGCATATATAAGTAATAGGTATAAACAGTATTGTGAAACAAACGGAATACAGGTGCACTA
TACATCAACTTACAACCCAACCGCAAATGGGATAGCCGAAAGACAGAACAAAACTATCAA
AGAATTACTAAGGATTTACAAATCAAATTTTATCTTAAAAATAATAAAAATAATTAATTT
AAGATTAAATATTTTTATTAACAGAACCACTAAAATGGCACCATACACAATCATCAATGG
TTACAACTGGTTCGATCCTAATAAAACAAGACAAGGGAACATCCTAAAAGAGCTTAGTAA
GAATAAAACAGAGCAAAGCTTATTGAATGAAAGTTTGATTAACAAAAAGAGAATAGTAAA
ATATAAGTATCAAATAGGACAAGAGGTATTAATCTTAGTAGAGAACCCTACAGCATTGGA
AAGTCTTTATAATGGCCCATATGAAATTTTAGAAATTGACAGTAAAGGAAATAGGGTTAA
AGTTGATAAGGGAGATTCTAAAGTGTGGGAGAACATCAAACGTTTAAAACCCTATAGGAG
GGCAAACTGTGGTAATCAACCACACACTTCTTCTACTTCCTTAAATGCTTTAACTAATCA
GCTTAATCAGATGATGTCTCCTCAAGAAATCAAAAAGAGGAAAAATGAAATTGCTGATTA
TGATTGGTTGGTTTAAAGCATATAAGAAAATACTTTAATTAAANATTATTATGGGAAAGT
ATATTTATACTAAAACTAAATTTTATTTAACTAACTCCTCTTCCTCTTCGCTGGTCCAAA
GGTACCTAAAATCGGGCCAGCGAACCAGAGGATACGACA
>Consensus_ORF_retro_AS
ATGATAAATAAAGGTAAAGTAAACAATTATTTATTTTTTATTAAAAGACATCATGTTTCC
AGCAATGAAGGAGTAAAGAATACTTCTTCCAAGGCAAAAGGATATTGCCTTGTGGACATG
TTCTTCCAGAAAGACATGGTCCAGCTGGATTCCAGCATTTTTGATATCAAAAGAAAAATG
GAATTTGCTTACAATGAAACTCTTAAAAACAAGAGAAAAGAAGAAACTGAATATAGTAAC
AATAAGAATATGTATATTGATTTTGATGTAAGTGTAAATGGATCTAGCATAAAGTTCAAG
AAAAGCCTAAAGATATTATTTAATTTAAAAGATTCTAAGATTTTAAGTTGGCTAGATGAA
TTTGACAACCTTAAAAATAGCTTTAATTGGACACAAAATGAAGTACATATAGTATTAGAA
AACTTAATTAAGGACGAGACATTTGATAAGTCGTTGCTCAAAGGAAATTATATGGACATT
AGAGAATCTATTCTAAAACATTGTTTTCCATCTAGTGAATCAATTATTCATTTATCCAAA
TTAGAATCCATCAAACAATGCAATTATTTCCTTTTTTGGCAATATACAACAGCAATTGAA
GAAGCACTTTTCACATATTCTATTTCTACCAAAATGCCTAATGCAGAAGTTATAAGAAAG
AGAAAGGAAAGTATCTTACGCGGGTTGAGTGATACTACCAAACATGAAATAATCAAGAAT
AATATTAGTAGCTCGGATGATATTATTAACTATGTCAGACAGATTGAAGAGAAAGTTCAA
ATCTTAGTCGAGGAGAAAACTTCAATGATTAATGCCAATAAGATTGGTATTGAGAAAGAA
AGCACAGCAAACTTTCACACGTCAAATAAGTACTGTAAAATTCACAAGTCGTTTAATCAT
TCAACAAGAGAGTGTATGCTTAAAAAGAGTGATAATTTCAAAAATAATAAAATTAATAAT
TTTAAAAATCAAAATAAAAATTCTGATAATAATTTACTATTTGAAAATAAGGATAATAAA
ATCTACACTATACAGATACCAATAACTATAAAAAACACGTTTTTAAATAGTATTATTGAT
ACTGGAAGTTCTAGTTCCTTTATTAAGGAAAGTGTAGCTAGTAAATTACATTTAGATGTA
ATTAAAATGGACAATAAAATGAAAACGCAAATCGCCAACGGAACCGAGGTGCTGATTAGT
AAAAAATGTGTAATAGAATTTAAAGTAGGAAAGATTGATGAAATCTTTAAGGAGGTCTTT
TATATCCTTGAATGCCTACCGGTTGACGTTTTATTAGGAAATGAGTTTCTTATTAGAAAT
GAATGTACAATTAATTATAAAAAATTAGGTATGTTTTTAAGACACAATTTCGTTCGGTTT
AGTAATGACGAAATTTCTAATTCCTTGAATAATCTTGATAACGTTTTAGTTGAAAATGCA
TTTATACAACAAGAGGTAGAAAAACACAAAGTTTATGACTTATTAGAAAAATACCAAAAT
TGCAATGAGGATTTTAAAGCTATTAAGACTGATCACATTAATATACAATTGAAAAAAGAC
TATCAGGTTGTACAAGTAAGACCATTCAATCTTTCTTTTAAGCATCGGAAATATATCGAT
CTAGAAATAAAAAGATTGCTAAGAGAAGACATTATCGAAAGGTGTCATTCTAATTGGTCA
TCACCGGGGTTTACAATCCCGAAAAAATCTGGTGAATTGAGGCTTGTAATTGATTTCAGA
GAAGTAAATAAAAATGTCATTGATGAAGTGATAAGTATACCCAAGATTTTAGAAAATATT
CAGATTTTAGGAGAAAATAAATGTTACTCAAAGATTGATCTAAAAAATGGTTTTAACCAA
TTGGAACTTGATAAAGAAAGTAAGAAAATAACCGGCTTCGTTATTCTTAACAAACAATAT
TGTTATAAAAGAGTACCGTTTGGATTGAAAAGCGGACCTAAGATATTTCAGAGACAAATT
GAAAAGATTCTTGAAGGAATATCCAACGTGTTTATATACATCGATGATATAGTGGTATTT
GGCAAGAACAAGGAAGAACATGATAATATCTTATACGAGGTTCTTAATAGATTCTTAGAA
TATAATGTGCGAATTAATTTTGAAAAATCTGAATTTTTTAGAAATGAAATTAACATTTTA
GGGCATATAATAAAAGAAAAAGGTATTGAAATTGATAAAAATAAAATTAATAGATATTTT
AATTTACCTGATAAGATGAATAAGAAAGGTGTACAGAAGTTAATGGGAGCACTAAATTGG
TATCGAATGTTCATACCAAATTTTTCGGATAAAATAAAACCTCTCTCTGATCTTTTACAA
GAGAAGCAAAATTATAAATGGTGTGAAGAAAGGAAGGTAAAAATTGAAAAGTTGTTAAAG
GAGATAAATAATTCTACCTATTTAAACTTTCCGGATTTTTCTCAAGAATTTTATCTTGCT
TGCGACGCAAGTGATGTTGGCATTGGCGGTGTTTTATATCAGAAGCATGGTATACTCGGA
TATTATAGTAAGAAACTCAATAAAGCAGAACAAAATTACACGGTTGTAGAGAAAGAGTTC
TTTGCAGTTTATAAAACAATGATTTTTTTTAAAAACTTAATTCAAGGATTTCCTATTACA
GTCATGAGTGATAATAAGAACATTACATACTTGCAAAATAAAGTAATTGAAAAACGCATA
CAAAGATGGACAGTTCTATTGAACGAATTTGACCATAAGTTGAAGCATATAAGCGGCGAA
GAAAACAAAATTCCTGATTTGTTGTCTAGGGGAAAATTAGAATGCAGGGAAAATGAGGAT
AATATATTCAATATATATTTTTTAAAAAGCATTAATTATAATTTAATTGGTTATATTTTT
TACCAACTTGATAAATTAAAATTAATTAATGAAGAATTAAAGAAACAATTCGAATTATAT
TTACAAAATGAACATAATAAAATTATGATTACCGATGAAAAGCTATTTAATAGACTTNTA
GATATCTATCACATTAATTTTGGTCATAATGGAATAAATTCTACATATCATACGCTAAGA
AAATTCTTTAATATTCCTAAACTATATTTACTCATTAAAAGATATATTAATAATTGTCAT
AGTTGCTACAAATGCAAAAGTAAGTATCACAACAAGGAAGAGCTTTATCCCATACGCTCA
GATAAGCTTTTAAAAAAATTAAGTATGGATATATATGGTCCATTTGACAAGGAAAGTTAC
TTTGACAACTCAACTGAAGAAAAAATATATATCTTTACTCTAACAGATACATATAGCACG
ATTACTAGGATTTATCCGCTTTTAAAAACTAACAGTAGCGAAATAGTAAAGTGTTTGAAA
GAATGGTTTACAGAATTTGAAAAACCCGATGTGATAATATCAGATAATGGCCGACAGTTT
ATTTCAAAGATTTTAAATGATTTCTTAAAAGATAACAGTGTTAGACACATATTGATTCCT
GAATATTCTCNNGCAAGCAATGGGATTTCGGAAAGAATCAATAGAACCATCAATGAAGCG
TTCAGACTATATTATGGCAAAAATCTAAGAAAAATACTGAAAATAATAACAAGACGGTTG
AATTTGACATATAACAGAAGCATTCAGCACATGCCTCAAGAAGTAATTGATTACAACATA
AATTTGCAAGGCATTACTAATAATGATTCAAGTAAAACCGAAGTAGAAAAAATTAAAATA
GGGGATGAGGTGTATGTAAAAAGATTTGGATTTAAAGGCAAAGCAGAAGAAATATATGAA
GGACCTGTTAAAGTTGTAGATGTAGGAAAGAAAAATCAATGGATTAAGGTTGAAGACATG
CCTAACTGGCAGCATATTAAAAACATT
>Consensus_ORFp_retro_AT
ATGAGCCAGAGGGAAATCCAACGAACCATTACCAACAGCTTTTATGCTGGGTTAGACAAT
AAATGCAGAGTTAAGTTCATTGAAGATGGGATTCAGGAGATTGAAATAATAATGCGTAGG
ATAAGTGAAGTAGAAAGATTTCTTATCGAAAAGAATCATAAGCCACCTCAGCAGAATACA
GAACCTTCTAGGGAAATCAGAAGAGACATGTATAAGACAAAGTTCTGCCATTATCATAAG
ACTGCATCACATAATGATACAGAATGCTTAGCTCAGAAAAATACTGCAGGGAATGGTGAC
AGAAAAAATAATAATTCCAGTGTGATTAAAGACTCTTCTAGTTATTCTTCTTTAATCAAA
TTAAATATTTTTTTGGAGTCTTCTAAAAATGTAATTGAGGCTTTAATAGATTCGGGAGCC
ACTAGATGTTATATAAACACCGAAGTTTGTGTAAAAAATCAATTAGATGTCGTAAGGATC
GAACCAATATGCATTGAATTAGCAAACAAGAATAAGTTAAAGGTTCATGAAAAATGTACC
ATCACCTTTAAGGCTTTACCTAGTAAGAAAATATTAAAAATATCAGCATTAGTTCTCAAG
GATTTAAGAAATGATTTAAATATAGGGAATGATTTTCTGTTTGAGAATGACGCAATGATG
GACTACCGAGAAGGAACACTACACCTTAATTCTGAGGAAATGAACTCAATGGAAATAAAG
CCATACAGATGNAAAAGTGGCATGGATCATGATCTAAGTAAAACAGTAGAACTTTTGCAT
ACCATAAATGAAGACACAATAACAAATTTAAGAGAAAAATATACAATGAAACAACCACTA
ATACATCCAATCCCACATTTTGATTTTGAAATCTCGCTTACAGATGAGACACCAGTAAAA
TGTAAACCTTACTATCTTGCCTTTAAGCACCAACAAAAATTTAAAGAAGAACTAAGACGT
TTGCAACAGCTTAATATTATATCCAGGAGCACCACCAACTATTCATCGCCGTGTTTCATC
ACTCCCAAACCAAACGGAGACATCAGAATACTTATTGACTATAAAAAACTAAATGAAAAG
ACTACAGACCTAGACTTACATTTCCCTGATGTTCACAATGAATTGCACTCCTTTAGAAAG
GCAAAATACTTCAGCACACTTGATATGATGGCTGAGTATTATCATGTTAACATAAAAGAA
GAAGACAGAATGAAAACGGCATTCATTACACAATACGGAAAGTTCTANTTTAATCGGGTC
CCTTTTGGACTTAAGAATGCTCCAAAATTCTTTAACGATATGATGCAAAGGATTTTGGAA
AGTTTCGACAATGTGAAAGTATTTATTGATGATATTATAATATTTACAGAAACAAAAGAG
GAAAACTTAAGTATACTTTGTGAAGTGTTGGAAGAACTAAAAAGGAACAATATCTGTCTA
AACTTTAACAAGTGTAACTTCTTACAAACTTCGATAAAATATTTAGGAATGGATATTGAT
GAAAATGGAATTAAACCAGACCCCGAAAGGTTTAAGGCTTTTGACATATGGATTGATATC
AAAACAAAAAGGCAACTACAAAAAACTTTGGGCATGATAAATTGGTATAGACCATTTATC
CCCCATTTAAGTGAAAAGATGTGTGATATATATGGGAAACTTGAAAACAAAAATCAAATA
TATGAGTTAGATGAAAAAGATACTAATACTCTGAAAGCAGTTTATGAGGAAATAAAATCA
GGAACTATGTTATACCACCCAAACTTATCGGAACTTTTTGATCTATATACTGACGCCTCA
GAAACTGGAATTGGTGCAGTGCTGAAGCAAAATAACAATATAGTTGGAATCTACAGCACC
AAATTAAACCTTAACCAAAGAAAGTACTCGGTAATGGAGAGGGAATTATTAGCGATGATG
AAAACGCTAAAATCATTCCGAAAGATGATTATTGGAAATAAAATAAACCTTTTTACTGAT
AACAAAAATCTACTCCATCAAACACAGGACTATGATAGTAAATGTCAAAGATGGTGCACG
TTAATTAATGAATTTGATATTGCCATACACCACATTAGTGGAAAGGAAAATGCAGCAGCT
GATTGGTTATCAAGGACTTCCAATCAAGAAACATTTAACTTGGTATCAAACGAATATCCT
CTTATATCCATGACACAGATTTTAAATATTCATAGAGAGAAAGGACATCCTGGAACAACA
ACTATGATCAATACATTAAGGCGATTTTACGAAAGAACTGGATTAGGGAACAAGATAAGA
GAAGTAATCAAACATTGCTTAGCATGTCAGAAAAACAAAAACACTAAGTACAGGTATGGA
TTGGAAGGACCCTCGCTAATGACGAAAGAACCATTAAAACATATCTCAANAGACGCATAT
GGCCCATTTCCAATTGCTAACTATTANACAAGCATCNNAACAGAAAAATTGTTTTTTATT
ACATACACCGACAGATANTCAAGATTCACAAAGATCCANATAACCAAGAACGTAACAAGT
AAACAAGTAATAAGAGGTTTGGAAAAGGAATGGATAGGCATCAATGGAACCCCAAGATCA
ATCTTAAGTGACAGAGGAANATGCTTCACAAATCAAGAGTTTAGCGCATACTGTAAGAGC
AATAANATACAACGTATATTAACTACCCCCTATAATCCCACTGGGAATTCCATCTCCGAG
NGAATGAATGGAACAATAACTACTTGTNTGCGAATCTACAAGGACCATAGCATAAATAAA
ATAAAAGAAATAATTGAAAACAGGATAAATCTGTTTGTAAACAGAAACCTTGGAATTACT
CCTATTGAAGCTATCAATAGAAACAATCCGCTCAATATAGCTAATATAAAGCCTATATCA
ACAAGANAAAAGGATAAAGAGGTATATAAGAAAAGGAAGCAGCACTTTGTACCACACAAC
TTCAAACAGGAGGATCCAGTGTATTTGAAAAACTTCAATCATGGAAAGTTAGATGTTTTG
TGGAAAGGTCCATATAAAATTATTGCAGTAAAACCCAAACAAAGAATAGCCAAAATACAG
AAAGGAAGAACTCCAGAATGGCAAATTTCAAGAATCTTAAACCTGTAG
>Consensus_retro_AU
TGTTGGATCAGCTATTGATCCATTATTCCCAAAAGGGAAATCACCAATCAACAATAGCTC
CTTTAGAATTTAACTAAAGGTGATTGGTGATTGAAGAGGAACAAAAAGTATAAATAGAGT
AGAAAGGTGAGAGGATGCCACGTTGGCCCAGGAATGAACAAGTAAATAAATATTCTACTT
CTAAAGATTCTTCTTCTAGCCAGGAAACACNGAAATCCAACCATAAGAATAGAATCTTAT
ACGATGCAGCTCAAAATCAGCTCAAGGAATCAAATGAGTACTTTGAGNAAAAAAAATCAA
AGGAAGATTCAAAAAGAATAGCTGAGAACACGAGTAATGTGCTGTTTAGAAGAAATATGT
CTCTAAAAGAAGTAGAAATAGAGTTGTTTATGCTGGAATGTGATGAAATGTTTGAAGAAA
TTCCATTGAGGAATAGAATGCTTATAGTTATTAGGAAAAGCATTATGGAATTAAAAGAAA
GTTTTTATGATTTGGGTGTTAAGAAAAAANTTCCCGAAAGCTGGGGTGCTTTCAAAAAAT
GGATGATTGAGTTTTGTACTGAAGAGGGTATAGAATCTATAGTGAAATATAGAGATGAGT
TGTGGTCTAAATATTTATTGAGACTAAATGCTTGGAAAGTGAATAGAGAGCATAGTGATG
AAAAAGTAATGAGTTATTTGAGGAAACAATATTTGCCAAAGGACTTGAGGATAATATTTT
TGTCATTGGAAATGACTTTGGATATGGCAATCTCTAGGGTTAGAGAATGGGAATCATTTA
AAAAAGATAATAATGCAAATGATTTTTTGGTAAAAGAGAAAAGGAAAAACAAAAAATTTA
TTGAAAAGAAAGGCTTTCAGGAGATAAAGCAGAAAGTTAAATGCTTTAAGTGTGAAAAAA
TGGGACACTATAGTAATGAATGTCCAGAAAAATCTAAGATAAATTATGTATCATGTAATA
GAAATANCATTATAGATAGAAGGGAAATCATGATTGGAGATAAAAAATTTANAGCGATTT
TTGATACGGGTGCTGCTTGTAATGTCATACATAGATCAGTTTTAAATCAGTTAGGAAATG
TCATATGTCATAAGGATGAAAAAGTTTTTAAAAATTTTGATAACTCAGAATGGACTTCTA
ATTATTATGTAAAATTAGGATATGAATATAAAGGTATAAAATATGTTGATCAATTTTGGG
TAGTAGAAACTACTGGGGATGAAATTATTTTATCGAATGCAACGGTTAAAAAATTGAAGA
AGAAAAAAATTCCGATAGAAGTAATTAGAAAGAAAGCTGAATTCGGATCACCGAGACTTG
TAAGGTGGCTAGAGAGACTAGAGAAATTCGATTTCGAATGTGTTTATCGAAAAGGTAGTG
AAGTTGTGGTCGCTGATGCCTTGAGTCGATCAAGTCCTTCTCTGAAGGAGGGGGAGGAAG
ATGATAAAATAAATGCAATAATACCATGTGAAGAAGATGAACAGATATTGAGGGATAGGA
TTTTGAAGGTACATGTTGACTATGACCATAGAAAAAATATTTTGAATGAATGTTTTATTG
CTAACATAAANATAAGTAAAAATAAATTGCGAAACGTTTTAAAACAATGCAAAACATGTA
AGGAAATGGATAAGAAAATAGGGAAAAGCTGTAAGTATATCCAATCATTTTCTCCAGGAG
AGAGAGTAGGTATTGATCTTATGGAAATATCAAAGAATGAAAGAATAGTAGTCGCAATTG
ATTACTTTANCAGAAAAATTTTTGCTAAAATGGTACGAAGTAAAGAGATGGAAAAAATTG
TAAAATTTGTTAAAGAAATACATTCACAATTTCCGATAAAGCAGATCATAAGTGACAACG
GTAAAGAATTCGTGAATTTTGAGATGAGAAAATTTTGTAATGAAAACAAAATTGAGCACG
TATTCGCAGTCCCCTATTACCATCAAAGCAATGGAAGGGTAGAACGTGCGAATAGGACAA
TTAGAAACGGCTTGAGGAGATCAAAAGGATCAACAAAGATAAAGTTAAGTAAAATTATAG
AAAATTATAATAATTCCTTTCATAGAGGAATTGGGATGACTCCAAATGAAGGATGCATTA
AAAAGAATTATAGAAAAATTATTGATCATAGTAAAAAATATAAAAAGGAATTTGAAAAGA
AGAATATTAAACAAGAGCAATTTAACATGAACGACATAGTGTTAATACGTAATGAACATC
AGCATAGCAAAATGGATAAACAATTTAGTGAGGTAGCAACTATAAAGAGAAAATTGTATG
GTGATGTGTATGAGCTTCAGATGAAAGGTAAGAAGGATATAAGGAGACATGCATCACAGA
TTAGGAAGCTTAAGGAGGGGGATGTTGGATCAGCTATTGATCCATTATTCCCAAAAGGGA
AATCACCAATCAACAATAGCTCCTTTAGAATTTAACTAAAGGTGATTGGTGATTGAAGAG
GAACAAAAAGTATAAATAGAGTAGAAAGGTGAGAGGATGCCACGTTGGCCCAGGAATGAA
CAAGTAAATAAATATTCTACTTCTAAAGATTCTTCTTCTAGCCAGGAAACACNGAAATCC
AACC
>Consensus_ORF_retro_AV
ATGGCGCAAGACAAGATGAATAAAGACATTAAGAGTACAACTTTTATTAAAAGTATTTAT
TTAAATTATCTACACTTTAAAGTGGTAGCTGAGAACTACCACAAGTTGAATTCAACTTGT
GACTCCAGCGTCACAAAGAGGAACACTCTAGACAAGCCATACACGACAGCTCACACAAGT
AAAAACCATGATAATGCCAGCATAACTGCTGAATACATTTTGCCTAATACAAACATCAAA
CTTAAGAGAACACTCACGCCTATGTACTCTCTTGAACAAGACATGTTTCCATGGATATCT
GAATTCCGAGAAACAGTCAGATTATGTCAATGGGAAGAAGCAACTGCACTTGAAATACTC
AAATCTTTGCTATCTGTGGAGCTTAAATTAGCTACTCAACAAAAGAAAACTTGCGAAACA
ATACTGGTAGAATTACTAAGGCTTAAATATCCAGAAAGAGATGCTTATATTTATCAAGAA
AGGTTAAGAAGATTAAAACAAAAAGACTTTTACTACATTAATGATTATTACAACGAAATT
ACTGAACTTATAAGGAGATTAGCAATCACACAAAACTTAACAGAGAAGGAACAAACACGA
AAAACAAACGAAACCTTTATTGATGGACTTGATCCAAGATGCCGATTTAGGTTTATCGAG
GAAGGAATTTCTGATGTTTCGACAATTCTGACTAGGATACACGAAGCAGAAAATTTTATC
ATGCAAATTAGAACCAAAGACAAGGAATTGGCTAAACCAAGAGAAACCAACTATCTCAAA
CCTAAACAAACGAAGTATTGTCGTTACCATCGCACAAGTACACATAACGATGAAGAGTGT
ATAGCGCAAAAGGGAAAGAAATTAGATAAAAGGGAGAGAGGCACAAGGGAAAGTCAAAAC
TTCATTAAAGATTCTTCGAATTATTCATCTCTATTTAAAATTTTTGTAAGACTAAATGAT
TCAAATAAAATTTATGAAGCTCTCATCGATTCTGGAGCCTCTAGAACTTTCATAAACGAG
AATTTAGTAAAAGAAAACAACCTAGATACAAACAACCTAAAAGAACAAACAATTATTATC
TTAGCCAACAAACAGCAAGAAAGAAGTTCTCAATCATGTAAATACAGAATAAACATTCCT
AAAGTAAATCAAACATTTCATAGCGAAGCACTTATTGTCAAAGATTTGACACACGACCTT
GTACTTGGAAATGATTTCCTTTTTACCTATAATGCATTACTAAACTACAAAGAAGGATCT
TTATACTTTGATGCAGAAGAAATACCAATAAAGGGAACTTCTGCCATTACTATGAAGAAT
GGGTTAGATAACGATCTCTTAGAAAAGGCCGAATTAATTAATAACATTAAAGAAAAGAAA
ATTACAGAATTAATTCAAAAATATGAAAATAAAAATAATTTACAGAAAGCGATACCAAAC
TATACTTATGAGATAAAACTAAATGACGACGCTCCAACAACTTGTAAACCATACTATATT
TCCTACTCTGATCAACAAAAACTTAAAGAAGAAATAACAAAGCTTTTAGACAAGAAAATT
ATAAAACGTAGCAATTCGCCATACGCTTCACCTTGCTTTACAACACCAAAAGGTGATGGA
ACTATAAGGTTACTAATCGACTACAGAAAGCTTAACCTGAAAACAATAGACTTAAATTTA
AATTTTCCAACGGTTTTTGACGATCTATNCTANTTTAAAGATTCTACATGTTTTTCAACC
TTAGATATGCTATCTGGTTACTATCATGTTGAAATTAAGAAAGAAGATCAATTCAAAACC
GCTTTTATTACACACTTTGGAAAATATGAATTCACGAGAGTTCCTTTCGGGCTAAAAAAT
GCACCGAAGTTCTTTAACAATATGATGCAAACAATATTAGCAGACTTCAAAAATGTTAAG
GTTTTCGTAGACGACATTATTTTATTTACTAAAACTGAAGATGAACATATTTTACTNNTA
GAGAATGTGCTCAATAAATTGAAGGAAAATAATATAAACCTCAACTTTAAGAAATGCACA
TTCATGAAGAATAGCATAAAATATTTAGGCATGATTATAGACTCCGAAGGTGTAAAACCA
GATCCTGATAGACTTAAATCGTTTCCAAACTGGANAGACATTAGATCTAAAAGAGATCTT
CAGAGAACGCTTGGAATGATAAACTGGTACAGGCCATTTATCAGAAACTTAAGTTCAAGA
ATAAGTAGTATCTATAATAAACTTCAAAATAAAAACAAAAAATATATCTTAGAAGAAGAA
GACATTCAAACATTAAAGGATATTTATTCAGAAATAAAAGAATCTGCTAAATTATCACAT
CCTAACCTNCAAGAACCTTTTGACTTACACACGGACGCATCCGATTCAGGCTTAGGAGCA
ATACTAACACAAAAGAATAAAGTAATCGCAATCTACTCTTATAAATTCAATGCCAATCAA
AAGAAATACTCCGTAATGGAGAAAGAACTTTTAGCAATATTAAAATCCCTTAAATCATTC
AGAAAGATAATCATTGGAACAAAAGTTAGAATATTTACTGATAACAAAAACTTGATTTAT
CAAACAGAAAATTACGACAACAAAGCAGAATGNTGGTGGACTCTTATAAATGAATTTGAT
GTTGAAATAAGACATGTAGAGGGATTTAACAACAAAGGGGCAGATTTCTTATCTAGGTAT
TCAAAGGCTGAATATCTGTCTAACACTCTAGATTATCTGAAAAATTCTACTTTAACACTT
GATGAACTAACAAAAATACATAATGATTATGGGCATCCAGGAGCCGGCGCAATGATTAGA
ACATTAAGAAGAGCTTTTAAACAAAGAGGACTATATAAGGCAATTAAAAACTTGACAAAT
AATTGTAGAAGATGCCAAGAAACAAAGAATACTAAACACCACTTTGGAAATAAAGCTGGG
AGCTNAANAACCTCTGAACCACTCAAGCACATATGCTCCGACGTANTNGGGCCATTTACA
GTCGATAAAAAAAGATCTAACACAANTTCNAGNANATACTACATTGTTACCTACATTGAT
CGATGTTCCAAACTTACAAAGTTATACTTAACAAACACAGTAAATTCAACAACAATAATC
AAAGGACTCCAAAAGGTATGGATAAAGGAAAATGGAACTCCAGTCAGTTTCTTGAGTGAC
CAAGGCCGATGTTACACAGGGTCAAAATTCAAAAACTTCTGTATAACTAATGATATTAAG
CAAATATTAACTAGTCCGTACAATCCTACGGGAAATTCAATAGCAGAGAGAACTAATAGC
ACAATCATTAGTTGCTTAAGGATTTATAAAAATAAAAAAATTTCTAAAATAATTAAAATA
ATTGAAAACCGAATAAATTATTTTTTAAAGAGGAATATGAATTATGCACCAATAGAAATT
ACAAAAAAATCACATCCACTTCTTGGTTCAATAAATTACAAATCAACACTGACTATTTTA
AAAATA
>Consensus_retrop_AW
TGTCGTAATCGACAAAGTTATAAATATTAACTTGTTTAATTTTTAAATAAAGTAATATTT
ATAATTAAATTTTAAATAAATACCCATCCCATCAAATTTTTTTAATAAACCTAAATTCAC
TAAATCTCCTATTTCGGCACCTAGGAGACAGTGTCATGACATTTTGAATTCAAATGTAAA
GACCTTCGCACAAGAAACACTTAATCTTANNCTGNANNCCTCACTTCTTATTCAATTCCC
GGCCACTCTTAACAACCAAGTCGGGCCAAGTCTCAGCATACAGAGACTAGAGAATCTAGA
CCCTGAACACATTAAACAGTGGGTTATGCAGCTCAGGCTGATCATAGAAACCAGCAAAAT
GGCTCAAGATGATCCGATTAAGATACTAAAAATTGTAATTTCGCCTAACTTTCACCACCT
CCTTTTAGAACAAACAGACCCAGAGAAAGTAATTGACAAAATATTTAGTGAAACATTCCT
AAAAAGAACTTCTTTATCTATGACAATAATTTAAAAAGAATGAAGTTGAAGAATTATAAG
ACAATAACAGACTTTAAGAAACAATTCACTAAGCAATTAAAATTTGCGAATTTCTGCATT
GCACCTAAAGACAAGATTTCGGAAAGAGAAGAATTCGGCTATTTAGAACATTGTATACCT
TATAAAATACTCAAACGTCTATATGAAGAAGATAAATTAACAGTGGAGCGAGCATTCTTT
TTACTAGAACAGGTTGAAAGTTTCGCAGAAAGAATGTTAGAAATAAAGGGTATTACAAAA
GAAGACAACACTTATACCTTTAGAAATAAAGAACAAACAAAATGGTGTAGATATCATAAG
TCACGATATCATAATACAAGCGACTGTTTAACAGGGAAACAATCAAACAGAGAGAAAAAT
GAAATCGACAACCGAAGTAAGGATATTAAAAGTTTTAAACGAAATTTTAACAATTATATA
ACCGAAAATATATCCGAAGAAAACGAAATAAAGCTAACATTGGAGACAAAATCGGGAAAC
ATGACTGCATTAATAGACACAGGTTCTAAACTTGACTATATCTCTAAGGAAACAGCACAT
TATCTTCGTATATCTAATCTCAAGCCCCTAGAAATACAAAAAATATGGTAACAGCAAATA
ATACACNAGAAAAAATAAGTCAATGTATTGATCTAGAATTTAGTATAAAATTGTTACCAG
ATATTATCTTCCAAGAGAAATTCTTCGTAGTGACAAGAATGCCAATACAAGCAAATCTAG
GCTATGAGTTTCTTAAAAAACACAACTGTTTACTTAATATAAAAAATAAAGAAATTAAAC
TCAATAACTATATGGTACAATACGATCTAACACAAGAAGAAAGCATTGATTCTGAAGTAT
GACAAGCTATTCATGATAAAAACATTACTATAAAATAACATAACAAAACAACTGAAATGA
TTGAGCAATACAAAAAATGTAGCTATGAAGGAATTATTCCGGGGTTCAAACATAAGATTG
ACCTAATAGAACCAAACAAGATTGTTCAACTTAAAGAATATCCTGTAGCAATTAATTTAG
AAGAAGAAACCAGAAAAGAAATATAAAAACTATTAAATAACAAAATCATTAAAAAAAGTA
ACTCGTATTTTTCTTCGCCAGCGTTTCCGCTTCCTAAGAAAGACGGATCCATCCGTATTN
GTTTGGACTACAGAATTCTAAACAAGAACACCAAAAAACATCCATATCCATTTCCGGATT
TAAGATATCAATTGTTACAACTTAATGGCAGCAAAATGTTTTCCCAAATTGATTTAACGA
ATGGGTATCACCAAATTCTAATGGAAGAAGGAGACATTGACAAAACAGCCTTTGTGAAAC
TAGGCGAAAACTATGAGTTCTTTCGGATGCCATTCGGGCTTTCAGATGCACCCAGAACGT
TCCAACAGGCTATGAAAAGAATATTTGGCGAATGTGAGTTCGTAAAGATCTTTTTAGACG
ACCTTTTAANTTCATAGTTCATCTCTCTTAGAACATCATGACCATTTAAAAAAAAATATT
TGAAATATGTAAAAAAAAGCAAATAAAAATAAANTTTTAANCAAGAGTATTTTTTTAATG
GAAGAAGTTACCTACCTAGGCAACATTATAAACTCTGAAGGAATAAGACCCGATACGACC
AAACTCAAGAAAGTTATGCTAACTAACTTCAAACCAAAAGGCATTAAAGACATTCAGAAA
ATCCTAGGACTATTAAACTGTTACAGACCTTACATAATTAACTTAAGCACCAAAATCGCA
TCAATAACTGACAAACTGAGGAAAGAGAACTGGAAAACTTGGAGAGAGAACGACACTGAA
GCAGTAACAGAAATCTTTGAAGAAGTACAAAAAGGAATAAATCTTATTCACCCAGAGCCT
TCAGAAGAATTTTTCTTATATACAGATGCCAGCAACGAAGGCATTAGTGCTATTTTGACA
CAAAAAAAGGCATAGTGGCGATTTACAGCAAGAAATACACTAATAGTGAGAAAAACTATA
GTATAGTCGAAAAAGAATGTCTAGCTGTTATAAAAGCTATCTTATTCTTTAAAGTAATTA
TATTCAATACAAAAATAACAATCTTTACTGATAACTGTAACATAACATTTGGAAAGGATT
TTTCATCAAGTCGTTGGCAAAGGTGGAAGATGGTTTTGGAAGAATATAACTACGAAATTA
AGCATATTGAAAGCGCTAAAAATACAGCAGCGGGCTTTTACAGTCGGAATTTTGTAATTA
AGAAAATCAGAAATCTGAATATAGTATTCTGAATGAAATAATAACTCTACAAGAAGATAT
AAATAATGAAGAGATTGAGCAACATAACTTACAAGAAAAAGAGAAAATAGTAAATACGAA
AACTTTAAAATATTTNACCGACAAAGAAAACAGAGTTTATTTATTTAAAGAAAAAAAGGA
AGAAATCATAAAGCTATTACATGAATATCTTGCCCATCCTGGAATCTCAAAAATGTATTC
TACCATCAAAGAAGAAATAATTGCTAAAAAATGAAAGAAACAATCGAAAAAAAAGTCAAT
AACTGTAAAGGATGTCAAGAAGGTAAGAATTATGTCAACAATTTAGGTATTTTACGAAAC
TTTATCTTCTCAAAAAAACCAAAGGAAAAAATTAGCAGCGACCTATTAGGACCCATTATC
GATGATCACTACACAAAAGGAACAAAGAAATACGTAATTACTTTCACAAATATTTTTACT
AGGTATTCCAAATTCTATGTAATCAACAACATAAAAAGTAAGACAATCGTTAATAAATTT
AGGATATTTATACAAAAGGAATTTAAGCCGGAAATAATACTCACTGATCAAGGGCGTCAG
TACACTTCAAAAGAATTTGATCAATTTTGTGCAACTAATGATATAAAGCATCATTATTTT
ATTAGTTTTCTCCCAACTGCCAACTCTATTTCTGAGAGAGTGAATGGAGTAATAAACAAC
ATTTTACGCATTGTTAAACATGAGAAAAGTCTAAATGAAGCAATAATCCTTGCAGAAAAG
GCGATTAACGAGACCTTTAATCGAAATATTCAGACCACGCCCATGAACATAATGCATGGA
AGAAACCTTTTAGGAATTAGAAAAAATGAGGAAATTGACATTGATCAGATATACAGCAAA
ATGATTCAACAGAAAGAAGAAAAACTTAAAAAAACAAATTTAAAAAATAAGGCTTCTAAA
TCATACAAAGAAGGCGATTTAGTATATTGCAAAACAAATAACAGGCAGAAAACAGATGCC
ATTTAGGAAGAACCGTACAGTGTAGTGCAAATGAAGGCTAATGATAATATTCTGTTGTTG
CAAAAGAACGGGCACAAGCAATGGTATAGTATCCGTCAGGTGAGAGTTGCGAGGAGGTAA
GATGTCGTAATCGACAAAGTTATAAATATTAACTTGTTTAATTTTTAAAAAAATTAATAT
TTATAATAAATTTTTAAATAAATACCCATGCCATCAAATTTTTTTAATAAACCTAAATTC
ACTAAATCTCCTATTTCGGCACCTAGGAGACAGTGTCATGACA
>Consensus_retro_AX
TATCGTATCAGGATCTAATCTAAAAGATCTAAATGAGATTAAAGATATTTAAAGGAAAAA
TTAAATAAACCCATTAATTTTCATGAAATCATTTTATAAAAACAATTCTAAAACAAAAGC
AAATAGCTATAAATCCGTCAATTTGAATTCAAATGACAACATAAATGCCCATAAGGATTT
ATATGAAACTTCATCAGTGCAGGGAACCACGTTCATATTCGAAACTACAATGGGAGGAAT
AAAAGGTCCAAGAATGCATATCAACAAATTGCTCACTATCAACACTGATACAATAGATGA
ATGGCTACAACAACTGAAAACGTTGTTTACACTGTCTAACCAAACTCCTGAAGAAAGAAA
GGCAGTAATTAAACTTTTGCTAGATCAAACTCTTCACTATATCGTTGATGGGAAACATGA
TACCGATTCCATAATCGATGCAATTTATAAAGAAGCCTTTAACGCCAAAAATACTTACAT
TTTTGAAAACAAGCTAAAAAATTTAAAACTAAACGACTGTAGCACAGTTCCAGAATTTCA
AAGAATATTTAATAAACTATTAAGACAATTAAACCTAAGTTTAAGCAAGGAAAATCAAAT
AAGTGATAGAGAAAAGCTAAACTTCATTCAAAATGCATTGCCCAGTAATATTCTATATCA
AGTTTATAAAAATAACCTTAATTCTATTGAGGAAGTTTTTGAATACCTTATTAGGGAAGA
AAGTATAAGATCAAGATTAAATTCGTTAAATTATACAAAAGGAAACAAAATACAAACTAA
TTTAGAAAGGGGAACTATTTTAGAAAAAATACCGAAAAGAAAGTGGTGTTCCTATCATAA
ATCAATCTATCATGACACTAAGGAATGCCTTAAAAGGAAGGAAGCAAATAATTCAGTTGA
GCATAAGGCTGAAAAAGGTAAAAGAAATTTTCTAATATCCGAATCTAATAAAACCACAAC
AGAAATAACATTAGAAGCTAAGATCAATAATCAAAACATTTTCTGTTTAGTAGACACGGG
AAGTACCAAAAACTTTATCTCTAAAAGGTGTGTACAAAGACTTCAACTTGAAAATAAAAT
TCAGAAAGATGATACAAGAATAATACAAACTGCTAACAGTCAAAACACATGCGTTAACAC
CCATATAATCTTAGAATTCTATTTCAAACAATTACCAGACTGTTTATTCACAACAAAATT
CTATATACTTGAAGAAATGCCTATAGATGCCAACATAGGTTATGAATTTCTAAAAGAACA
AAAGGCAATAATAAACATTCACGAAGAATTCATCAAAATAAATGAGTATATAGTTGAGTA
CTCAAATTTCAGAGAAAATACATTGGAAGAAGAAATTCACAAGGAAATATTAGAAAAGGC
CTTAACCATTAAAGAAAATAACGAAATAGCTAAAATAATAAACGAATACAAAATGACAAA
TCCAGAAGTAGGAGAAATTAACACTATAGTGCACAAAATATCTCTCAAAAATAATGAGCC
GATCGCGCTTAATTCTTATCCAATACCATTAAAACTTCAAGAAAAAGTGGAAGATGAATT
ACTACGGCTCCAGAAAGCTGGCATCATAAGGGAAAGTCAATCATCATATTCCTTTCCAGC
ATTCCCAATACAAAAAAGAAATGGAAATCTACGCCTAGTAGTCGACTATAGAAAATTGAA
TCAAGTAACAGTTAAGGATCCCTTTCCATTTCCTAACATGAGAGAACTTTTATATGATCT
TAAAGGATCAGCAATCTTTACCCAGTTAGACATGGCAAATGGATACCATCAGATCAAAAT
CAACCCACCAGATATCGTTAAAACAGCATTTGTAATTAACAATTCCCACTATGAGTATAT
GAGGATGCCATTTGGTTTAACAAACGCTCCAAAAACTTTCCAAAGAGCTATGAATTACCT
GTTTAAGGATTTAAAATTCATAAAAGTCTTTTTAGANGACATTCTAATCTTTAGTGATAA
TGCCAAGGATCATTTAATTCATTTGAAATTAATTTTTAAAATTTTGAAAGAAAATAATAT
TAGAATAAATTTTGAAAAATCAAAATTTATGAAATCAGAAGTATCTTATTTGGGTAATAT
TATTAGCAAAGAAGGTATAAAAGCAGATCTGAAACAACTTAATTCTCTCAAAAAAATAAA
TATCCACCCTAAAAAAATAAAAGAACTACAGGCAACACTTGGAATTATCAATTGGTTTAG
GCCCTACGTAATAAATTTAAGCAACAAAATATCTCATATTACAGACAAACTAAAAGGAAA
AACAATTTTTCAATGGAATGAAAGAGATACAAATGTTCTAAAAAATATAATACAAGAAAT
TGAAACAAATTTACAACTAAGGCATCCAAATTTTAGCGAACCATTTCTTATATTTAGTGA
CGCAAGTAAAACAGGAATTAGCTGTATAGTAAAACAACAAAAGGGCATTGTAGGAATCTT
TAGTAAAAAATTTAATGATACAGAAAAAAATTATACTATAGTCGAGAAAGAGTGCATGGC
TTTGGTGTATGGAATCAGACATTTTAAAAACATTCTATTTAATAGCAAATTATTAATTCA
TACTGATAATCAAAACATTACCTATATAAAGGATTTGAATAGTAGTAGATACCAAAGATG
GAAGCTAATTTTAGAACAATTTGACTATGAGATTATACATGTAAACAATAAAGAAAATTT
TTGTGCTGATTACTTTAGTAGAAACCTTATGATTAAATTTGAAGAAAGAAACATAANAAA
GGAATTAATAAACAAACTAATCAATCTACAAAAAAACAGCAACCAAGTTTTCGGAGATAT
TCNAACAACCAAAAATAACTTAAATAGCATAAGAGAAACAGATAAAGACAACGACTTCCT
AATAACAGATACTCAAAATAAAATAATACTTTTTGATGATAACCTTACTGATGCCATAAA
AATNCTCCATGAAGAACTAAAGCATCCAGGCATTCGAAGATTGCATNAAAGCATTAAAAA
TGAAGTAACAGCAAATAAATTATATTTAACAATTANNGAAATTTNAAAAAATTGCCTAAT
ATGTTGGAAAAAGAAACATATTAAAAATAATTATGGGCTAATGACAAATATTATAATTAG
CAAAAATCCCGAGGATGCGGTAGCTACTGACGTTTTAGGCCCTATAATTGATCTATATTA
TACTAACAATGAAAGAAAGTATGTTCTAACAATAACAGACATTTTTACAAGATATACAAA
GCTCTTTATTTTAAATAGCCTAAAAGGAGAGGAGACAGCATTGAAATTTGAAGACTTTTT
TAAATCTAATTTTATCCCTAGAAAAATTATAAGTGATCAAGGACGAAACTTTACGTCAAA
GGTATTTATGAATTTGTGCCAAAGGAGAAATATAACGCATAAACTGATTTGCTCCTATAC
TCCCACCGCAAATGGGATTGTGGAAAGACTAAATGGTGTAATAAATAATGTTTTAAGAAT
TAACAGAGGAATTAAATCTCCTATTGAGACTTGTAATGAAAGCGAATTTATTATAAACAA
TCTTTATAACAGAAACCTAAAATATGCACCTCTAAGAATTTATAAAAACGAAAGCCTTTT
TGGAATTATAAAACACCAACCGGTAAATTTATCGAAATTGCATAAAGAAATGATTGAGAT
TAAAAAAAAGGAACTAGGACTTATAAACAAAAAAAGAATCCTTTCTGAGTATCCAAAAGT
AAACGATCTCGTAATGGTTAAAAATCATTCTCCCAATAAACTGCAAGATATATGGAACGG
ACCATTTTTAATAAGAGACATCAAGGCTAAAAACAACGTATATTTAGTACAAATGGAGAG
GAACTGCGTCTGGCATTCCATTAGAAATATAGTGGTGTTTAAGAGGGGTGAAAATATCGT
ATCAGGATCTAATCTAAAAGATCTAAATGAGATTAAAGATATTTAAAGGAAAAATTAAAT
AAACCCNATTAATTTTCATGAAATCATTTTATAAAAACAATTCTAAAACAAAAGCAAATA
GCTATAAATCCGTCAAT
>Consensus_ORFp_retro_AY
ATGGTNNCCNGTAACATTGGTGACCGAAGTGATGAAGCACAAGAACGTGCTGAAGAACAG
TGCAACAGAAATGATGATTTGGAAACTAAAATCCTAGAGAGAATGTTAAGGGCATTGAAG
ATGAATAATATGCATTATAAATCATTTAGTGGATTAAACGGAGAGAATCCTGAAGAATGG
TTTAATCAGTTTATTGCTTTAGATAATGAGTTGAGCAATGAGAAAATGTTAAACACAGTC
AAAAGTAGCTTGAAGGGTAGGGCTTTGGCGTGGTTTAATGCTCTTAGAGATGATGAAATT
GTCACATTTGAAGATTTTAGAAATAGATTTTTTGATAAATACATATGTAAATCAAAAAGC
AAAGAAGAAAGCAACTTTAATTTGGTTAAAATGCTTTTAGAAGGACCTAAAAACATAGCA
TTTATTGATTTTTTATATAGAGTTAAATATGAGAATAAAGAAGTTGGTATTTCCTTTGAT
TTTATAAAAAACAGCTTAAATAAATATATCTCTTTTTATGTTAGAGACAGAATGGAAACA
GTTAGAAATTGGGATGAGCTTTTTCAAGTATATGATAGGTTTAAGTATAAAATTGAGAAG
AATATTAATTCTGAAAAGATTAAGATTAACAAAAATTTTAAAAAGGAAGTATCTAATAAT
GTAGAATGTTTTATTTGTAAAGGAAATCATTATGCATCTGCTTGTGAAAAGAAATTAACC
CGACAGAAAGATACTACCTTTGTAAAAAATGTTGGCAAGTCAGAGAAGAAAGTCAATATG
ATTAAGAACAAATTAAATTTTAAAATACAAGAAAATCCTAAGGATAGTCAAATGAAGTAT
TTAGATGTAAAAATCAATGATAGCTCATATAAAGCATTAGTTGATACCGGTGCTTCTCAT
AATTTTATTTCAGATAGTGTAGTGAAGAAAGAACATTTACAAATCACAGATAAAATATAT
GAGGTATTCACTGCAACAGATAAGAAAACTATGACAGGTGAAATAGCAGGTGATCTAACT
TTAAATGGAGAAAAAATNGTAACAAATTTTAAAGTAGTTCAGAATATGATTGAGGATGTA
ATCGTGGGATTGGAATTTTTAGAATCAATTAAAGCCAAAATAAACATTTACGAAAATACC
ATTNAAATTAATGGAAACCTAATAGAATTTTCAGGTTGTGGCTCTATCGCAAAGGCAAAG
GTAGACTCGAAGATTTTGCCCAAAGAATATTTAGAAATCAAATGTGTAGCTCAGNAGGAT
GGTGTCTTAATTTCTTCTAACAGTCGAAAATTAGTAATTCTAGATAATATCTTGTCTAAG
GGTGAAAATAATATTAAAATATATAATAACTCTAAAAAGCCAATAAATATTAAGAAGAAT
ATGAATCTAGGAAATTTACACGAAATCGAGCAAGTTGAGCTCTGGAGGAACGAAGATAGT
AAAATTTTAGATGATATTTTGAAAATAAAGGACAAAAAAATAGCAAATATTGTTAAAGAA
TATGTAAGAAATAAGGATAATAATAATATATATAAAAGAATAAAACATAAGATAAATGTG
CCAGAAAATTGTAAGCCGATATATAAAAAGAATTATCGTTTAGATGTAGCTAAAATAGAA
TTTGTAAACCAAACTGTAAAAGAATATTTGAAAAAGGGCATAATCGAAGAATCGGTTTCG
CCTTGGAATTTTCCAATTGTAGTAGTTAAAGGCAAGAAATTAAGACTGTGTATTGACTAC
AGGTANTTGAATAAGATTACTATAAAGGAGATTTGTCCCCTGCCAACCATATTTGAATGT
TTAGATGAACTAACGAAAGCTATATATTTTACTAAGCTTGATTTGAAAGATGGATACTTT
CATATTTTATTAGATGATGAATCAAAAAAACTTACAGCTTTTACGACACCCATTGGCAAA
TTTCATTTCAATAGGATGCCATTTGGACTTACAGCAGCACCAAGTACCTTTCAGCTCATA
ATGTACGATGTATTAAGAGAATTCATTGGAAAATATTCCATGGTATACATGGATGATATN
ATTATTTACTCGGAAACATATGAAAAACATTTGAAACACATCGAAGAGATATTAAGAACT
TTAAGTCAAAACAATTTATTAATAAATATTTCGAAGTGCAGCTGGTGTCAGAAAGAGGTA
AAGTTTTTAGGATATATAGTTAAGCATTCAAATTATTATCCGGATCCATTAAATTTTGAA
AAAATCAATGAAAAAATGGTTGTAAATAACAAAAAGGACCTTGAAAGAGCAGTTGNNNNN
NGTTTTTTAAGCTATTACCGTCAGTTCGTTAAAAACTTTGCTGAGAAGACAAAAATAATG
TATGATATGATTAATGGCAATAATAAATTTAGTGAATCAGTGAAGGATGATGTTGTCAAA
GTTATTGAAGAAATTTTATCTTCAGATGCTACAGCATTACCACATCTGGAAAAAGAATTT
ATACTTGAGACAGACGCCTCAGATACAGCATTGGGTTCAGTTTGA
>Consensus_ORF_retro_AZ
ATGCAAAACAAATTTGAAGAAATATTTATTTTGGGGTTATGCATAGAGACGAGGATTGAG
ATGATCAATTTAAAATTATTAAATATTATGCAAGGAATCATAAATCATATAAAGGAGATA
GAAAAGGCTCTTAAGGAAACAACAAAGAGAGAAAACTCTGATAAAGAAAGAGATGAGAGC
AAAGTGGAAGTGTTACCGGAACATAGTTATAAACCTTATCCCAAAAAACAACTCTACACA
AAATGGTGTAAAAATTGTAGATCCAATACACACAATACAATCTATTGTTTTAAAAGTAAA
TCAAAAAATGAAATAACAAATAAACACAAACCATCAGAAGAAACCGTAGAAAAGGACACA
TTTAAAAGGCATAACGATAAAAAAAGAAGTTATATTCTAAGAAATAGTGAAAACTCAGTC
GGACTTTTGTCCATTTTGACTACCATAGATAAAAAGAACTATGAGGGAATCTTTGATTGC
GGCTCTGAGTTTAACTTCATAAGTAGTAAACTTCTAAAAGAGAAAGAGTATGTTGATAAA
AAAATTGATGAACTTGTAATCATATGTGGTAACGGTGAAAGCACAAAAGTTAATAGAAAG
GTAAAAGTAAACTTTGAGTTGGATGGTTTGGAGGAAAGATTTGAGGAATATTTTTATGTG
ATGAAGGAATGCGAATTTTCACTATTATTTGGAAACGACTTCTTGCTTAAGAAGAAGTGC
ATTCTTGATTATGCGAACAAGACCTTAACTTTAGGTACAAATATTATTGCCATGCGCTTT
ACAAACGAGAGGAACGAAGTTTTAAACCCGCTGGATGAATTAATAAATACTAATGACTAT
TTAATTTTAAGGGAAGAAAAAAATATTATTTTTAATAAAATAAATAATTTGAACAAGAAT
AAAACAATTGGCCGTTTTGAAGGTAAGAAATTTGAAATAAATATTGATAACAATAGGATA
ATTAATTTGTCTCAATATCCAGTAGCGTTAAAAGACAGAGAAAAGGTAAGACTTTTATTA
GATGAATTATTAAGAAATCAAATTATTCAATATTCTGACAGTCAATATGCAAGTCCTGCA
TTCGTAATAAACAAACCTAACAGAGAATTAAGATTAGTCATAGATTACAGAGAACTGAAC
AAACATACTAAGAAGCTACCCTACCCGTTCCCAGACGTTTATGATAATGTCCAAAGCCTT
ATTGGAAGTCAAGTATTTAGTAAATTAGACTTAAAAAGTGGTTTCTACCACATCTTGGTG
AAGGAGGAAGATATATGTAAAACTGCATTCGTAATACTNAATGAACACTACGAATTTAGA
AGAATGCCTATGGGGCTTAGTAATGCTCCAATATTTTTCCAGAAAGAAATAANCAGGATA
TTTAAGGACATGAACAATGTAAAAATATTTGTAGATGATATATTAATTCATTCTCAAAGT
GAAGAAGAACATGTTAGACATCTTAAAACCNTAATAGAGTTGATAGAAAAAAATAATTTA
ACTATTAGACTAGATAAATCAGAGATATTTAAAAATGAGATCAAATTCCTGGGATTAATT
ATTAATAAAGATGGTTATCAGCCCGATAGAATAAGGTTCGCAAAACTAAACGGTTTAATG
AAAATTTCCACAAAAAAGCATTTGATGAAGTTAATAGGCTTTCTTAATTGGTTTCGACCA
TTTATACCAGATTTGAGTAATAAATTAAAGAGCATCTCGGATCTGCTGAAAACTGANGTN
AAAATAAAATTTACTGATGAAATGAGAGAAATAGTGAAAAATATNTTTGAAGAACTAGAT
AAGAAGATAATACTAAAGTTTCCTGACATAAAGAGAAAGTTTTTCTTACAATGCGATGCA
TCAAATAATGCGATAGGTTCAATATTATTTCAAGAAAATGGGATTATTGGATATTACTCT
TATAAGTTAAAGGGATATGAAAATCGATATAATATTATGGAGAAAGAAATATTGTGTATT
TATCTTTCACTAAAGCATTTCAGAAATATCATATTTGGCTGTGACATTGAAATTAGATCG
GACAATAAAAATATTCTTTTCAACAATTCGGACATGACTTCAAGAATATGGAGATGGCAA
ATGCTCATAACTGAATATAATCCTACCATATTACACATTAAAGGAATAGACAACCAAGCC
TCTGATTTTATAAGCAGGCTTTATAACATAAGCAGGAAGCATGATGGTAATAAAATTAAA
AATAAAATTAGTTTAATTCTAAAAAATCATACNATTGATGGAAAATACAATAATGAAANT
ATTTCTNTGCAAGAAGGACTACAGCTTGGAATTTACATTCACAAAGTACTAGGACATCCA
GGTGGTCTTAAAATGTTTTACAGCATAAGAGGAACATATTTTGTCAAAGAATTATACTTG
ATTTGCAAGTTTATTTCTACCACATGTAAACAGTGCCAATATAATAAAAATGATTACAGT
AGACTAGGAAAGGTANGTGGAAACCTAGCAGGAAGTGAAATTTTAAAAAAAATATCCAGC
GATATCATAGGACCATTTTTTACCACNGACTTTGAGACAAACATAAGNAATAAGAGATTT
TGGTTAATTACGTTCNCATGTACTATGACAAAATACACAGTAATTGAACCTGTTGGAAAA
ATTAGTGGTAAGGTAATATTTAAAATCTTTAAGGAAAAATGGATCAAGAAACACGGATTA
CCGGACGAAATAATTACAGATCAGGGTAAAGGTTATTTAAGCAAGGCATTTAGTACAAAA
ATTGAAGAATTTAATATTAAACATATTGTAATAAGTGCATATAACCCAACTAGCAATGGA
ATATCTGAGAAGATTAATTCGGAAATTCTAAAATTATTAAGAATATATTCTGGCAAGAAA
TTAAATAAAATTCTAAAGAAANTAAGATTTAAATTAAACAACACATATCATTTTACTACA
AAATGTATACCGAATGAAATTATTTATAAAAGAAATCTAATTGATATAAATGAAAATGAA
AAGAATATCGAAGTACANAGAATTTTAACTAACATAAAACTTTCTAATNAGAAAAATAGT
GAGAAGCAAAACAAAGCTAGAAGGGATTTTATTTATGAAGTTGGTATGAAAGTGTTGGTA
AAAAATCAGGATTTATCAAAAATCAGATCACTATATAAAGGACCATATATTATAGTAGAC
GTATGTAACAAAGGCAACACTTTAAAGGTTAAGAATGTAAAAAACAACACATATGGGGTG
GTTAATATAAAGAATGTAAAGCTTTATTTTGAGAGGGGTGGATGTCATGAATTAATGACA
TATTATTATGATTTTAAAAATAATTATTATTTAAATAATAATTTAAAATTACCCCATGGA
GGCAAGAACAAGCAATGTGAGGATAAATAA
>consensus_ORF_Tnp1-7_B
ATGGACAGTTGGGAAAAAGATCAGGCTAGGCTGCTGAAGATTGTTGAGGAAATGAATAGT
GGATCAAGCAACAGTGAGTCTGAATCTGATGCTGACAGTGCTGAAAATAAGAATTCGGAT
AGTGAAGATGATGAATCAACTACAGATGAGGAATATGAAGCACCAGAAGAACCAGAAAAT
ACTGAGACATGGCATACCAATACAACATCTATAAGAAACTTTTCTTTTGATGCAGATGCC
GCTGGGATTCTTTTGGATATAGAAGAAAATGTTTCTCCAATTCAGGTTTTTGAAAAAATC
TGGGATGACCAAGTAATGGAAATTATTATAAAATCTACGAATGATTACGGCATAAAACTT
TGCAATCAAGCACGGCCACATACAAGGCATAGTAGAAAGGCAAATTTCAAAAATACTGAT
ATGATCGAAATGAGAAAGTTTTTAGGTTTGTGTTTGCTTCAGTCCCAGCTAAAATTCTCC
AGCGTTAGAAAACTCTTTTCCATTGATGCATTACATTACCACCCAGCATTTCCGTCACAA
ATGTCTGGAAGGAGGTTTGAGCAAATATTGAGGTGTTTTTGTGTTGAGGAAGAAAATTCA
AACGACCCTTTGAGGAAAATAGTAATATTTCTTGATTTGCTCATACAAAAGTTTGCGAAT
GCATATGCACCAAATGAAGCATTATCATTAGATGAATCGTTGTTATTATTTCGAGGAAGG
CTTTATTTTCGCACGTACATGAAAGGCAAAAAGGCAAAATATGGAATTAAATTCTATGAA
CTTTGTTCAGCCCAAGGTTACGTTTTGAATATAGAAGTATACAAATGCCATCGAGAAAAC
ATGACAACTATTGAAAGTTTTGTGATGCGATTGATGCAGTCATACTTAAACAAAGGCCAT
CATTTGTTCATGGATAATTATTACAACAGTCTACCATTGTCTAACAAATTACTTAGCAAA
AAGACACATGTGACAGGAACTCTTCGTGTAAATAGGAAGGGTCTGCCACAAGAAATAACA
CGTCGTAAGCTTAGAAAAGGAGAACATGTATGGCGACGCCAAAATCAGACTTATGTGTTC
AAATGGAAAGATAAACGGGATGTGCTATGTCTAACAACAGCTTACCACCCAAGCATGATA
AACACAGCTAACCGGCGACAACNNGAAAAGAGAAAACCAATTGAAATAGTGAATTATATT
CAGAATATGTCAGGTGTAGACAGAGCAGATCAGATGATGTCCTATTATTCCTGTCCACGG
AAGACAATTAGATGGTATAAAAAGATAATCTTTCATCTACTGGATGTAGCAGTATGGAAT
TCTTTCTACATCTTTAAAGAAAAGACAGGTTCTCAAATGAAGTATATAGAGTACAGGGAA
GCAATCATACGATCTCTAACTGGTATAGATAATAAACGGGATGGAAGAACTTTGGTTCAA
TTTAAACGTGCACAAATCCAAACCAATGAAATCAACAACAATGGAACACAGCATTTTCCT
GAGAAAATTTCACCTCCTGAAAATTATCAGCGAAAAACATATTTCCAGCGTTGTAAACAA
TGTTATAAACAGGGAATAAGAAAGGAAACATCATATTGCTGCAAGAATTGCATGTCAAAA
CCTGCACCATGCTTTGAAACATGGCATATCGAAAATAATGTATAA
>Consensus_AZ_DDE_TnpIS1595
GGATCAAATGCCAAATTTTCCTCCTGATTTAATCAAGTGTCAAGTTTTCCTCCATTTTAA
GATAAAATATTAAAAAAAATAAATTAGAATTAAAAAAAAAGCCTATGGAATATACACCNG
ACAAATTTGNAAAATTCTTAATCAAGTCAAATGAAAAGGAAATCGCATTATTTTTAATGG
AATTAAATATTTTAAAAAGAGAATATTGGTGCACTGTTTGTGCAAATATTACAAAACTTA
GAACATACAAACGATCTATTGATGATTTAGCTTGGTGTTGNACAGAAAAATTATGCAAAA
ACTATAAGAAATACAAATCAANACGCATCGGATCATTCTTTTTCAATTTCAATGTGTCAA
TCAGAGAGATAATGCGTATAATTATTAAGTATTCTTGCGGCCAGCNGTTANTTAGCATCA
AAAAANGTTTAGATGTTTCCGCTAGAACAATACAAAGAGNATACGAAAAAATCNTTGCTT
TGATGACTTTTCCTAACTTTGAAAATAAAAAACTTGGAGGACCTGGTTTCATCGTTCAAA
TCGATGAAACTATGCTTAACTTCAAGTGCAAGAGTCATAGAGGAAGGGCTTCATCAAACA
AAAGCGATGCGTTATGTATTGTAGAAGTGAAAGATNAAATTACAAGATGCTTCGCCACTA
TTNTACCAGATAAAAGTGCTAACACTATTTTACCAATTATATGCTCTCAAGTGATACCAG
GATCTGTTATATGGACAGATNAGCATAAAAGTTATTCATCTTTGTTAAAAATGGGTTTCC
TTCATAATACTGTTTGTCACAAATATGAATTTGTGAATAAAATTAATGGTGTTAATACTC
AAGCCGTGGAAGCTTTTAATAATGAANTTAAACTTATGATTAAAAGAAGAAAANGTGTCA
AGACTACAAAGAGAATTGATTTTTTAAAAGAATTTTGTTTNTTTTTTAACAACAAGCATA
ATTTATATAGTTCAGTTCTTGATTTATTAAAGTTTTAAATTTTTTATATCCTTTTTTAAA
TTTCCTTAAAATTATTTAATTTACAATTTTAATTAAAATAACAAATGCCAAATTTTCCTC
CNNGGAGGAAAATTTGGCATTTGATCC
>Consensus_rve_C
ATGAAATATATACTTANTTTAGAAGAATNCGAAAATATTATTAAATACCTAAAAGGTGAN
AATTCCCTGCTGTCAACGATGAATTATAATTCAANACAAAACTATATTAGAAGAATGAGA
AAATTTATTTTAATGTCTAATAAGTTATATTTAGAAGAAGGTAATATTTGTAGAGAGGTA
ATTGCAAATGATGATNTAATTAGGTTNAATGANATACTTAATAAACTACATTTACCATCT
CATTTGGGAATGACTGCAATGTATAAAAAATCAAAACTAAAATATGCAGGATTTAAAAGA
GAAAAGATTTATGAATTTGTTTNAAATTGCATTACTTGCAANAAGCATGTGCCANTTGCA
AGAATAGCCCCTATAACTCCTATAATTTCAACACATAGATGGGATATNGTTCANATNNNT
TGCATTGANATNCGCAATTATTCATCCTTTAATGATGNTTTTANTNGGATACTGAATATC
CTTGATTCATATTCAAAATTCCTATTTTCTTTNGCTTTAAAAAATAAAACTTNTGAAAAT
ATTGTAGNATGTTTAGAAAGCATACTATATTTGNAGGGGTCGCCTAAAGTCATACAAACT
GANAACGGAAAGGAGTTTGTAAANGAGAATTTAAAACATTTGTCAGTAAAATGGAATTTC
AAGCATNTCNGAGGAAGGCCAAGACACCCACAAAATCAGGGTCAAGTTGAAAGANNCAAT
CANACTNTNGTTNNNAAAATGGCCAAAGCATTGTCTCTTAGTNTAGAAAAAAGATGGATA
GAAATCCATCGCTCTATAGTATATGATTATAATACAACTTGGCATAGAGGCATCAANNGC
ACNCCAATAAAGGCATTTAGAGGCCGAGATGATNCCTNTCTAACAAAGNAATCTCAANTA
TNAANGATTTCAAAGAGNGATTTAGATAGTGAAGAAGAACTTATTGGAGATCTAAAATAT
TATTTCGAAAATAACTTATCAGAAAATAATGATATTTTTAATAATACTTTTGATGAAAAT
ACTGCTACAATTGANGAAAATTATNGAAAGAATTATATCNTCCGAACCGTAGANTACGCC
GATGTGCATTACCACAGTATAAATTTTAGCTTGGGAGATTATGTAATAGTTAAGAAATCA
TATGATAAAAATATCAAAACAAAGAAAGAAAAACTAGAAGGCTTTTTTGAACATGGTAAT
TGGATTATAATTGAAAAAATTGGACTTAATTCATACAAGATTCAAAATTTATTGGATAAA
AAAATGCAAAAGGTTNTCAACAAAAATCGATTAAAAAAGGTTAATTTAATTGAATGA
>consensus_ORF_Tnp1-7_C
ATGGAANAAGACGACTTTGAATTAATTAATATATGTAATGAGGTATGTGCCGATATATTA
TCTGAGTTTGAAAATGATGAAGAATGTAACAGCGACGATACAGATTTAGCAGAAAGTAGC
AGAAAAAGAAATGTTTTGCCAATTATAAGTGAATCTGAAAGCAGCGATTCAGAAGACACG
ATATTGGAAAACGAACAGAACTGTTCAACATCAAATTGGTCCCAAATCGATAACGATATT
ACAGTAAACCCATTTTCGGGAAATTCTGGGGTTAAAGTGTTCCCAAGAAATGCAGAAAAT
ATTTCAGACGTGGTGGATTTGTTTATAGATGATGATTTTTTTCAATTATTAGTAACAGAG
ACAAATAGATATTATATGCAAAACATGCATAAATATAAACGTGTAAAAAGCACAAAGCAG
TGGCGAGATACCACGATAACAGAAATCAAGAAATTTTTAGCTTTGAATATATTGATGGGA
CAAGTAAAAAAAAATAATGTTAACGATTATTGGACTACTGATCCGTACATGGAAACACCA
ATTTTTGGTAAAATCATGACTAGAAATAGATTCAGGCAAATACTACAATCACTACATTTT
TGCGATAATAGTGCAATCCCTGATGACGCAAGTCGACTTGTTAAAGTAGAATCAATAATG
CAATACTTTATAGAGAAGTTTGATAAAGTNTATAAANNAAAACAAAATCTATCGTTGGAT
GAAGCCATGATTCCTTGCAGAGGTAGAGTAAGTTTCCGAGTGTACAACCCAGGAAAGATT
ACAAAGTATGGGTTATTAGTGAGAATGTTGTGTGAATCCGACACTGGATATATATGCAAA
TTTAAATTATATAGTGGCAATGGAGAAACATTGCAAAACCTGGTCGTAAACCTTTTAGAT
GGTTATGAAAATATTTGGCACCATGTTTACATGGACAATTACTACAACAGTGTTCAGTTA
GCACAGAAGTTACTCTACAAAAAGATAAGAATTTGTGGAACTATAAGAGAGAACCGCGGG
CTACCACACGATCTAAAAAAAATTACTTTAAAACAAGGACAACACAACTTCCGTAGAAAA
GGTGAAATTCTAATACATATTTGGAAAGATAAAAGAGTTGTAAGAATGATTTCAACAATA
CACCAGGCTCGAATGATACAAACCCAGAAAATAAATCGAAAAACTGGCGATCTGATACAA
AAACCAGAAACAATTTTGGAATATAATAAGTACATGAAGGGAGTTGATTTAGCAGACCAA
TACCTTGCTTATAATCCTATTATAAGAAAAACTGTGAAATGGACAAAGAAGGCTTTTATG
TTCATATTAAATACTGCACTGTTCAATTCATTTGTTGTCTTCAAGGTTCTGAATCCAGGA
AAAAAAATAAAATTTTCATCTTTTTTGAAAAATATTGCGCAAAACTGGATTGAAAAAGGA
TATGTTCATTCAGAGAGTCCAGGAAATGTATCCAAGAGAGTTTCTCGCGAAGATGCACCA
ATGAGACTTTCTGCANACATGAGACAACATAAAATTGTGAAAATTACTAGTTCAGGCAAT
AAGAAGTTTCCTCAAAAGCGCTGCAGAGTTTGCAAAAAAAACGGAAAAAGGAAGGAAACC
TGTTTCATGTGCTCATATTGTGAAATTCCTTTATGTATGGGAAAATGTTTTGAGGATTAT
CACACAAAAAAAAATTATTAA
>Consensus_retro_BA
TTGTGATAACTCACAATAAGGGCTATGATNTATTTTCTAACCCTATTTATATTTAAACAT
TATTTTAGGGAAGCCCATGAGTCCCAAGGAGGAAAGAAGAAACATGAATAAAAGTAATGA
GAAAAACTATAAGAAAAACTTTAATATAAAATCTATTTATCTTAAACNCCTCCTTTTNAA
GTCCTTCCCGTGTGAACAGGACATTTTGCTAGCAAAAGGAGATGATTCACACAGAGCTCA
AGAAACAAACTACCACAGCTTTAGCAACACACCACCAACAAAACTCATACGCAGTAGCGC
AACACCGATTGAGTTCCAATATACGATCGGTAACACTGATATAAAGACAACTAGAAAACT
TTATCCGCTATGCATTGAAAGTAACTACTATGATCTTNAAAACTGGGTCTTAGAATTTAA
AGAGGCTATACAACTTGCAAAATGNTCTATGGAAGATTCCATAGAGATCCTCAAAGCATT
ACTCCCTTCTGAACTGACAAGAACCTGCGTTGTTAACAATGACTTAGAAAGCTGTCTCGA
TAACATAAGAAAAAGTCAAATATCGAGCACCACACCATTTACCATACATGAAAGACTAAA
CANCTTAAAGCAAACGGACTACGTCTTCATTAGCGACTATTACAAAGAAGTTATTAAGAC
TGTAAATATTTTATCACTGACATACAATTACAAAAAACTTGAAGCAGAACACAGACTGAA
AGAAATATTCCTTAATGGATTACATTGTTATGCTCAAATCGAGCTGACAAAATCTGGGAT
TACTGAGGTATCTGATATAATTGATTTCATAGTAAAGACTGAAAAAATATTATTATCAAA
CATAAGATTATCAAAGAACGTGCATTCACATAATTCGTATAGCAAAACACAGAATAAANC
TCTTAAATACTGTTCTTACCACAAGAGCAGTTTTCACTCAAGTGATGAATGTAGAAAATT
CAAAGAACTTAAAGAACAAAGAAAATCCCAAGATAACAACGGTTATAAAAGGAACTCTAA
CGCTTCGACAATATTAGTAATACCTTCTCAAAAGATATTTACAGTAGATATGTTATTAGA
AGATTATGGTAGTGAGGCCTTAATCGATANCGGAGCGACTAGCAGTTTTATAGATGCAGA
ATTAGCTAAGAATCTTAATATTGAGAAACAAGAGATCACAGAAAATACTGTTTCATTTGC
GAACTCATCAAACATCATAGTTAAAGAAAAGGCGACNGTATCTATCAGTTTTAAGAACTC
TGATTCTNCATCTTCATCCTATAAAATTGAAGTTTTAGTAGTACCAAANCTCTCTACTAA
TGTAATCATTGGTTCTGACTTTATTCAACAATACATATCCATAATTAATTTAGAAAATAA
ATCAATTATCTTTAAAAATAATGCAAATACAATTTATTTAAAACCAAAGGAGATCACTTC
AAGTACGATGGATGCAGAACTTTACGAAAAAGCGATCAACAGAATTGAAACAAGTAGCAA
TTATGATAAGGAATTCTTATATTTCTTAANCGATTATAGGAACATTAAATCTGATGACCC
ATTCTGCAAGGTTGATCCTGTGTCTATAAGTATTAAAGAACNTGTGAAAGTTTTCTCCAG
TNCATACCCGATAAAGTCTGAATACTTTCTACAGTTCAAAGACAAGATTAGAAACCTTCT
TAGTACCAAGGTAATCGAGCATTCTACGTCACCCGTTGCTTCCCCATGTTTTATCACTGC
AAAACCAAATGGCGATATAAGGATTCTTATTGATTATAGAAAGGTAAATGAATTTATTGA
AGATGATTCATTTTACTTTCCAACGATATACGATAACATAAGCCGATTAGAAGGTATGAA
TGNGTTTACAACAATTGATTTAACAAACAGCTTTTACCAAATAAGATTACAAGATCATGT
TAAGGCTATCACAAGTTTCATAACACCAATAGGTCAATTCCAATTTACTACTTTACCGTT
TGGTCTTAAATGCAGCCCGAAAATCTTTCAAAGAACGATTATGAAGGTTTTATTTAAATA
TGATAACATTATAGTTTTTATGGATGATATTTTGGTATTTAATAAAAACAAAGGAGAGCA
TATCAATAGTTTAAAAGCAATATTAAATGAATTAAANGAAATTAATTTAAAAATAAATTT
AGATAAATGTCACTTTATTAAACCAACAATTAAATACNTAGGTTTAGACATCTCAAACGA
CGGTTATAAAGCTGATCTTTCAAGACTTAAAGAAAAGATGTTTTTAAAAGACCCTAGAAA
TAAAAAGGAAATGCAAAGTTTCATAGGCTACGTCAATTTTTTTCGACCTTTCTTACCTAA
AATAAGCGAATTACTTGTACCTTTGAACACAATGTTAGCCTTCCAGCANNTTAAGGACAG
TAAATTAACAAACGAAATAATAAACAAAACCAAAACCTTAATAAGTAAGAATATTAAAAT
CTTGTTTCCAAAACCGAAAGAAGAATTCTTGCTCTATTCAGATAGTTCAAGTTTAGCTTG
TGGTAGCATTCTAACTCAAAGACATGGTATAGTTGGTATATATAGCCATAAATTCACGAA
AACGCAAGCAAACTATAATATAATGGAAAAGGAGTTCCTCTCCGTGCTTCTTTCACTCAA
ACACTTTAAGTTCATAATAGGCACTTCACTTGTGAACATTTTTACAGACAACAAGAACAT
TACTTCAAACAACTCCATTGAAAGTAGTCGCATTCAAAGATGGAAGATACTGCTGACAGA
TTTTAATTACAATATTAAATTCATAAAAGGAGAAAATAACTCTATACCTGATCTAATCTC
GAGGCTTTTTATAATGGAAACAACGAATGTAAGTTTAAACAGCTTCCTTCAAAATTTAAT
ATCCAAACAACTTATAACAGATGAAGAAATTAAAAAATATAATTTAATAAAAAAAAGAAT
TCCGCCAATCAGCGAAATATTTGTAAACAAAGAAGAGAAGATTTATCTTAATAAGGAAGC
AGCAAAACTATTTCTAAGCCATACCCACGACAATGAAGGTCATCCAGGAGAAGTAATCTT
ATACAAAACCATCAAAGACTACTTGTTTTTTCCTAAAATGAGAGACATGATTAAACAGAT
AGCAAACAATTGCATTCCTTGTAAAATAGTAAAACCTACAACAGCAAAATATGGTTATGT
TTATGGTAACGTTTCGACGATCGATTTTGTGGAAAAAATTTCTATCGATTTCTATGGACC
AATAAACAACGTCAGCGAACAATTTAAGACAAAATATAATAAAATTTGGATATTAGTTGT
TACAGAAAATTTTACAAAGTACACTAAACTATATNNCACAAAGTCTTTGCAACCCAAAGA
ACTTATTTTAAAACTAAATTCATATATACAAACAGTTGGAGTCCCCTCAGCTATAGTTTC
TGACCAAGCATCAACATTTAAAAGTGCAGAATATAAGAAATGGTGCATACAACAAAACAT
TAAAAGAATTTTTACTTCCACTTATAATCCTCAAGCCAATGGGCTTGTAGAGAGAAGAAA
CAGTATCCTTAAATCTTTATTAATACTTTACAAACACAAATCACTAAATACAACCTTAAA
AATAGCCGAGAATAGGATGAACAACTTTCATTGCACCTCTACTGGGTTTAGCCCTAAACA
ATTAGCATTACNAAATAATAAATTCGACTTACTAAGGAAAGATAAGTATGATGAAATAGT
AGAAAAGGCTAAAGAAAATCAGACAATTACTAATAAAAGGACCTTAGAATGTATAAATTC
AAAAAGAAAGTATCATAATTTTAAAACCTCAGATTCAGTGTATGTGAAATCATTTGAAAA
GGGAAAATTAGCAAGAAGGTATATTGGACCATTTGAAATAAAGCAAGTGTCTTTATCACA
AAACCAAGTCCTAGTTGACATTAAAGGTAAGTCTAAGTGGTTTAACATTAAAAACGTTCT
TCCTTCTGTTGCTAAAGAGGAGTTACTTGTGATAACTCACAATAAGGGCTATGATTTATT
TTCTAACCCTATTTATATTTAAACATTATTTTAGGGAAGCCCATGAGTCCCAAGGAGGAA
AGANGAAACATGAATAAAAGTAATGAGAAAAACTATAAGAAAAACTTTAATATAAAATCT
ATTTATCTTAAACACCTCCTTTTTAAGTCCTTCCCGTGTGAACAGGACA
>Consensus_BA_DDE_TnpIS1595
GGATCAAGGTCATTTTACTGCCAATTGGCAATAAAATGACCTTGATTTTTTTTACCNTTA
AAAATGAAANTAGAGGAATTTGAGAAGACAATTTCATTAAAAACACCAAAAGAATTTATA
AAATACCTTTATGAAAATGAATTTATAAAAAAATACCAAANGTGTCCATGTTGTGAACAG
AATTTAATATTTAAAGAATGTAAGAGTTTCAAAGAAGGATNTTGTTGGCGATGTCATAAT
GTGGAATGCNAAAAATATTTAAAAAGATATTCTGTGAAGAGAGAAAGTTTTTTTGAAAAA
CTTGACGTNGATATTCAAAAGGTTTTTAAAGTTCTAGGATTTTTTGCATGCAAAATTCAA
GATGCAAGTATANTAAGAAACTTATCTATAAGCAAAAACACACTGAAGAAAATCAAAGAC
AAATTGTTTTATTTAATGAAATTAGACTTTGACAAAATGAATAAGCTTGGTGGTCCTTCT
ACTATTGTACAAATAGACGAAACCATGATGAACTACAAATGCAAAAGTCATCGCGGTAGA
TCGCCTCTTAATAAGACAGATGCACTTTGCANTGTAGAGTTCACTGACAAAATTACCAAA
GCTTATGCAACAACGATTTTTGATAAAAAAAGCAGCACTATTATACCTATTATTAAAAAA
ATGGTCTATCCTGGAAGTATAATATACACAGATGAGCATAAATCGTATAGTTCATTGACT
TTGGAAGGGTTTGTTCATCATACTGTTTGCCACAAACACAACTTCGTTGATAAATTAACT
CAAGTTCATACTCAAGCCATTGAATGTTTTAATAATGAACTAAAATATGAAATTAAAAGA
CGAAAAGGTGTGAAAAACAACTTGAGGAAAAATTTTTTAATTGAATTTATTTGGTTTTTT
AATCACCGAAATGATACTTTTAACTCACNNCTTCGTTTAATAAANGTTAATTNATTTACT
TTTTTTTTAATTTTATTAATTCAAATTAATTTGGCAGTAAAATGACTTTGGTATTGATTT
GGCAGTAAAATGACCTTGATCC
>Consensus_retro_BB
TGTAGTATTTTTAATATTTCCATTTAGGGAAATATTCAAATAGAACCTTTTAGATCCTTT
GTTTAATTTAATTAATATCTATAAAAGGAATAAAAAAAATACTACACATGAAATTATTAA
ATAAAAAGTACTTTACAAAAAAAAAAACTTCTAAAGTATATCATACTGAATTCAGTCAGC
AAGACTCAAGAAGTACCCTTTCTCTACCTACTAAACGCACCTTTAAAGGTATCATACCTG
GTACAACAGATACCTATGATATCGAAGTCGTTTCATTGACTGACACAAGGAACCAAGACG
TTTTAACCTGGATAAAAAAATTCGAGAGTGCTAAAAAAGAATGTTTATGGAACGAAGAAG
CCAGCAAGGCCATATTACTTAGATGTGTCAATGAAAATCTTTCACATAAACTAGAAACTT
GTAAAACTTATGCAGAAACAATCGAAAAATTGATCAAAATCTGTTACCCTCCAGAAGAAG
TGACCAGACACTTAAATAAAATACAAAAGATTAAGAAATTCCCTAAGGAGAAAATTTCTG
ACTTTATTCTAAGATTCCAAAGTGTAGTGAATACAATTAATGCTTGTTTACCAAAAACCG
AAGAACTTAGAGATAGAGAATTGTTTCAATATTTTGTTAAAGCACTCCCATCTGAAGAGA
TTAACAATCTAATCTCACAAGGGAAAAAGACGGTCCCAGAAATGGTTGAGCACCTTAAAA
TAATTGAAGAACTAAGAATTAACTTATCAAATTTACAATCTAAGAATGAGGAACAAAAAG
AACAAAATACAAAAACATTGAATTATAAGTTTTGTAAGAACCATGGAAAGTGCAGACATA
CTACAGAAGAATGTAAGCAAAAGCAAATACATAACAATATCAATCAGTTTAAAAACAAAA
TACAAGAGAAAAAAGTGCCCGAAACAAAGGCGTTACAACCCCAGCAACACCATGAACAAA
AAATGGTAGAAGAAATAATCATCAATGACAAAACCGTGAACGCTCTCCTAGATACAGGTT
CGACATACTCACTTATCTCAGAAGAATTCGCCAACAAAATCGAAACCGAAATCATTTCAA
TGAAAGAGCCTATTAAAATACTTACTGCTAACCAAGAATATTTAGTTGTTTCAAAATTCT
GTACAATTAAATTTAGATTCTGCAAAAATATTGATACAATATTTAAGTACAAAGCAATGA
TTTCAAAGGAAATTGATCCCAAAACTGTTATTCTCGGATTAGATTTCCTGACAGAAAACC
AAGCCATTATAAATTTAAAAGAAAACTTTATAGAACTCGGAACCCATAAAATATTCTTGC
AAGATGAAAAAATTGATCCTAATACCGAATTACTTAAAAGAATTTGTTTTGCTAATTTAG
AAATTCCTCGAGATTTCGCCAAAGAATTAGAACAATACAAATCAAAAAATCCTCAGCTCG
GAAAGATCTCAACTCATCAACACGAAATACCAGTTAAAGACGAAATAATTATAAGAACTA
AGCAATACATAGTACCAGCAAAATTAATACAAGGAACAAAAGAAGAATTGGAAAGAATGT
TTAGATTAGGAATTATAAGGGAAAGTAATTCAAAATATTCAAGTCCAGCGTTCCCGATAC
CAAAACCAGATGGAAAGATTAGAATTGTAGTTGATTACCGAAGTCTTAATCAAAAAACTA
TTAAAACAGGGTTTCCATTTCCATCGATCTGGGAAAAACTTCTAAATCTTAGAAATAGAA
AAATATTTAGCAAAATTGATTTGAACAGTGGATATTANCAAATTGAAATGTCAAAAAAAG
ATATCCATAAAACAAGTTTTGTAATTTTAGATAGACAGTTTGAATTTTTACGCATGCCAT
TTGGTTTAGTAGATGCTCCAAAAACATTTATGCGATGCATGAATGAAATATTTAAACACG
AAACTAACGTAAACTATTTTATGGACGATATACTTATTTCTAGCGATTCCATTGAAGAAC
ACATAAAGCATCTAAATAAGGTGTTTAAAATTTTAATACACAACAATATTAGTATAAACT
ATAATAAATCACAGTTTTTTAAAAGGGAAATTGATTATCTCGGAATGCAAATTAATGAAC
AAGGAATTTCAGCTAACACTAAAAGCATTAAAAAACTTGAAAAAATAAAAATTCCAAGGA
CGAAAAAAGATGTCCAGAAAATACTAGGCTTATTAAATTGGTTCAGACCATTTATTAGAA
ATCTGTCAACTACAATCACACCAATAACAGANCTTCTAAAGTTGAAAACTATTGTATGGA
ACANAGAACACGAAAACTGCATGCGAGAAATAGTTCAAGAAATAAGAAAACAAGTAAGAT
TAAATCACCCAGATTACGAACAAGAATTTCAACTTTCGACTGATGCTTCAGATAGAGGAA
TCGGAGCTATTCTAACACAAAAACAAGGTCTTATAGGAATCTATAGCCAAAAACTAAACG
AACAACAGAGAAAATATTCTACAAGTGAAAAAGAGACTTTAGCTATAGTTAAAGGTTGTG
AATTTTTCAGAAACATTATATTTGGCTGTAAAATAAACGTTAAAACAGACCATTCAAATT
TAAAGTATCTAAATACTACACGAATCCCACGCCTGCAGAGGNGGAAGATTCTCTTGGATG
AATATAATTTAAACATCCAATACGTAAAAGGAGATGATAATCAAGGCCCTGATGCATTAT
CAAGAGCCTATAATTTACAAGAAGTGACAAATGGATGCAGCTATCAGTTTCCTATAAACA
CTGAAAGAATTCTTCAAGCTCAAGAAAAGGATCAAGAATTCAAAGAAAAAGTACAAAACA
ATCCAGAAGATTATTACAAAGACCTCACCAATAAAGGAATTTACAAGCTTAAGAAAAATA
ATAAAATAATTATTACTAGGAATTTAGCTAGGGATTTCTACAATTCTTTTCACTTTAGAT
TTGGACATCCAGGACTCGAAAAAACAAAACAAACTCTCAATAAAAATTTTGAAATACTTT
TTAACACAGAGGAATTAAAAAGCCTAATTGATAACTGTACATATTGTAATGCTTATAAAA
CAAGGAATAATGTGAAAGGGTTATTAACAGGCAAATTAGTTTCAAAAACACCTTGGAAAA
AAATCTACTTAGACATATACGGACCCATTGATAAAGAGCAATTAAATTATTCTATTAGAA
GAGAAAAGATATGGCTGCTTACAATGTTAGATTCATGTACAAGATGGACAGAAATCGGGA
TATTATACGACCTAACATCAGAACAAGTTACTAAGACACTATACCAGAACTGGATAAGCA
GATACCCATACCCAACCTCGATTCATACCGATAAAGGAAGACAATTCACATCTACCACAT
TTACTGACTTTTGTAATCGATTTGGAATCAAAACATCAACTAGCATCACGGAAAATCCAA
CTGGAAACTCAAAAGTAGAAAGAATAAATCACACCATTTCTACAATACTGAAGATTTACC
AGGGGTATGATTTTAAATCAATAATCAGCTTAATAACAAATAACTTAAATTCTACGTATC
ATAAAACATTAAAATGTTCCCCGATGCAATTGATTTTTGGATGTGATAAATTTAACATTA
TGAAAGGAAATGAAATAAACAAAAATCTTGAAATAGCTTTGAAAAACGAAGAAAAAACGC
AAAAGAAAAGTGAAAATCTAATAAACAAGAATAGGACTAAAGAAAATTTAATAGGGAAAA
GGGTTTGGATTCAAAACTCAAAAAAAGGGAAGTACGACCAAGAAAATCTTGGTCCTTATG
AAGTTTTAAACCATGATGAAGAAAAAGGTGTATTACAATTAAAGGATGGAGAAAATATTA
AAACGATAAGTTTAAGGAAAGTAAGGAGAAGCATGTTTTAGGGAGAGGTGAATGTAGTAT
TTTTAATATTTCCATTTAGGGAAATATTCAAATAGAACCTTTTAGATCCTTTGTTTAATT
TAATTAATATCTATAAAAGGAATAAAAAAAATACTACNCATGAAATTATTAAATAAAAAG
TACTTTACAAAAAACAATACTTCTAAAGTATATCA
>Consensus_retro_BC
TGTTATGCCATTGGTTTAAAAATAATAATTAATTATCTAAATTAACATAATAAAAAATTT
TCTAGAAAAAAATTAGTATATAAACTAATTTTTTTAATGACCCATGAAAGACATGCCCAC
TGAGGAACTAACAATCAACCAAAGGCATAACAGTTCACCCGTATCGGCATATAAACCAAG
AGAGACTTTTAATAAACTATCACTTTACAACTATTTTTTAATCTATGGTCGCTGCCCCAA
TTATGGGCAGGACAAGTTGAATTNAANGAGAAACAGAAGACCATTACGCTCTATTGAACA
GTTAGAAAGTAAATTAAATAATCTAACGTTCACCACTACCCTGAAAGACTCGGGTATACA
ACTAAGTCACACAATTCCACCTTTATATGAACTTGACGAACTAGAGACGACCACTTGGGT
ACAGAGGGTCAGAAGTCTAGCCCAAGAAGCTGCATGGAACGATAAAGAAGGACTAATACT
TCTCAAAAGACTAGTTGCAGAAAACATTCATTATATTTTTGCCGGTAGAACTACAATTGA
TACTGCACTTGATGCAATCATGGAAAACATCTTTTTGCCTCATAAGAGATTTTATTACGA
AAATAAGTTAAGTGAAACAAAACAAAATGATTATTTCCTTATTGAGGAATATTGGAATTC
ACTTAAAAGTAATCTTGAATTTTATGGTTATTGTACAAAAAACAAAATTACTGATATAAA
TCAGAGATTAGAAGAATATTTTTATAAAGGACTATCATTAGAATCTAAATTAGAAATGGA
ACGTTTAGGAATTTCCGATATATACGAAGTAAAAGAAAGAATATACAAAATTGAGATAAA
ACTGCTTGAAAATCAACATCTTAGAATGTCTTCCTTAGATTCCCCAAAAATTTTTAAAAA
ACAAGAGAATATTAAAAATAAAAATTTTAATAAGACCAAAAAGTATTGCAGCTACCACAA
AAGCACCTATCACGACAGTAGTGAGTGTAAAAAACTTCAGGAAAGACAAAACGCCGCTAA
ATATAGCTCAAAGACTGTATTGATAAAAGAAAAAGAGATTCCACCTTTTACTTTTGATAC
TAAACTTACTATTAACAACTATTGTTACAAAGCAATGTTTGATACAGGCTCAACATCAAA
CTTTATAAGCGAATTCCTTTTGAAGAAAATGAATCTAGAAAACAATTTGGATCCATTACA
GGAAATTACCCAAATAGGGAACGGAAATGAAAGTAAGATTAAAGGAAAGATAAAATTAAG
ACTCATCTTAAATGATTTTGCTAACCAAGAAGTAGAAGAAGAATTCAAAATACTTGAAGG
AACACTTGACTACATACTATTAGGATCCACATTTATGTCCAGAAACAAGGTAAAAATAAA
TTATGATGACTGTTCTGTATATGTAAACAACATAATAAACTTTAAGAAAAATTTATATAT
ATATGACAATTTAGCTGATCCCGATAAAATTCTTCTACATAAAACTTTTCTATCTGGTGA
AAAATCAGAAAAGAATCTTAACGATATTTTAAGTTTTTATAAACTCAAAAACCCTGTGCT
TGGATGTATACCTAACGTGTATTTTAGAATAGAAACAAATGATAAACAACCCATAAAATG
CAAAGAGTATCCAGTACCATATAAATTAAAATCAAAAGTAGAAAACGAAATACAAAGATT
AAGCAAACTAGGAGTAATAGAAAAAAGTAACTCTGAATATTGCTCTCCTGCGTTTCCATT
GTTAAAGAGAGATGAATCTATAAGATGGATTATCGATTATCGTAAACTCAATCAATTAAT
TAAAAAGGAAGCTTATCCTTTTCCCAGTCTTTGGGACGAAATCAGGTCGATTCCTAAATC
ATCAGTATTTTCTCAAATAGATCTTTCACAAGGATATCATCAAATAATGATTGAACAGAA
TTCTCGTAAATATACAAGTTTTATGATTAACGGAAATCTTTATCAGTATAAAAGGATACC
CTTCGGTTTAGCTACAGCACCACGCTTNTTTCAAAAAACAATGAAAGATATTCTCAAAGA
TTGTCCNTTTACCCGTGTTTTCTTAGATGACATTTTAATATTTAGCGAAAACATTGAACA
ACACAAAGAACATCTAGCAACAGTTTTAGACATACTACTTGCCAACAACATCACAATAAA
TTTTCAGAAATCTTCATTCTTAAAATCAGNAGTTTCATATTTAGGACACATGNTTAGTTC
AAATGGAATCAAAACGGATTTATCACGCATTGAAACATTTAAAGAGTTAAAACCACCTAA
AACACTTAAACAATTACAAAAAATTATAGGATTTATCAATTGGTTTAGAGAATTTATACC
GAATNTGAGCGAAATAATTTTACCTTTGACANAGAAAACAAAAACAGAGAAGCATAAAAT
AAATTGGACCCAAGAAGATAATGAAATCCTAAGTAAAATTTATGATAAACTAAAAGAAGA
AATAACTTTAGGATACNCAGATTACTCAAAAGAATTTATTCTTGAAACAGACGCATCTGC
ATATGCTATAGGCGCAGTCTTGTATCAAGACAATAAAATACTNGGATTGTATAGCAAAAA
GCTCTTAACAAGTGAAATAAATTACACCACTACTGAAAAGGAATGTCTAGCAGTTATTAA
AGCTGTTNANCATTTTAGGAAAATAATTTATGCAGGAAAAATAATAATAAGAACTGATCA
TCANAACCTTACTCACATAACGCAAACAAGTTCAGCCAGAGTGCATAGATGGAAATGCCT
TTTAGAAGAGTACGATTANAAAATTGAATACAAAAANGGAAATACAAACATTATTGCTGA
CGCACTATCGAGAACACACGTAGTTAAAGAATTTAAAGTACATAACCTTGATATTAGTAA
ATTTACAAACAAATTACAAGAAGAAGCAGGATATTTTCAACCAGAAAAAGTTATTACGCC
TACAGAGAANCTGGTTTATGATNTAAACGGAACGCCGTTTTTAGTTAATGATCAAAACAA
AATTATTATANCCAAAAACAAAATATACGAATTTCTGCAAACATTACACAGCAATATGGA
ACACCCAGGAACAAAGAATTTGCANGCAACAATAAGAAAATTTTTTAAAATANAAAATTT
TTCCTCTGCAATAAAGANAATAATTACTAATTGCCAATTATGCNAACAAAACAAATGGTT
TAAAACAGTAAAAATATATGAAGAAAAAAGTTTAAGCACTAATACCCCTTTCAACGATAT
ATCAAGTGACATATCGGGACCTTTTNAAAGTAAGTATTACAAGACTACAATCAAACAAAG
AAAATTTTATATTCTGAATATCATAGATCGTTGTACTAGAACAGCGGAGGCCTTTATAAT
AACTGATTTAACATCATCTACCATAATTAGAAAGGTTAAACAATGGATACAACGATACCA
AGTTCCCAAAACTTTTCTTACTGATCAGGGAAGATCTTACATTAGTAGAGAATTTAAAGA
ATTCTTACGAGCTAATCATATAAAGGGAATTACAACAACAGCTTTCAACCCGACCGGCAA
CAGCATCTCGGAAAGATTGAACAAAGAGATAAATTTTGTTCTTGCTATNAATAAAGGACG
CAGTTTAAAGGAAGTGTTAAAGAAAATTAACTTAAGAATCAATCATTTATATAACTCTTC
CATTAAATGTTCTCCAAATGAATTAATTAACAGNTTTAGCATTTTTGATCCTTTAAAAAG
AAANCTAGAAAATATATANTCAAACAAAGACACAAAAGCTGGGAACGGTGTTAAGACTCA
NATTAAAGTGAATGACATAGTTTATACATATAAAAACGTGAGAAAAGACAAACTTGATAA
AATATGGGAAGGCCCATTCATAGTTAAAAGCATAATGCCTAATTTAATGACAATCGTTTT
AAAAAATCAACAAGGAAAAGAATTTAAAACAACATTAAGAAAGATTCGAAANATCTAAAA
GGGGGAGGATGTTATGCCATTGGTTTAAAAATAATAATTAATTATCTAAATTAACATAAT
AAAAAANTTTCTAGAAAAAAAATTAGTATATAAACTAATTTTTTTAATGACCCATGAAAG
ACATGCCCACTAAGGAACTAACAATCAACCAAAGGCATAANAGTTCACCCGTATCNGCAT
ATAAACCAAGAGAGACTTTTAATAAACTATCACTTTACAACTATTTTTTAATCTATGGTC
GCTGCCCCAATTATGGGCAGGACAA
>Consensus_retro_BD
TGTTATGGTTCTAGACTCATCTAAATACAAAAAAGTCAATTTATGGAATAATTAAATTAA
AGGTCTAAAATGAGTCTAGACCAAAACCTAAAACTATAAATATTAAAATTTCAATAAATT
ATGGCCTTTTCCAACTTTAAAAATAAACAAAATGTATCATTGTTTTTAAGGTACCTCCGT
AACGGCGAGGTACTCCCGCGGAAGCCCCACATGATGAATTCATCATCTAAGAAGGAAGAC
AATTATATAAATAAACTTAGGCGACGAATCGAACTTTCTAACACGGAAGAATCAATCTCA
AACGACTTCAAGACTCGAAGTAAATACGATTATAATGTCCCAAATACAAACATGACCGTA
AGGAGAGATTTGATGCACCTTACAAACCTTGAAGAAAATATATTTTACTTTGTAGAACAG
TTTCGAGAAACCGTTACATTGACCGGATGGGATTCTCAGACAGCCTTATCAGTCCTGCAT
TCAATAATTGCTGACAACATAAGGAAGCAAATAATCACCATAAAAGATTGTGACTTGGCA
CTGGAACATATATTAAAATTAAAGTACAAAAAAGAACTAACCTTTTATTACAACGATTTA
TTGGAAGAATTACATCAAGAAAATTTTTACACAATCAAAGATTATCGCGATATAATGGTC
GACATTATACAGAGACTTGCGATTTGTTGCAATCTCACAAAAGACGAAGNTACACTAAAA
GAAGAATATTACTTTGTCAAAGGGTTAGATAGGAACTGTTATTTGAAATTTATTAAGGAN
GGAATAAAAGACTGCACCACTATNTTCAATCGGATAAACGAAACAGAGAATATGATNCAA
AATTTTTTGTTAGCAGAAGGTGAGAGCAGCTTTAGTTTTAAGCCAATTATTAAGGANGAA
AATAAAACAGCACTAAAAAAANGGTGTAAAGTTCANAAGACAACCTCTCACTCAAACGAA
GAGTGTCTAGTACAACAGAAAACAAATAAGAAAAANACGGACAACAAAAAGAAGAATGAA
ATAAATATGGTTGATTCTTATCATTTANTATTTCTAAACCTTAAAATACCAAAACTTAAA
CTAGTTGTAAAAGCGTTGGTGGATACCGGGTCGTCAGTCACACTTATAGATCAAGACACG
GCAATAAAAAGTAAATTTAAGATAATCGAAACCGAGGAGAAAACAGTAAAGCTNGCAAAT
AACACAGAAACAACNCTAAAAAACAAGGTAGAGTTAANAACAAACACTGGGGAAAATATA
ATACTATACTGCATGAAGAACTTAAGTCATGATATTATACTTGGAATAGATAGTTTAAAA
AAGCTAAGAATACGAATTAATTTCCTAAACAACTGCATCTATCACAATAAGATGAAAATA
GACGCCAGCAAAATGCAGATAAAAAAATCAATTACCCTTGTCGCAAATATCCAGGAAAGA
GCAGTATCAGATGACAAAATCAGAGTAATCATATCTGAATATATGCAAAAAATCAACCCT
GAAAAGCCTATAATGGGAGTAAAGTTTACAATCCCTTTGAATTCAGATGAGATACCAAAC
GTGAAGCCGTTCCCAGAACCTCCATACAAACAAGAATTTCTTAGAATTGAACTAAAAAAT
CTTTTAGATAAGAACATAATACGTAAGTCTCAATCAATGTATTCAGCTCCTTGTTTTACC
AAGGAAAAGCCTGATAAAACTCATAGACTCTTGATAGACTATAGAAAGTTAAACAGTATA
AGCACTGTAATGCAATATCATTTTCCCAAGATTAACGAACAAGCGCATCAACTTTTGGGA
ATGAACCATTTCTCCAAAATAGATTTGCTAAAAGGATTCTACCAAATCGAGATAAACGAG
AAGGACAAACACAAAACAGCATTCTCNACAATATACGNTAAATATGANTTCAACAGATTA
CCATTCNGCATGATAAATGCACCAAAGTTCTTCAACAATCTAATANCTAACGNTTTATCG
GANATTGATAATGTATTAATTTTTGTAGACGATATTTTGATCTTTTCCGAAACAGANGAA
GAACATTATATATTATTAAAAAGGGTTTTAAATAAATTAGCAGAAAACAACATAATAATG
AATCTAAATAAAAGTGNGTTTAATAAAAATANCATTCATTATTTAGGTTTGGTATTTGAC
TCGGAAGGATATAAGCCTGACCTAGAAAGGCTAAAAGATTTNCGCAAGTTTAAAATCCCA
GAAACTAAAAGNCAACTACAAAAATTGCTCGGTATTGTAAACTGGTACAGGCCNTTCTTA
AAAAATGCTAGTATCGAACTATTTAACCTGTACGAACATTTAAAAGGAAATAAAAGAAAA
TTATCTTTGACGGAAAAGGATATGGAACCTGTNTATAAGATTTATGAAGACATTAAAAAA
GGAATACAACTTTACTACCCGGACTTANACAAAGATTTCTTTATAAACACAGACGCTTCA
GACCATGGTTTTGGNGCAATATTGTACCAGGAAAAAGGAATTGTAGNCATGCATAGTAAA
AAACTTTTAGAANCTCAAAAAAGATACACAACAACAGAGAAAGAAATGTATGCAATCTTT
TATTCAATAAAGNATTGGAGTGGACTAATAAAAGGCTCCAAAATAACTGTACACACGGAT
AACAAGAACATACTGTACGACACAGCCGACTACACGAAGAAAACGGAGAGATGGAAAGCG
GCACTCAGCGAGTTTAACATAGAGTACAAATACCTAAAAGGAACTGAGAATCTAGTAGCA
GACGAGCTATCGAGAGAAAACTCGCATCAGATAATAGGAAACATTAATTTAGGANGTGAA
TTNGAAAAATATTTAGTAGAATTTCACNATANAAACGCACATCCAGGCGCAAAAACAACA
NTAAACACACTAAGNAAAAAAATGAAAGTAACAAAAGAAATTAAGAACTATATTCAGCTA
TACAGCCAAAAATGTACAGAGTGCCAGAGGTGTAAACCACCGAATAGAAGTTATAGCTGC
AAAAAAGGTGTGATAATGACGAACGATCCCTTCATGCACATTTCAAGTGACATATTTGGA
CCATTCCCAGCCCACTACTACAACACCAATCTGAAAGGAAAACTATTTATAATAACATTT
ACGGACCGATGCACACGGTTTACCAAAGTGAAAATCTCTAGGAATATACAACCTGATACA
ATCCTCAAAGCTTTAAAAGAGGAATGGATTAAGAACGTAACGAAACCACTAACACTGTTG
ACGGACAATGCAAAGTGTTATAAAAACAAAAGAGTGAAACAAGAACTGGACAGGCTAAGC
ATTAAACAGAAATTCACAAGCCCCTATAACCCAACGGGGAATTCAATATCGGAAAGAATA
AATAGAGAGATCGCTACGGTGCTGCGAATATATAAAAGGAATGGACTTAACATATTAAAA
AATAAAATTGAAAATAAAATAAATAATTTAACTAATTCCACAACCAAACAAATTCCATCA
GATTTACTAAAAGTTTACAAAAATGAAAGGAATTTACCAGATTTCATCTCTGAACTAAAA
AAACCAAACCAAAAGACGACACAATATTTGCAAAATTTTAAAAAAGGAGATCTTATACTC
ACAAAGCAGTTTAATAAACACAAATTAGAAGATCTATATACCGGACCAGCAGAAATAATA
GACATAAGAGGAGAACAGTTAAAAGTGCAAAACTTAGATGGAAAGAAGATACAGACAGTA
AGCTTTAAAAACGCTAAACCGTTTTTCGTTTAAATGGNAGGTAGATGTTATGGTTCTAGA
CTCATCTAAATACAAAAAAGTCAATTTATGGAATAATTAAATTAAAGGTCTAAAATGAGT
CTAGACCAAAACCTAAAACTANAAATATNAAANTTTCAATAAATTATGGCNTTTTCCAAC
TTTAAAAATAAACAAAATGTATCATTGTTTTTAAGGTACCTCCGNAACGGCGAGGTACTC
CCGCGGAAGCCCCACAA
>Consensus_retro_BE
TAATTAATTAATAATTATTTGCCCGCCTTTTCTCCCGCCAAAACTAAAAGTATTTAAGTT
GTGAAATGAAGGNAANGGANGATGAAAANNGAAAAAGAANTNATAAATAAAAATTCNGCA
TTTAAGAATATTTTAGAATATTTCTTTAAATATGGTCGGGTACCATACATTTTTGAATTC
AAAAGCCAGAATGGTATTCATCATAAGTCAGATAAAGAAGGCTACAATGATATTATAGTG
CCTAAGAAGGCAATAAAAGAAGAATACAACTCAAGAACTATAGAATACATGGAATTTGAA
GTATGCATTCCAGGAACTAAGGTAAGTATTAAGAAAAAACTTCCTTACATTAGCACATTA
AAGAATTATGAGGTTAATGATTGGCTAAGAAGATTTGAAGAAATCAAAGAACTGTCAGAA
TGGAATGACAGCACAGCCATTTTAGTTCTAAAAGAGTTGTTTAAAGATTTAAATGTTGAT
TTAAGACAATANACAGAAAACTATAATGAGTTAAGAAAGCATATCATAAATATAGCTTAC
CCAAAGGATTATACAAATTTATTTTTAAGTAATTTAGAAAAAATTAAACAAATAAATTAT
GTNTATATTAAAGATTATTTAGCGGATNTNGAAAGAAGNTTAGAGTTTTATAGCATTGCA
GCAGATCTTACAAAGAAAGAATATGAGAGAAAATTAGAAGAAAGTTTCCTTAGAGGCTTA
GGACAATATACAACCTTAGAAATAGCAAAATTNAACTACAANACATTAGAAGAAATCATG
AAATATCTGATGAAATTAGAAACTACNATTATGATGTCACAAGAAAAAAGNACTAANTTT
ACCCATCNNCATGGTAAAAATGATACATTTAAAAATACAAATGAAAAATCACCATCATTC
TACANGTCAAAAAAATATTGTAATATACATAAAACTAATTCTCACAGTAACAAAGAATGN
TATCTCAANAAAGAAAAATATCAAAAGAATTATCNGAACAATAGAAAGACCAATCATAAT
TCTGATAAATTAGAAAAAGATAATAAAGGATTAGTANTAAAAGAAAAAATGTTCAATTCA
GAATTAATAGAAATAAATTGTTTAATTAGGGGTAANTTTATTAAGACAGTTTTAGATACT
GGNTCAACTAAAAGTTTTGTCAGCGCGAATATAAGTAAAGAGCTAGAATGTGATCNAGAA
ACAGTAGNTGAACCCANAATAGTATCTATTGCAGATGGAAAACAAATAAAAATTGATAAA
ACATGCACGATGGAGTTTAAAATTGATAAATCAAACAAATTGCTTAAGGAAAAATTTTAT
GTCATAGAGGAATTGCCAGAGNATCTGATNATTGGAAATGATTTGTTAAATAANTATGAT
TGCATAATTAATATGAAGGAACAANTAGTAACACTTAATGGAGAAGACATTTACTTGGAA
AATAAACANGCCATGTATAATTCTTCATTAGACAAAGAGCTTATTGATAAGGCATTTTTA
AATAAAGATGATCAACTTTCTTGTTTAATTAAAAGGTATAAAATGAAGAACAATACNTTT
AAAGCAATAAAAATATCTCCAATTAATATTAAAGTATTTGATAAAAATTTTATGGTTAAC
TCAACGCCATATACGTTACCTTTTAAATTCCATAATATAATAAACCAGGAAATCAGTAGA
TTACTAGAAGAAAATATTATTGANGAAAAGGAAAGTAAAAATTCTAGTCCAGGATTTGTT
ATAGGGAAAAAGAATGGTGAAGCAAGAATGGTCATAGACTATAGAATGATCAATAAAAAC
ATANTTGATTCTAACATTGGAATTCCTAAGATTTTTGAAAACATTCTAACATTAGGAGAA
AATAAAGTATATTCTAAACTTGATCTTAAGAATGGATTCCATCAACTAACATTAGANATA
NAATCTAGAGANTTAACTGGGTTCGTAATTTTAGATAGAAATTTTATATTTAAAAGAGTC
CCATTCGNATTNAAATCAGGACCAAAAATTTTCCAGCAAAAAATACAAGAAATATTAAGA
GAATGCAAGAACTGTTTTGTGTATATAGATGATATTGTTATATATGGCAAAATTGAAAAA
GAACATGATGAATGTTTATGCATTGTTTTAGAGACCTTATTTGAACATGAAGTTAAATTA
AATCTTGAAAAGAGCATTTTTAAATGCAAGAGGATTGATATTTTAGGTTATACAATAGAT
TCCGACTCTATAGAAATAATTAAATCAAATTTAAAAAAGGATTTCATAGTAAAAGAAGTT
CCAAAAAATAAGAAAGGATTGCAAAAATTAATAGGTTGTCTAAATTGGTATAGAAATTTT
GTGCCAAATCTATCAAGCAAAATGATATTTCTTATCGACAAATTGAAAGATGGAAAAATA
GGTAAATTCAAAAAAGAAATTATTTGGACAGAACAAGACAAAGAAAATCTAAAGAAACTA
ACTTNNAAGAAATANAAAATTGTAATAGATCATGTTTTCCAAATTTTGAACAAGAATTTT
ATCTTGAAACAGATGCATCAGACTATGGCATANGAGCAGTGCTCTATCAGAAACATGGAG
TANTTTCATACTATAGCAAAAAGCTCAATGGGCCAGAATTANACTATTCAGGGGTTTAAA
AAGAATTTCTTGCAATATTANGAGCCTTGCAATTTTTCCGTAATATTCTACAGGGTTATA
AAGTTATCGTANGAACAGACAATAAGAACTTATTATCAGGAAAATATGATCCAAAAAAGN
ATAAACCGTTGGAAAGTAATGCTTAATGAATATGATTATGNTTTAGTTCATATTACACAA
GAGAATAATACTATGGCAGATTACTTATCTAGAATATCTTGTTTAAGGATAAAGAACAAT
GAAGAGGAAGAATTATATCATTTAATAGAAGGGTTTAATAAGAAAGAAATTATATTTGCG
ATTTTTAAAATATTAATAAAAAAATATCACAATAATTTACAGATATTAAAAGAAAACTTA
GTGCTTTATAACAACAAAATTAATATTACCGATGATAAAATTATTGAAAATCTAATAAAA
TCGTATCATAGTGATCTAGGACACACTGGAAGAAACAATACATATTCCACGTTAAATATT
TATTTCAATATTCCAAAATTAGCAAGAAAAATAAATAAGGTCATAACCGATTGTAAAAAA
TGTTTAAAAAATAAAGGAAATTATTTTCGGCTTTTTAACAAGAGAGAAGAAATAGGGTCA
AAGGGCAAATTACACACCGTATCATCAGATATAATTGGACCGATCTTAACTGGTGATTTT
AAAACAAGGTTAAATCAAAAGAAATTTTTTATTATAACCATAACAGATATATATAGCAGA
TTTACCAAAATAGCACTTTTAAAAAGTCAAAAAAGTTGTGAAATTATAAAAGAAATCAAG
TTATTTATAAAAAAGCACGGAAAGTTTAAAAATTTATTAACAGATAATGGAAAATCATAT
AAAGCAAAAGAGCTTCAATTGTTTTTAAGAAATAATAATATTAGGCAAATATTTACTCCT
CCATATACTCCGAGTAGTAATGGTATTTCAGAACGTATTAACAGGAGCATTAATGAAGTG
ATGCGCATTTATCGTAGAAAAAATATTAGGAAAATATTACAAATAGCCTCTATAAGATTG
AATAAGACACTTCATAGAGGATTAAGAGAGATTCCTATTAAAATATTTAACAACTTATCA
ACAAAAAAGGAAGTTATAAAAAAAACATTTGAAAGGGACAAATATAAGATTAAAAAAGGT
GATTTAGTATTTGTGAAAAATTTTCAAGGAGGAAAGTACGATAACCAATTCTTAGGACCA
GTAGAGGTTAATCACGTAGGTGAGAAGGGTAAATGGCTTAAGATAAAAGGCGTTGATAGT
TGGGTCAATGTTAAAAACATTAAAGTCTGGAGAAGGGGTGAATGTAGTAAAATAAATAAT
TTATTTATTTATAATTAATTAATAATTATTTGCCCGCCTTTTCTCCCGCCAAAACTAAAA
GTATTTAAGTTGTGAAATGAAGGGAANNNAGGATGAAAAAAGAAAAANAACTNATAAATA
AAAATTCAGCATTTAAGAATATTTTAGAATNTTTCTTTAAATATGGTCGGGTACCATACA
>consensus_ORFp_BB_DDE_TnpIS1595
ATGTTGTCCAGATTGATGAAACTTGCGTATTCAAAAGAAAATATAACATTGGTCGATGTC
AATAACAAATTTTGGTTATTTGGTTGCATTGATGTTCAAACAAAAGAATTTAAAATTATT
AAGGTGGCAAACAGAAACAAGAAGACCTTAGGTAAATTAATTGAAAAGATCATTCTTCCA
AATTCAACAGTATATTCAGACTGTTTTGCTTCTTATCTTTCATATTTTAGAAACAATTTA
AAATTCAAACATTTAACAGTTAACCATTCAAAGAACTTTGTAGATCCAGATACAGGTACT
CATACACAAAATATTGAAAGTTTGTGGAGTAAGTTTAAGCAGTTTAGACGATCAAAAGGG
TATAACAAAAGAAAATATTTAGATTTTTATGTTAGCGAATTTGAGATGAGAAAAAAACAT
AAAGATTATCTAAGTTTATNCATAATTTTAATTAAACTATGCTTTTCTTNANTATTTTTN
CCAATATAA
>consensus_BC_DDE_TnpIS1595
TCCCGATATATAGTCGGGTTCTAAACCCGTTAGTTGTTTTTTTTTAAAAAATNGTAATAA
ATTAAATAAAAAAATCTTGGATCATATGAATATGAATCATCGTAATTTAGTTTTGGCAAC
CAAAAACAATAAAGAAGCTATAGATTTTTTAATTAATCAAGGNTATATTCAAAAAAACAA
AAAATGTCCTGTTTGTATAAATGAAGAAATGAAAATTGTTAACAATAATAAAGTTAAATC
TTGGCGTTGCCCTAAATGTTATAAAAAGATATCTTTATTAAAAGATACTATATTATATAA
TTGTAAAAAGAATTTGACAGAAATCATAGATATTATATATTTTTGGTCTTTGGATACATT
ACAAACCATTACAGCTAGAGAAGTTAATTGTGGCGGCAATGACACGATTTATAAATATTA
TAAAAAATTATCTCTACAATCATATCATATTTTGAAACTTCTGGGGAGAAATAAAATTGG
AGGATTCGGGCATGTCGTCGAAATTGATGAATCAAAATTTTCTAAACGTAAATATAATGT
NGGTCGTTTAGTAAGATCACCTTGGATAGTCGGAGGAATCGATCTCACAACTAATCAGAT
ATTTTTTGTTGAAGTTCTAAAAAGAGACAAAGAAACACTCGAAAATATAATTAAAGAATA
CGTGTATGAAGGTACAACAATTGTAACCGATTGCTGGGGAGGCTATATTAATTTAGAATC
TTTAGGATATTATCACTTTCAAGTAAACCACACTNNAAACTTTATTGATCCTCTCACAGG
AGCAAATACACAAGCTANCGAGAATCGATNGAGTGTTATCAAAAGAAAGTTTAGAGCCAG
ATATATCAAATCTAATTCNGATTTATCTTTAGCTTTTTCTGAATTTTTGTTTAAAACTTA
TCATAAGAATAATGCTTTTGATGTTATAATGAGAAACTTGAATAAATTTATTGATTAGTT
TTTATATTTAAAAAAAAACAACCAACGGGTTTAGAACCCGACTACATATCGGGA
>consensus_ORF_BD_DDE_TnpIS1595
ATGGTTTTTTTATTTGAGGAAAATGCAATTCAGTATCTTATTGAATCTGGAAGATTAAGC
GTAAATAAAAAATGTGCTAAATGTAAAGATAGCATGAAAACAATAAATTCGAATAACCAC
CTTAACAAAAAAATTTATTATTGCAGGAATCGAGAATGTAGATTTTCGAAACCTATTTTT
TATGGGTTAAGAATAAGTACTCCAAGAATACCCATTTCTACATATCTTTTAGCTGTCTAC
AAGTGGATAGAAAATGTCTATGAAAAAGAAATATTAAGAAATTTAAACATTTCAAAAGCT
ATATATCAAAAGATAAAAAGCCATTTACTAAATTTTTCACAGGAACAAAATTCTTATTTA
GAGAAAGAAAAACTTGGGGGCTTAAATAAAAAAGTTCAGGTAGATGAAACCGCAATTTTT
CATGGTAAATTAGATAAATGCCCTTCTAATACCGCAGATGAAACTCCTGNATTAATATGG
TTAGTTGGTTTAATTGAACCTNAAANCGGTAAAATTCATCTTGAAATTGTTGAAAATCGT
TCTTCGATTACTATGATAAATATATTTAGAAAATATATTCATAACGGAACAACTGTAGTG
ACCGATNGATTCAGGTCTTATCCTTCAGCAGTAGCTTCAATCGAAGGCATTCATATAATA
GTTAATCATAGCCTTGGTTTNAGAAATCGTGATGGTTTTCATACGAATAATATTGAAAAT
CTTTGGTCAATTTTAAAGTATGAAATCAAAAAAAGACGCGGAATCCTCAGATCAAATATC
GAAATATTTTTAAATGAATTTAAAATGAAATATAACTTGTCAAGAAAAAGAACTTCTGAT
GAAATATTTTATCTTTGGAATGTTTTGGTAGATTATTTATTTAAAGATGAATAA
>Consensus_retro_BF
TATTATATCCTATAATAAACATAATTAATAAATAAATAAAATAAAAGAAATAAAATTAAT
AAATATATTTATTTATTAATTATGAAAAGTTTACCCCCATGACCTTTTACAAGCAACACA
CACCTACAAGAAGAATATTAAATAAAGTGTCTTACCCAAATTCTCTTCCTAAAACTTATA
GGGTGCTCTCTATTTACGTCAGGCACCTTATAAGTGGGTCATACCCCAGTGGATATGACA
AATTGCATGCAATAAAAGTTAGAACAAAATCCACTACACCTCAACACTTAGACAGCTATG
CATCTAACAACAGAGAATATCAATGCATAAGCACTGTTGCCTCACCCATTGAGTTTAGTT
ACCTCATTGGTTCCACCTCCATCAAAGCAACTAGAAAAATCTTCCCTCTTACTTATAATG
ATCTAAAGAACAATGCANTAAACTGGTCAAATGATTTTAAAACATCAAGCAGTCTAGCTA
AATGGAGTACTAATNATGCAATTGAGGTTCTCACTTCACTTATACCTTCGCAAATTATAC
CTCAAACTATAGTAATTGATGATTTGGACAAATCACTTGATAATATAAAAATGTATGAAA
TAAATGACCTATCACTTACTATACTACTAAGTAGGTTAAAAGAACTAAAACAAATTGATT
TTTTACTAATTGACGATTACTTTAATGCTATATCAGAGATCGTAACCAAATTNGCTATGT
TGAATAAGTATACAAAGAATGAAACGAACCATAAGATTCTTGAGACTTTTGTATCTGGTC
TTCATGTTGAAGTACAGTTAGAAATGAAAAAGGCTAATTTAAATAAGGTTACTGAGATGG
TAGAATACATAAGAAGTCAAGAAGAAATACTATTAGCAAACGCAGATACGACAAAAAATT
TACAAGAAGATATATCAAAGAACCTNNATTCGCAACGAGCCCAACAAAATGTTCANTCAA
AAAGAAACGGAGAAAATTATTGTACATATCATAAGACCTTCTCACATGCTAAAGAAGACT
GCCTCAAANTAAAAGAGTTCAAGGAAAAGAAGGATAAAGAAANAAAAGGAATATCAGACT
CTTACAACAAAAATAAAGGTAATATGAGTATTAGTTTTATAGCTAATAATACTAATAACT
TGTCTTTAGTCATTGAAAATATTAAGTATAAAGCTTTGCTCGACACGGGAGCAACTGATA
ATTATGTTTCAAGAAAAATGGTTAAGAACCATCAATTCAGTATTATACCTATAAAAAATC
AAGTGGTTATATTTGGAAATAACCAAAAAGAAACAATAAATGAAAAGGTAATAATTGAAT
TTAAATTTTGCAATTCTGAAACTAAAGAGAAAACCTACAAAGTGTGTTTCTTCATAATTA
ATAACCTCCATCATGAAATCATCTTAGGTAATCAGTTCTTAAAGGAGAATAAAGCAATAC
TAAACATGTGTTCAAATTATTTATCTCTTAACAATTACACTGATACTGTAACATTTGAAG
AAGATAATATAACCCCTGAAATGCTTGATAATGATTTAACAACAAAGGCTTCATTGGGAT
CATTGATTAAAGAGGATAATGATTATTCACTTTTAGAAAAAATATTAAAAAAATATATAA
AAAATAATGCTAAAAATAGTATTTGTAAAATTCAGCCAATAAAAATCTCACATAATCAAA
ACATTAGTTTATCCTNCAAGCCATATCCAATAGCAAGAAACTTGTTTAAGAAATTTAAGG
AGAAAATTAATGAACTTTTACAACGGGGAACCATAGTCCCATCNGATTCAAAAGTAGCTT
CACCCATATTTATAGCAGAAAAGCCAAACGGTGATATAAGANTAATAGTAGATTACAGAA
AAATTAATCATTATATAACTGATGATAATTTTTNATTCCCTGGNATTTTTGACCATTTAG
ATCTATTAAAAGGCATGAAATACTTTAGTAAGATAGATTTAACGTCCAGCTTCTATCAAA
TACCACTAGATAAAGATTCTCAAGACATTACAAGCTTTATCTGTCCTATTGGACAGTATA
AGTTTACAACATTACCTTTCGGCTTAAAAAGTAGTCCGAAATGNTTTCAACGTGCTATTT
CAAACATTCTAAAGCCAGTGGATAATATTATANTCTTTGTTNATGATATTTTATTGTTTT
CCAAAGATGAAACTGCACACCTTGAAACCATTGAAAAGGTACTAAAACTCTTACAACATC
ATTCATTAGAAGTCAATTTCACAAAAAGTAGCTTTATGAAAACTAGTATTAAATTTTTAG
GAATGGATATAGATGGTGACGGTTATAAGGCAGACCTTGAAAAGCTAAAAAGTTCAATTT
TTAATTTCACACCAAACACCAAGAAAGGATTTCAAAGATTAGCCGGTTACCTAGGGTTTT
TTAGACCATTCATACCAGATATCAGCAAATTTATGCTGCCAATAACTGACGCAATCGCCG
GTAAAGTAAATATAAAGGAAGTCTTGAAGTCAAGAGATGTTATTATTAACAAGATCAAAG
AAAACATAAAATTGGTATATCCTAATCCTAAAGAGGTCTTTACACTTGAAACAGATAGCT
CAGCAAGATCTTGCTCTGGTGTGCTGACACAATCAAATGGCATAATTGCAATATTTTCTC
ATAAGTTTAGTGAGACTGANTCTAGGTACAACATAATGGAAAAGGAATACCTAGCTATTT
TACTATCACTNCGGAAGTTTAAATACATTATTTATGGAAATTTAACAAAAGTAAACNCTG
ATAACAAAAACATTTTATTTGATACTTCAATTGAAAACAGCCGGGTGCAGAGGTGGAAGA
TAATNCTATCGGAATTCAATATTCAACTCAGTCACATAAAAGGTGAAACAAATTTTATAC
CAGATTTATTATCAAGATTACGAAGTATTGACCGGAGTCCTAATAACAAAGAACTTATTA
CAGCTTTACTGAACAAACTTACTAAACCAAGTTTACAAGAGATAGTAAAACATAAAGTAA
AGAAAAAACTAAGATATAATCTAGAGTATTATGTTGACCAAAAGAACCGAATTTATATTC
CAGAAGCAGACACAATGATATTTCTGGAGGGTTTACACCTATCCTTGTCACACCCAGGAA
TGAGTAGTTTATATTATACAATTAAAAGATACTTTTTGATTAACAAAATCAAATCATCAA
TAAAACAAATTACTAAACAATGTGTTGAATGTCAATTGTGCAAAGCAACAAATAAAAAGT
ATGGAATAATACAAGGATCATTAGGAAGTACTGTGTTAAAAGAAAAAGTCTTTATTGATC
ACTTAGGACCTTTTGTGAATACTAACTTAAATAAAAACCTTAAAATTAGCAAATTCTGGT
TGTTAGTAATCACAGAAGCGTTCAGTAAACATACAATAACATATCTAGTCAAAAGTCTAA
GCCCGTCAGAGAATATTAGTAAATTAAAAAATTACTTCGCAAAATATTTTATACCAACTA
TTATGATTTCAGACCAAGGTAGGACTTTTACATCAGGGAGTTTTAAGAGATCCTTACAAT
TGTATAACGTTAAACAAATATACATCAGACCGTACAATCCTCAAAGTAACAGCTTAGTAG
AAAGACGAAATAGAATAATCCTAGAAGTATTAAAAATGTACAATTTCAAAAGCTTTAAAC
AATACTCAGAAAAGATTAATACAAAACTTAATTATGTAATTTCGTTTTCAACTGGTTTTA
CTCCTGCACAAATACTCTTAAACTACAATCCGATTGACCTAGAAGATACCGATAACTACT
TAGAAATACTCGAGGAAGCAAGAAAACAGCAAATTAAAACAAACAGGAACTACAGTATCA
AGAACAATTTAAACAGAATTAATCACTCATTTAAAGTTGGAGATAAAATTTTGGTAAAAA
ACCAAAAGACAGGCAAATTAAGCAATCCTTATATTGGACCACTCATTATTGAAGAACTTT
CTAGGAATAACAATAGCGTAAAAGTAAATATAAAAAATAAGAGCACTTGGTTAAATATCA
AAAACGTAAAGCCTGTTCTTTTGCAGTGAGGAGTAAATATTATATCCTATAATAAACATA
ATTAATAAATAAATAAAATAAAAGAAATAAAATTAATAAATATATTTATTTATTNATTAN
NNANNNTTTACCCCCATGACCTTTTACAAGCAACACACACCTACAAGAAGAATATTAAAT
AAAGTGTCTTACCCAACTTCTCTTCCTAAAACTTATAAGGTGCTCTCTATTTACGTCAGG
CACCTTATAAGTGGGTCATACCCCAGTGGATATGACAATTT
>Consensus_BE_DDE_TnpIS1595
TAAGATTCACCTTTGGATCCCCCCTATAATAGTGAAGATATTACGGTGGGCGACGAGACG
AAACACCGATTCCTATAGAAAAACTTTTTTATACTTTATATATAACATAAAGTATATTTA
CTAAATGGTTATTACACACAGAGATCTTGTTCTTAAAACACAGACACAAGAGTCGACCAT
CGCATGGTTGCAGNAAATCCATGTTATTCCAATTAATAAGGAGTGTATTTCCTGCAACAA
TTATCAAATGAGATTAGTGTCGTATAAAAAAACATTTCGTTGGAAATGTACGCGGTGCTC
TAAAGCAGTTTCCATTTTTGAAAGAACAATCTTTTTCAACACAAAAATGGAGTTACCCCA
GTTACTTGATCTNATATACTTTTGGTCGCGTGATTTAACACAAACCAAAGTAAAGCATGA
ACTAGAACTGAATTCGCAAAAGTCTATTTGCGATTGGTATAAAAAACTGCAGAAGCTTTC
TTATGTCATCATGAGAGATGAATTGAATGATAAAATTGGCGGTCCTGGGCACGTTGTTGA
GATAGATGAGAGCAANTTCAGCAAACGCAAATACCAGGTGGGTAGGATCGTTATGAGTCC
CTGGGTTGTNNGAGGAATCGACATAAATACAAANGAATGTTTTTTTGTNGAAGTCATCAA
TCNTAGCGNTGATACTCTTAAGAGGATTATTTTAGAAANGATTCNTCCANGGACNTTAAT
AATTACTGATGANTGGCGANGATACTNGGGATTGGAGAATATGGGCTACTTTCATTTGAC
AGTAAATCNCANTGAGAATTTTGTGTGTCCAAACACTGGTGCTAACACCCAACTCATAGA
AAACACTTGGGGTTGGATGAAAAGACGAATTAGAAACAGGGGACTTAACAAAAATGGGGA
TCTNTCNTTAATTTTTGCAGAATTTNTATNTAAATCTAAATATAAAGATGATNTATTTNA
TAAAATTTTAAGANGTCTAGAAAATTCATTGGAAAAAANAAATTTTTAGTTACTTNTACA
TTTATTTATTAGTTTTTATNTTTTTTGTATTAAATTTAAAAACATNTNTTTTNTGGTGAT
TGATGCATTAANCACCATTTTATAATGTNNATTAAACAGGTANGATNAAACTTCTANCTA
TTATANGGGGGATCCAAANGTGAATNTTA
>Consensus_ORF_BF_DDE_TnpIS1595
ATGAACCTTACAAAAAATCAATTCGAAGAGTTTTTGATAAAATCAAGCACTCAAGATATT
ATTTTTCTCCTAATGGAAATGCATATGTTAAAAAGAGAATTCAATTNCGAAAGATGCAAT
AGACAAACCAAATTTACAAAATATAAAAAAAGTAATGACGAGCATGCCTGGNGTTGCNTG
AATATTAAATGTNNNAGTTATNAAAAATATTTTTTNATAAGAAACAATTCTTTTTTTCAC
AATTTGAGGATTTCTCTCAAAGATATTTTNAAAATAATTATTCGTTACTNATGTAAGCAN
CAATTGTGTAGCATAAATGAAAGCTTAGACTTAANCAAAAAAACGATACTTAAAATTCTA
AAAAAAGTANTTTCTCTAATCCCAGATCCCAACTTTTCTAAAAACAAGATAGGTGGCCNN
GGCTTTATAGTACAAGTTGACGAAACTATGTTAAATTATAAAGCCAAAAGCCACCGAGGC
AGATCTTCGTCTAACAAATCTGATGCATTATGCATTGTCGAAATTAGAAACAAAATTACG
AGGGTTTTTGCGTGCTTGATAGAAAATAAAAAAGCTGAAACCATAATACCGATTATTTGT
GAACAAGTTGTTCCTGGTTCGATNATCTGGACTGATGAACATAAAAGTTATTCATCATTA
TCTCAAANGGGCTTTTTGCATAAAAGTNTTTGTCACAAGATCGAATTTATTGATAAAGAG
AATGGTGTTAATACACAATCTGTTGAATCTTTTCACAATCAACTAAAACTTGAANTNAAA
AAAAGAAAAGGTGTTTATACAANTAAGAGAAAAGAATTTTTANAGGAATTTTGTTTTNAT
TATAACAACANAGATAACTTTTTGGAAGCTATTTTAAATTTATTAAAAGTTTAA
>Consensus_ORF_BG_DDE_TnpIS1595
ATGCTAACAGCTTATAAAATTANAGAATTATGTCATAAAATGAATGAAAAAGAACTTTTG
GATTTTTTTATGGATGAAAATTACATTTTGAAAGAGATGTTTTGTACGGCATGTGGAANT
ACTTTAAAACTAGTAGTTTTTGTAAGGTCGCTAGATAAATATGCATGGAGATGCATGAAT
TCAGAATGCAATGGCTACAAGAAATATTTTTCCATCNGGAAAAATTCCTTTTTTGAAGAT
ATTAAAATTAAACTTAAAGACGTGCTTATAATCTTAATAAAATATTCTTGTAAAAATCAG
AGAAATCAAATACATCTCAGTATGGATTATTCTGAAAAAACAATATATAAAATCATTAAA
AAATTTGTAAGCATGATTCCTGAAACAAACNTTTCAAACAATAAATTGGGTGGACCGGGG
AAAATCATACAAGTAGATGAGANTATGCTAAATTATAAATGCAAGTCTCATCGTGGGAGN
TCTCCATCNAATAAATCTGATTCCTTATGCATAGTTGAAGTGGAAACTAAAATTATAAGA
GCCTATTCTACAATCATTCCAGACAAAAAGGAATCTACAATTGTACCTATTATTTGTAGT
CAGGTNGCGAGTAATTCCAGAATTTGGACTGATGAACANAAGTCCTATTCCAATCTAAAC
AGTTTTAATTTTGTGCATCATTCAGTTTGCCACAAATATGAGTTTATAAATTCTTTAAAC
GGCGTAAATACTCAGGCAGTTGAATCATTTAATAATTGCCTTAAATTAGAAATTAAAAAA
AGAAAAGGGATTAAAACCGAAAACAGAGAAGTTTTTTTAAAGGAATTTTTATTTTTATTT
AACAACCGTCATGATCTTTTGTCTGCTGTTTTAAACTTGATTAAAATAAACATCTAA
>Consensus_BH_DDE_TnpIS1595
CACTTATGCACTTNCNCCCCCCCCACCTAACCCTAAATAAAAAAATAAATTATTTATTTT
ATATATAAATTACAAAAAAATATACAATAAATTTAATAATAATAATTAAAAAGAAATAAA
TTAAATTATTAAATATACCCATGAACCTAGATCTAATGAGCGATCCTAAATTCTTTCAGA
TGATAACCACTGAANAAGATGCTCTTTTATTCCTCCAATCACATGGACTTATTTTAAGTA
ACCCATACTGTTGCAACAAATCAATGGTTATGCGTAAAAGAAGTGATGGAAAGAATAAAG
GGTANTTCTTCAGGTGTAACGTGAAGNATTGTCGTAGAGAATTTTCAATAAAGAAAGGAT
CTTTTTTTGAAAATTCTCATTTGGAACTTAAGCAAATGGTATATATAATTTACTATTTTG
TACGAGATAACCAACGACAAGATGATCTCATGCGAAACGTCGAAATTNAGTCCGAGCACA
CAATTGTCGATTGGAAAAACTTTTGTCGTGAAATTTGCGCCTCTCATTTCTTGAGGAACC
CAGTTGTATTAGGGGGAATCAATGAAATAGTGGAGATTGACGAATCTAGCATCGTCAAGC
GTAAATATGAAAGAGGGCGTTTAGTGAGAACACAATGGGTCTTTNGTGGGTACCAACCTT
CGATCAAGCAGGGATTTTNGGTAGCGGTGCCCGATACGAAAAGGGAGACTCTTTTTCCCA
TCATTCGTCAATATATTAGACCCGGNACCCTCATAATAACAGATTGCGCCAGGGTTTATG
ATACTCTTGAGCTTGAAGGGTATCAACATCTCAGAGTTAATCACAGTGAGAATTTTGTTA
ATCCAATTACAGGAGCCACCACAAATAGAGTTGAATCTCAGTGGCAAAAGGTGAAGGGGA
AATCAAAAGAGAGGTTTGGTACCCATAGAACNGTTTTGGGTAGCTATTNGGGAGAATTTA
TGTGGCGTCAGAAGTTTGGAAATTCCCTAATCCAGTTTTTAACTGATATCAGAGAAGAAT
ATCCTTTAGAATAAATGAAATAATATTATTTATCTTTTAGTTGTGTATATTTTTAATATA
TCAATATTTATTTTATAAAATTATTTAAATTTTTATTTTTATTTATATATAAAANTATTT
AAATTTTTATTTTTTTTATTTATAAAAATAAATAAATATATAATTAGGGTTAGGTGGGGG
GGGGGAAAGTGCATAAGTG
>Consensus_ORF_BI_DDE_TnpIS1595
ATGAACACAGCGTTTCAATTAGAAAAAGGATTTTATAAAATGAATCAAGAAGAAGTCATT
GAATATTTAATGAGTAATAAATATTTAAAAAAAGAAATTTATTGTCAAAAATGTGGTGTT
CCTTTGGTCTTAGTTAAAAATAAAAGATCCCAAGATAAATATTCATGGAGATGCATGTTT
AAAACATGTGNAGTGTATAAAAAATATTTTTCTTTAAGAGAAGGGTCGTTTTTTAGGGAT
TTTAAAATTGACTTAAAAAGTGTAATGTTAATAATAATCAAATACTCCTGTAGACAACAA
AAATACCAAATAAACCAAAGCATGGACTACGCTGTAAAAACTATTAAAAAAGTAATTGAT
AAACTTGTAGATTTAATGCCTCAAACTGACTTTAGTANCAATAAATTAGGCGGACCTGGA
AACATTGTGCAAGTAGATGAGACAATGTTAAATTTTAAGTGCAAATCGCACAGAGGCCGT
TCAACTAAAAACAAAACTGATTCACTTTGTATTGTCGAAACCAATGGAAGCATTCTTAGA
GCATATGCGACCATCATTGATGATAAAAAAGAAANGACCATTATTCCTATAATATGCAAT
CAAGTTGCAAATAATTCAATAATATGGACCGATGAGCATAGGTCATATTCTAATCTTAAA
AAATATAGTTTTTTTCATGGCACCGTGTGCCATAAATACGAATTTATAAATAGCAGGAGT
GGTGTAAATACCCAAGCAGTAGAATCATTTAATAATTGCTTGAAATTGGAAATAAAAAAA
AGAAAAGGTGTAAAAACCTCAAACAGAGCAATATTTTTAAAAGAATTTTTATTTAATTTT
AACAACAAAAAAAATCTTTTGCATGAACTTTTAAACTTAATAAAAATCAATTAG
>Consensus_BJ_DDE_TnpIS1595
GATCAACCCCGTTAGATTCCCCCTGTACCTAAAAAAATTCAATAAAAATANATAAATAAA
AAATATATTATAAAAATAAATATATAAAATTAAATAAAATAAACTACTATATAAATCATA
CAATTAAAATTAAATTCTCACCTTAATTAAAATGACACCTGATCAAATGGAAANCTTTTT
AATTAGAGCTTGTACCAAAGAACTAATCGATTATCTTATGGGTGAAAATATGCTGAAACG
TGAAAGGCAATGTGGAAATTGCAGTTACTTTATGCAATTAGTAACTTATAAAAAGTCTAT
CGATAAATATGCTTGGCGTTGTATGAACAAGACTTGCCAGAAATATAAAAATTATGAGAG
CATAAGAAAGGACAGCTTCTTTGAAAAATTTAGGCTTGATTTGACTCTTATTTTAAGAAT
AACTATAAAATATGGAGTTAGACAAGCTATGCACAGCATTAAAAATAGTTTGGATTGTAA
TCCAAAGTATATAGAATGCGTAATTTTAAAGATAAAAAGCTTAATACCAATATGTGATTT
TTCCAATAATAAGTTGGGTGGCCCAGGTTTTGTAGTCCAAATTGACGAGACCATGTTAAA
CTTCAAAGTAAANAGTCACAGAGGACGATCACCGAATAATCGATCCGATTCATTATGCAT
TGTTGAAGTAAGAAACGGAATAGAGAGGGCTTTTGCTACATTGATCCCAAACAAGTCTCA
AGAAACGATACTCCCGATTATAACCAGACAGGTTTCTTCAAACAGCACGATCTGGACTGA
TGAACATCGATCTTATTCTAACTTGTCCCAATTAGGATTTTTTCATCAAACAGTTTGCCA
CAAATACGAATTCGTAAATTCTTCGAATGGGGTCAATACCCAATCTATTNAATCTTTTCA
CAACGAAATGAAAAATGAAATCAAAAGAAGAAAGGGAGTCAAGACTGAAAATAGATCTGA
TTTTCTTAAAGAATTCTGCTTTTATTTTAACAACCGATCTTGTTTTTTTGATGCGGTATT
GAATTTAATAAAGATTTAGTTATTTATATTTATATTTATATTTATATTTATATTTTTATT
TTTATTTTTATTTTTATTTTTATTTTTATTTTTATTTTTATTTATATTTTTATTTTTATT
TTTATTTTTATTTTTATTTTTATTTTTATTTTTATTTTTATTTNTATTTATATTTATATT
TNTATTTTTATTTTTATTTTTATTTTTATTTTTATTTTTATTTTTATTTTTATTTTTATT
TTTATTTTTATTTTTATTTTTATTTTTATTTTTATTTTTATTTTTATTTTTATTTTTATT
TTTATTTTTATTTTTATTTTTATTTTTATTTTTATTTTTATTTTTATTTTTATTTTTATT
NTTATTNTTATTATTATTATTATTATTATTATTATTTAAAAAATTAACTACCCCATTAGA
TTCCCCCCAGGGGGAATCTAATGGGGGTTGAT
>Consensus_BK_DDE_TnpIS1595
TGGATCAACTTTTTTAACGTGCCCTCAGGGCACATTAAAAAAGCTGTTACTTTTCAAATA
AAAAATATTATTTTCCCCTTAAATGAATTTAGAACTATTGGAAGAAAAAATAATACTAAT
GAATGATTTAGAATTTATATATTTTTTAATGGATGAGAGGCTTATCTTGAGAGAAATAAC
TTGTATTTCATGTCTTAACTTTATGGTATTAAAAGAATGCAAAAAATATGTTGAAGGCTA
TTGCTGGAGATGTTGTAATAGTCATTGCAAACTTTATAAAAAAAGAACATCCCTAAGAAT
TAATAGTTTTTTTCAGTCTTTTAGAACAAACATCAAAAGTATACTAAAAATATTAATGAG
ATATTCTGTTAAAGAGCAACTCTNTATTATTGATTCTTACATGAACTGTGACTATTCGGT
GACAATGAAAGTTATTAAAAACTTAAGAGAAAAAATACCATTTCAAGATTTCTCTGATGA
TAAAATGGGGAGGAATGGGACATTTGTGCAGGTTGATGAAACCATGCTAAATTACAAATG
TAAAAGCCACAGAGGACGTTCCCCCCGTAATAAAACTAATGCCTTAGTTATTGTAGAGTG
CGGAGAAAAAATAACTCGNGCATATGCAAAAGTTATTGAAAATAAAGAAGCTTCTACGAT
TTTACCACTTATTTGTGATAATGTAATGTCGGGTACAAAAATATTTACCGACGAACATAG
AAGTTATTCCTCCTTAACAAGNCGTGGATATGTTCACATGACTGTATGCCATAAATATGA
GTTTGTAAATAAAATAAATAATGCACATACTCAATTTGTTGAATCGTTCAATAATGTGAT
AAAAGAAGAAATAAAAAGGCGTAAAGGTGTAAGTACAGTTAAAAGACAAATATTTTTAAA
TGAGATTTGTTGGTTTTTTAATAACAAAGATAATAGGTTTATGAAAATACTTAATTTAAT
TAAAATTTAATTATTAATTCTTCTTATCTGTATTTTATTCTATATTNAATTTTTTATTTA
AATTAGGGCACGTAAAAAAAGTTGATATTTTCTGGGGCACGTTAAAAAAGTTGATCCA
>Consensus_BL_DDE_TnpIS1595
AAATTTAGGATCAACTCCTTTATACGTTCCTNAGGAACGTATAAAGGAGTTNNTTTTATA
AGGGTTAGTATTTTTANAAAAAAAGGCATATNAATATTACAATAAATAAAATGCTTTTAA
AATCCAATTATAATTTTAAAAGTAAAAAATTTTAATGCCGATGGCAAATATATACTATGA
AAATTTAATAAAAATGAATGATTTAGAATTTTTAAACTATCTTTTTCAAAAGAATCTTAT
TAAAACACAACAATTATGCACATATTGTAACATGGAAATGAAGCTTAATCGAAAAAAATC
ACCCGAAGGTTATCATTGGAAATGTATGAATTACTCCTGCTCTAAATATAAAACAACAAA
GAGTATCAAAGAAAATTCATTTTTTGANGATTTTCGACTGNCNGTAAGAGAAGTTTTGAA
GTGTATTTATTCTTATACTTTGTTTAATAGGCAGGTAGATATTCACTCACATTGTGGGTT
GTCAAAAAACTTTACGATTAAACTAAGAAATAAANTAATTTTAAAGTTTAAGGAGTTCTT
TGATNNAAATCCTATTAAATTAGGAGGCCCAGGATCAATAGTTCACGTTGATGAGACCAA
ACTCAACTTCAATNTGAAATCTCACAGGGGATATTCACCAGCTGAACCTTCCTGGGCTAT
TGTTTTTACTNATACAGGTTTTACTCNAGCTCGAGGATACGTCGAGTTGGTTGAGAANCG
AACCGCTGATACTCTCTTNGNTGTTATAAATAGAATAATATTACCTCAATCAACAATTTT
TACAGACGAATGGCGTTCNTATAGAAACATAGGTCAAAATGGTATTTTTATTCACAGAAC
TGTTACACATAAATACCATTTCGTGGATCTGATAACAGGTGTTCACACCCAGAATGCCGA
ATCTTACAATAATAAGCTAAAATATAAAATTAAAATGGCTAAAGGAGTATTAAAAGAAAG
ACGTAAAGATTTTTTGATTGAATTTTTATTTTTTGACGAATTTAAGGAAAATACATACGA
GAAAATATTAATTTTATTAAAAATTTAATTTTAAAACTTTAATGCTTTTAATTATTTCTA
ATTTTCTTTGTTTTTTCAATTTTAAAAACTCTAACCCTCGGTGGCGTATAAAGGAGTTGA
TCTAATAAGGAACGTTAAAGGAGTTGATCCGAAATTT
>Consensus_BM_DDE_TnpIS1595
GGCCATGACATCAAAAAAAACCGAGGGAAAAATGGCGGGCAAAAAGGAGGGAAAATTTTA
AATAAATAAATTTTTATTGGCTGAAAATTTAAATATTTTTTCATTGATCAATTTNGCTGT
CGTAATATAAATTTTTATTTAAAATAGTAAATATAATATTATATTCGAATATTTAATNCA
TNAAAAAATTTAAATTATAAATATATTAGATCTGAAAAACTTAGTTAAAGATATTATNAT
TTTATACTTNAGAATAGCAAAAATTTGAAAAAATTGTGCCAAAATAAAAAAATAGTCNAT
TATAAATAAAACTTTAATAAATTTAACTATACAATCATAAAATGGATTAGTCTTAAAGGG
TATGTCATATATCATTCCTTTTTTAAAAAAATTTTTAAAATAGACCCAATATGATCTTTA
AAAACATTAGAGAATTATTTGATAAAATTGTGAAAAATATGGTAACACAAGAAGGCTTAA
TAAATTATATTGATATTGAAAANATGGCAGCAACAACATGCGCAAAATGCCTTCGTCGTG
AGAGAATATATCACAAGGTGAATTGTATATTTATAGCTCGTTGCTCATGGTGCAGCANCC
AACATAGGCTTTTTAAATCACAACTTGGAACTAGTATTAGCCTCTTTGACGAATTAAGAC
TTGTATGTTACTATATTTTAGGAATTNGACCTTCAGCTATGTGTCTAATGCTTGATAAAG
GAAAAGAAACAATAAAAAGGCATATAAAAAATCTAAGATGTATGATAACTCGGGAATATG
CTAGTAGAATTTCTAAAATTCGTGGGGCAGGTAGTGTTGTAGAGATTGATGAATCATGTA
TAGGGCGGCGTAAAAATAATAAAGGAAGAATCAGAAATCANATATGGGTATTTGGAGCTG
TGGAACGCTTAACAGGGAGATTTAATATGAAAATTATACCAAATAGAAAATCTGAATCTG
AAACACTTGGACAAGCAATAGAAGAGATGATATTGCCTTCTACTCATATAAATTCTGATG
ACTGGCCCGCTTATTCCAAATATTTTAGTAGTANTAATTCATATGGTCATTCAACAGTTA
CTCATAAATTCAATTTTATTGATCCTTCTACAGGTACACATACTCAATCTATAGAAGCAA
GATGGGGTGCTTTTAAAAAATGGATGCGCTCAATGAGTTATAAATCAAGAAATAAACTTG
ATCAGTATATTATGGAATATTTAATNCGACATAATTTTGGAAAAAAGGAATTATGGAGAC
TGTTTGAGTTTANAATAAACATTCTTTATTAAGATTTTTATTTAAATCAGTTTTTTTAAT
TAAAAANTTATATAAATCTTAGTTTTTTATTTACATAGCGTTTTATTAAGATTCAATCTT
GCTATTTTTATTTGATAAGTTAAATTTTTTGATGTATTAAATATTCGAATATAATATTAT
ATTTACTATTTTAATNANAANTTTATATTANGGNAGCAAAATTGACCAATGAAAAAATAC
TTAAATTTTCAGCCAATAAAAATTTATTTAATTAAAATTTNCCCCCCCTCTTTTTGCCCG
CCATTTTTCCCTNNGTTTTTTTTTGATGTCATGGCC
>Consensus_BN_DDE_TnpIS1595
GGTAACCCCCCCCCCCAAAAGTAGTCGCACAGAATGGCTTAAAGGGGGGGGTCTTAAAAC
GAAAAATAAAAAATAAATACGATTAAATCTAATAAATAATAAAAAAATTTAATTAATAAA
ATAAATAGTATATATAGCATTATTAAAATAAAAAATATATAATATTTTAAAAATCAAAAA
AGACAAATTTTGAAATAAAATGTAACTTAATCATAAATATATTAATAAAAAAAATAATTT
TCATAATGAACTTTGTTGACTTTAAATCGTTTTGCGAGTCAAAAGCATATCTTTTTAACC
TTTTTAGTAGCAATAATTTAATTGAAAATGAAAACTTGGTTTGTCTAAAATGCAAATGCT
TTAATTATTGCGTTAAAATAAGGGAAAAAGAGCCACTTGGAAAAGTATTGAAATGCCCCG
GAAAAGACTGTAAAAATGAAAGAACTTTGCTGAAAAATTCATTTTTTCAAAATAAAAAAA
TTAGTAAAATCGTGTATTTGGCCGGGGCATTTATCAAAAACAAATCGATAGCAAGCATTA
TTGAAGATACCGGATTTGACGAAAAAACGGTATATAAACACTTCAATTATTTTCGCCGAA
AATGTCATGAAAAGGTGGAAAATATGGATTTTAAATTGGGTGGTGTTGGCATCGAAGTCG
AAATCGATGAATCACATTTGTTTACGAGGAAATATCACCGGGGAAATATGTTAGCTTCTG
AACANATCTGGGTCTTTGGAATTATTGAAAGGATTTCAAAAAAGGTTTATCTCACAGTTA
TTGAAAGACGGGACGGTGAAACACTGAGTCGGATAATAAATGATGTTTTGTTACCCGGAA
CAATTATCTTTTCCGATTCTTGGCGCGGATATAATTTAATAAGACAAAATTTTGAAACTT
ATTCGATTAATCATAAATTGCATTTTGTTGATCCTTTAAACAACAATATNCACACCAACA
ATATTGAAAGATTATGGCGAAGTCTGAAGAATGATATCAGAGGATGTCAAGTTGAAAACT
ATGAGTATCATTTAAAAGAATTTATTTATCGAAGATATTTTTTTANTACATCTTTTGAAG
AAAACCTTAATTTATTTATTAAACTTATTTACTGATATTATTTTCATTTTAATCTATTAT
GATTTTTTTATTTATTAATTTGTTGTTTTTTTTAATTAATNTAATTATTAATTTGTTTTA
TTTTTAAATATTTATTTATTTTTTATTTATTTTATTAATTAATTTTCAANTTTTCTTTTT
TTTAAAAATCAAACCGTGCGACTACTTTTTTTTTGGGGGGGGGGGGGGTTACC
>Consensus_BO_DDE_TnpIS1595
AAAATCAATTAATCTTTAATANAACAATAATGCAATGAAAAATTCTTTCTTTNNATGAAA
ATAAAACAAAACTCTTTTAAAAAATTGCCTTGACTCGGTTTTTCTCCTTTTCTTTTTTAA
TCACTAATTTAAACTCATAGTGAAAAGTTTCGATAGCTTGTGAATTTACTCCATTTGTTT
TATTAACAAATTCATATCTATGACAAACTAAAGAGTGTGAAATACCATTTTTATGGAGGG
ATGTATAATTTTTGTGCGTATCAGTTCATATAATAAAAGCCGGCATTACTTGAACGGTAA
TTATAGGTATCAATGTCTCAGTCTTTTTGTTGGGAGTAGTTTGAGCATATGCACGTTTTT
TTTGACAAGTTCAACGATGCACAGCGCATCAGTTTTATACAAAGTGACCTGCCTCTATGG
CTTTTGAACATAAAATTCAACATCGCTTCGTCTATTTGCACGACGAATCCGAGCCAGCAA
ACTTTAGCTTCTNAAAAGTAATCACTGTTATTAAGTTTTTTAATTTNTNCANGATACTTT
CAACTGTAGAAGAAGAAAATTAATAGTTGTCTTTATCCTATAAAATGCTATANATANAAA
TAAAGTATAGNAACTAATATTATATTCTTTAAAGNGCAATTAAAGTTGATAAAAAATAAT
TTTCTAAGATAATATTAGCATTTATTTTTCCGGCAAAAAATTCGATCAGATATAAAATTC
CCCCCCCCAAAAAAACAATATTATTAAATATATTAATTACTTATTATATAATAAAAAATA
ATTTATCTAAGAATGCATAAAAATTCAAACGACTTAGAAGAGAAAATAGTAAAACCAAAC
AAACAGGAATTAATACATATTTTAATGTAAATTAATCTTTTAANAAGGGAACATCAGTGT
GAAACATGCAAATATTATAGCAAAATGATCAGTTAAAAACGCTCAACTGACGGTTTTGTC
TGGCGCTGTGTAACTAAAATCTGCAAGAACTACAAGAAATATAATTCGATTAGACAAAAA
TCATTTTTGAGGGGTTTAATGCAGGATTTAAAGACATTCTCAGGGTTGTCATGAAATGCT
TCTGCTTCCAGCAAAATTAAACTATAAAGAAATCCTTGGATATATCATCGTGTAGTGTGA
ACAGAATAATAAAAAGGCTGCTAACTTTTATGCCAAAGCCAAACTTTGAAAACAATATAC
TCGGTGGACAAGGTTTCATAGTTCAGATAGATGAAACCATGTTAAATTTCAAATCTAAAA
GCCACCGAGGTAGAGCTGCTAACACACAACAGACGCTCTATGCATCGTCGAAGTTAAGAA
CGGGATCACGACAACCTTTGCTATTGTTATTCCTAATAAAGAAANTGAAGACANTATTGC
CGATTATTNCTTCACAAGTCATCCCAGGATCGATGATCTATACAGATGAACATAAAAGTT
ATGCATCATTATTNAAAANTGAATTTAATCACAATACAGTTTGCCACAAGTATGAATTCG
TTAATAAAACAACGGGTGNTNATANGCAATCTGTTGAATCATTTGATAATGAANTNAAGN
AAATGATCAAAATAAAGGGGAGCCAACATTTTACAGGAAAGAATTTTTGAAGGAATTTTG
CTATTTTTTTAACAGCANGAAAAACTTTTTTGGTGCACTAATTAATTTATTAAAAACTAA
CTAATTTT
>Consensus_BP_DDE_TnpIS1595
TGTCTGGTATACGTACAAGTACGAATCCCTGTTTTGCATTTTTTTAATATTTTTGAAAAA
ATATGATAATTGTTAACAAGCCTCTTTTTATGAATCATAGAGACTTGGTGATGCTAACTA
AAAATTATGAGAGCACAATTGAATGGTTAATGACAAACAATTACATACCATCTTACGCTT
TGTGCAGCAGCTGTGATGATAAAGAAATGAAATTAGAAAACAATAAAAATATTAAAAGAT
GGAGGTGTTCTAAGTGTGGACAGGTCTCATCCATATTTAAAAATACAATATTAGAAAATT
TAAAAATTAGCTTAAGCAATATTATTGATTTGATATATTTTTGGTCGATTGACCTTACAC
AAAATAAAAGTGCTTTTGAAACAGATAATATTTGTCGTGATACAGTTTCCAAATGGTATC
ACAAATTGAGTCTTCAAACATTTTTTATCATGAAAGAAACACAAGCGAACAAGATAGGAG
GAATAGGCCATGTTGTTGAAGTAGATGAATCTAAATTCAGCAAAAGAAAATACAATATTG
GAAGACTTAATCGTTNGCCATGGATTGTAGGAGGAGTTGATATTCATACTGGTGAAATGT
TTTTTATTGAAGTTATAAACAGAAATCAACACANTTTNAGAAATATTTTACTAGAAAAAG
TACACTTAGGAACCACAATAGTGACTGATTGCTGGAATGGATATTTAAATTTAGAGTCTT
TAGGATATATACATTTAACAGTTAATCATTCGGAAAACTTTGTCGATCCCACAACAGGGG
CAAATACACAAGCGATTGAGAATAGNTGGAGTATTTTTAAAAGAAAAATAAGGTCGCGCT
TCATTACCTCAAAATCTGATTTTTCTTTGATTTTTTCAGAATTTATGTTTAAACTGAAAT
TTAAGACTCATGCCTTTATTAAAATTATGGAAANCTTAAATAAATTTAATTAAGGATTTA
TTTTTTTAAAATATTAAAAAATGCAAAACAGGGATTCGTACTTGTACGTATTCCAGACA
>Consensus_BQ_DDE_TnpIS1595
TTTCGGGTNAAGTTTGATTTTTGGTCAGCGGGCAAATNGGCGGGAAAAATGGAGGGAAAN
TAAATTAAATAAAAAATAAAAATAAATAAATACAATAATTAATTAATAAAATAATTAAAT
TGTAAAAAAATATTGATATTAATTAATTTTAATTAAAGNTTGTATATAATCTAAAATACA
TTTCNTCTAGCTTNTAAACCAAGGATTTTTTTTAAACAATATATTTATATCATATTTACA
AAAAATGAATTTAGATTTAGTAATTTAAGACATATTTAANCATTTTGACTTGTTTTATCA
TTAATCTGTAAAGAATTGAGAATCTAATCCATTTTTTATCTTTTATTTTATAAAAATTTG
AAGTTTTTTAAAATATGGAAGAAAAAGTAAAAGAATTATATGAAATGTGCTTTAATAAAT
CNTTGCATGATGATATGCAAATGCATGGTATTTTTCATGTTGGAACAACTGAAAATACTA
TTTGCACAAAATGCAACAAGGAGATGACCATCAAAAGAACAAACACATTTAAGTTACAAG
CAAAATGCCGAATTTGCGAGGGTAAAAGAAGCTTANGTCTTTTAAAATCTAATTTTTCGG
GGAGAAATTCTGTAGAACTGGTCTATTTGATTTATTATTTTTCNCTTGGGTGCAATTTTT
CTATAATCAAAAAACTAACCAGATGTACCAATTACAATATAAAAAATTTTCAGAATGCAA
TTTTAGAAGTAATTAATAGCTATGTGGAAGAAAATAAAGAAAAAATTGGTGGTAAAGATA
TGATTGTAGAAGTAGATGAATCTTTTGTAGGAAAAAGAAAGTACAACATTGGTAGAACCG
GTAATCAAAAGATTATACTGGGTGGAGTTTGCCGATCTACAAAAAAATTTTTCATGAAAA
TTATAACAAATAGGAACAAAAAAACAATAGAAGAAGAAATTTTAAAACATATTCATCCCC
AAACAACTATTTATACAGATCAGTGGAGTTCTTATATATACTTTTTTAAAGAAAACAATA
CCTTTAACCATCAATATGTAAATCATAAATTGCATTTTGTAGATCCAATTACAAAAACAC
ATACACAAAATGTAGAAAGTTTGTGGGCTAGCTTTAAAAAATTTAAAAGAAGCAAACAAT
ATTTTAAACAAGAAAAACTAGATCTATACATATCTGAATATTTTATTCGTAAAAAATTTG
AAGGAGACGATTTCCTTCTATTTTTATTTTTAATTAAACTAATNTTTAAATGAGCGTATA
TTTAATTTTGTTTAAGATTATATATAACTTTAATTATTTTATTAATTAATTATTGTATTT
ATTTATTTTTATTTTTTATTTAATTTATTTTCCCTCCATTTTTCCCGCCCATTTGCCCGC
TGACCAAAAATCAAACTTCACCCNAAA
>Consensus_BR_DDE_TnpIS1595
GAATATATTCACATTTTTTTTGATAATAGCAAAAATTTAAAAAAAATAACCCTTAAAAAT
GAATTATGATTTTTCAGAAGAGAACAAGTTTATTAAAAATTATAAAGAAAACATTGAAAA
AAAGTGTAAAAAATGCGGGAGTAAGGCTATTATTTTCACAAACAGAGGTAGTTTAATTAT
AAGGTGTTCATGGAAGTCATGTAAGTTTTCCACTTCAGTTTGGCAAGGAACTATTTTCTA
TAAATCAAAGCTTAAACCTTGTGTCTTTTTAGCATTATGTAAACTATGGCTGCAATTCAT
GGCTCGAAGACATATTGCACTGTTATTAAAAATAAGCAAGAAGTCAGTATCAAAGAATCT
CAAAAAACTGGGTGAAATAGCAATACAAAGATTTTATTCAGAGTTCAAAACAATTGGAGG
ACCAGGTATTATTGTAGAAGTGGATGAATCCAAATTTGGAAAAAGAAAATATCACAGAGG
TCATCTCGTCAAAGGTGTGTGGTTTTTAGGTATGGTGGAACGTACATCAGAAAGAAAATG
TATACTTATTTCAGTTCCTGATCGTTCTGCTCTTACTCTTTTTACTTTATTGAAACAATA
TATACACAAAGACTCTATAATCTATTCTGACTGTTGGAGAGGCTACATTGGATTGTCTGA
GTATTTTCTTGCTCATGAAACAGTAAATCACAGCATTAGTTTTATTGATAATTTAACAGG
CGTACATACCAATACTATCGAAGGAACGTGGTCTGCGGTAAAAAGAACCATATCAACAAG
ACACAGAACTAAAACATTTATTAGCTTATATTTATTACGCTTTATGTTACTTAGGCTTTA
TCCTACAACTAATTTTAATGAATTAATAAATTTATTACTTTGATTTTATTTATTTAATAT
TTTCAACTTTCATTTTTAAGGGTTATTTTTTTTAAATTTTTGCTAATATCAAAAAAAATG
TGAATATATTC
>Consensus_ORF_BS_DDE_TnpIS1595
ATGTTAATGACACNNGATAAGTTCGAAGAATTTGTTATTAAATCAACAATAAAGGAAATA
ATTTCATATTTTATGGAAATAAAACTAATAGCAAAGGAAAAAAAATGCCTAAAATGTGCC
ACAAATATGAATTTTGTTCCCTATATAAGAGCAATAGATAATTACGCATGGCGTTGCTTG
AATTCGTCATGCTGCAATTATAAACAATATATTTCATTAAGACAAGACACCTTCTTTGAA
GGCTTTAATGTTTCTTTAAAAGATATTATGCGAATAATTATAAAGTATTGTTGTANACAA
CAACTTTNTAACATAACAATGTCCTTAGACATTTCTGAAAGTACNATTAAAAGAATTATT
AAAAAAATTGTCGCACGTATTCCAGAAACCAACTTTGAAAATGAAAAATTTGGCGGACCA
GGCTTTATAGTTCAAATAGATGAGACTATGTTGAACTATAAGTGCAAGAGTCACAGAGGA
AGGTCGCCTCAGAACAAAACCGATGCACTTTGTATCGTAGAAGTTGGTAACCAAATCACA
AGAGCATTTGCAACAATAATTGAAAATAAAAAATCTGAATANNTAATGCCTATAATATGC
TCGCAAGTAGCCTCTGGATCAATAGTTTGGACCGACGAACACAAAAGTTATGCCTCTTTA
TATAAAAATGGTTTTATTCATAATTCGGTCTGCCACAAGTATGAATTCGTTAATAAAGAT
GATGGAACAAATACTCAAGCAGTAGAATCNTTTCATAATGAACTTAAATTATTAATTAAA
AAAAGAAAAGGAGTCAAAAAGTCGGCTCGAAGTGATTTTTTAAAGGAGTTTTGTTTTTAT
TTTAANAACAAAAGACAATATTTTAGTGCTATTTTAGATTTATTAAAGTTTGATTAG
>Consensus_BT_DDE_TnpIS1595
AGTCCACTTAAAATTGCGTTTTTTTATATAAAATAAAAAAAATATTTTTTTACCCCTATT
TTTTGCATTTCTTATGTAGAGAAAACATCAAAATAAATAAAAATTAATATTTAATTATTC
TTTTAAAATATCTCTTGTTTTTGGCATGAAATTCTATAAAAGTGAAACAGAACTTATGGA
AATTTTTAATANAGCATTTTTANATTTAACTTTTGTTGAGAATTGCTCAAAATGTAGTTC
AAATGCCAACATCAATTACACTTTAAGACGTAGGAAATGCAAGTGGCAAAAATGCAAGTA
TCAAGAATCATTGCTTAAAGATACAGTATTTAATAATAAAAAATCTCCACTTACACTTAT
TTTAAAGATAATTGAATTATGGTGTGAAGAACTTCCGATTTCAACAATCGCAAAGGGTCT
TTCACTCTCCAGAAAGCATGTAGGCCGCATTATANCAAAAATGGGCAAGAAACTTGTTGC
AAACTACTATAAATCCTTAGAAAAAATTGGTGGATCNAACATAATCGTCGAAATCGACGA
ATCAAAGTTTGGAAGAAGAAAGTATAATAAAGGACATCATGTTGAAGNTGTTTGGGTGAT
AGGGTGTGTAGAAAGGACGGCTAATAAGANAATAATATTACAAAAGGTTGAAAAAAGAAA
TTTTTTACATATAAATAATTTTATGACAAATTTTATTAATAATGAATCAATTATTTATTC
TGATGGTTGGCGTGGTTATAATCAAGCAAAAANTAATTTTAAAGATCACCTCACTGTCAA
CCATTCTCTTACTTTTGTAAATAAAGAGAATAATTGCCACACAAATACCATTGAAGGTAA
TTGGTCTTCTGTTAAGGGAAAAATTAATAGAAGATTTAGAAATATTAAATTTATTGATAT
TTATTTANTTAGATTTATGATAAACAGAAATGAAAGTGGAAATTGTTTTAATAATTTAAT
TAAATATTTATTCTGATATTTTTATAATCCAAAAATAGGGGTAAAAAAATATTTTTTTTA
TTTTATATAAAAAAACGCAATTTTAAGTGGACT
>Consensus_ORF_BU_DDE_TnpIS1595
ATGCTAATAAAAAGAATATTAAAGGTAACAAGAAATGAAAAAAGTACCATTCAATATTTA
ATAAAAAAAGGAATTTTGAAAAGTAAAAAAATATGCCATAAATGTAAGAAAGAAATGTCT
TTTTATCTCGAAGAAAAAGAATTCAGATGTCGGAANANNNGNCNTAATATTAAAATTTAT
ATGTTTANGAATTCATTTTTTGAGAATTGTAAANTAGGTATAAACAGGTTANTATTAATA
TGCTACCTATACTTACACAAAATCTCAACAACNCAAATTGTAAAAATGGTNGGGGTNCAT
AGCGAATCAGTTACTTATTGGACATTAAATCTTAGAGAAATGCTTGCTGATTCACTTGAT
TTTTCTGATGTAAAAATTGGTGGCCCTAATATAATAGTTGAANTAGATGAAACTAAACTT
GGGAAGAGAAAATTTAACAGANGAAGGNTAGTTGACGGTGTTTGGGTTATAGGAGGGATA
GAAAGAACCCCNGATAAAAAATGTTTTCTGGTGGAGGTTCCTGATAGAANTACAGAAACT
ATTAGAAATATTTTATCTTTATATGTTTTACCAGGATCAATAGTTTACACTGATTGTTTC
AAAGCCTATTTACCTGCATGTAGAGATCTTAACCTTGAGCATCAAACAGTTAATCATAGC
ATCGAATTTAAAAATAATGAGAATGGGGTTTGTACAAATACTATAGAAGGATTAAATAAT
GGAATAAAACATTTAATTAAGCCTCGCAAATGA
>Consensus_BV_DDE_TnpIS1595
ATTTACTTTAATACCCCCCTATGTTTAAGGTTCGAATCCCCTTGAAACGAATTTTTTAAA
AAATTTTTATAATTACATAATAGAAATAGCTATATTAAGAAAATATTCTTTATATAAATT
TTGCCCCATCCATATATGATTCCAAAGAGAAGTGAATTGCATGAAATTTTTGAATATGAA
ACAAAAGCAGCGGAGTTTGCTTACGAAAACTCACTAATTTTACCAATTGCTGTTTGTCCT
GAAGATGGTTATTCAGTTAAAAGAATCAACGATTTCCAATTTAAATGCAGGAAAAAAAGC
CATAGGAAAATATANTCATCTCTCAAAGAAACTATATTCTTTCGGAAAAAGATTTGCATT
AAAGAATTTCTACATATATCATATTTGTGGTTAGCAAAGGTATCTCACACTGCAATAAAA
ACCTTAACAGGACATAGTTCTAAAACAATTACTAGAATCTTAAAAATTATTAAAGAAAAA
ATTTCTAATAATATGCAAGAAACTAAAGTAAAAATAGGAGGTCCAGGGATTCTTGTCCAG
TTAGATGAATCTAAATTTGGAAAAAGAAAGTATAATCGCGGACACCGCGTAGAAGGAGCT
TGGGTATTTGCAGGTGTAGAAAAAACGGAGTTAAGAAGATGCTTTGCTTTGATTGTTGAG
AAAAGGGATGCTGTTACTTTAAACAATATTATACTACAGTATGTTTTACCTGGATCCATT
GTTGTGACAGATGGTTGGAAAGGCTACAGTTTATTTAAATTAAATAATTTATTTGTTCAT
CATTGGGTAAATCACTCGATTACTTTTATTAATCATGAGGGATTTAACACTAACACCATT
GAAGGAACNTTTAATGGAATGAAATTGAATATTCCGCCCAAACACAGAAATAAAAAATAT
CTAAAATATAGGCTTTTAGAATTTATTTGGCGCCGGCAAAATGCTAATTCACTTTGGTCA
AATTTAATAAATAGTCTTAGGTGTTAATTAATTTTAAAAAATTATGCTCTTTGGGTTTTG
AACCCCAATAAAAAAATTTAAATTTGCATTCTATTAACCATGGGGGTATTAAAATAAAT
>Consensus_ORFp_retro_BI
ATGCAAATTAAACTTAGTTCATGTACACCAATACAATGTTTGCCATATAGAGTTCCATAT
TCAATGCAACACAATGTAAAGAAAGAGTTAGCAAAACTTGAAGCACTAAAAATAATAAAA
AAAAGTAAATCTCTTTTCGTATCTCCAGCATTTTCAATCGGTAAAAAAAATGGTGGAATT
CGATTGGTCGTTGATTACAGAAAACTAAACACTGTAACACAAAAGGAATCATATCCTTTT
CCAAATGTTTGGGACGAATTAATGAGTATTCCTAAAAACCAGATATTTAGTAAAATAGAT
CTTTCAATGGGTTTTCATCAAATTGAAATCGATGAAGCTTCTAGAAAATATACTTCGTTC
ATTCTTTTAGATCAGCAATATGAATATACGCGTGTCCCATTTGGTCTTACTAATGCACCC
CGAGTATTCCAAAGAATCATAAGAAGTATTTTTGGTAATCTAAAATTTACTAGAGTATTT
CTTGATGATATAATTGTTTTTAGTGAAACAGAAGAAAAGCACTACGAGCATTTAAAGGAG
ATTCTCGATTTAATACAAACAAACAACATCTCTATAAATTTTTGTAAATCAGAGTTTTTC
AAACACGAAATCATTTATCTAGGACATATAATTAGTTCTGAAGGAATCAAACCTGATGTA
TCTAAAATAACATACTTTAAAGAATTACCGCCCCCTAAGACAAGAAAACAACTGCTTAAA
ATACTAGGAGTTCTAAATTGGTTTAGACCTTTCATTAGAAACTTGAGCATAAGATTGAAA
TCTATTACTGATAAAACTACTATCAAAGGAGCATTCAAGTGGGATTATAACGATTCTAAA
ATTTTAGCAGAATTATTTGAAGATATACAAAAGCAAACTTTAATATCTTTTCCTGATTAT
AATAGTGAATTCATACTTGAGGTTGATGCATGTGACACAGGGATTGGAGCGGTATTATTT
CAAAANGAAAAGGTAATTGGATTCTATAGCAAGAAATTACTAAAGAGCCAAATGAATTAT
ACTATTCCAGAGAAANAAATGTTCGCAATAACAGAAAGCNTCCAACATTTCAAACCATTT
ATTTTTGGATGCAAAATAAAGGTATATACTGATCATGCAAATTTAATTTATAACAGTTCT
AATTTGACAAAACGAATTGAACGGTGGAAGTTACTGCTAGCTGAAAATGATATCATTATA
CTTTACAAAAAGGGACAAAACAATGTCGTAGCGGATATGCTTTCAAGATGCAACGTAATA
AAACCAGTTTTTGCTGATAAAGTAATCTCATTAAGTGAAATATATCATGCACAAATCAAT
GAACAGATTCCATGCGATAATTCAANTAAAANTCCTGTAAAGGACATTGAGCTAATTGCG
AAGCAAAATAAGAAGGTTATTTTACCCGATAAGTATTCGGAAAGTGTTTTAAGAAGATTA
CACGATCAATTGATTCATCCAGGAAAGCATTCACTATATTATACCTTAAAAGAATTTTAT
TATATACGAAATTTTAAAAAGAAATTAGAAGATTTAATAAATAATTGTCAAGTTTGTCAA
GAAAACAAAAGATGGAAACAAAATTATGGAGAAATAAAAGGATTTTTGTCTACAGAATTA
CCTTTTAAGCACATTTCGGTTGATATTTATGGTCCTATCAAAGTTTCGGATTATAAAGGA
ACAGCACATTTGAAAAATAATTATACTCTTAATATAATTGACAGATGCACACGTTTTTGT
TCTATTAGTCTCAATACCAGCATTAAGCCATATATTATAATAAAAAAATTAACCAAATGG
ACTAAAGAACATGGAGTTCCGGACTCAATATTGACAGATCAAGGTAGGCAATTTGTCTGC
AAAGAATTTAAAGAATTTTTGAACAAAAATTGTATAAAGCAAACTACCTCAACTGCTTAT
AATCCTACTAACAATTCTATTGTTGAAAGAATCAACCAAACCATAACAGAAGCACTCCGA
ATTTGCAAAGGACAAAACATTAATTCTATTATTAGTAAAATTGAATTCAAATTGAACAAT
TTATATAACAGAAACATAAAGGCATCTCCTAATCAACTCATAAACAGATTTTCAAAGTTT
GATGTTTTGCAACGTATCCTTAATTACACTCCACAAGATGCATATAAGAATGCTGTAAAT
TCGTCGATCAAAGATAATATAAGGAAAAATAAAGCAAGACTCCTCAAATATAAGTTTGAG
ATAAACGATGAAGTGTTTGTAAAAATACCATTAGCAAAAAAGACTGAGAAAAATGGAGAG
GTCCGTTCAAAATAA
>Consensus_BW_DDE_TnpIS1595
ATTTTCCCAAAAAAAGTGGCTTATACGAAAAATTAAAAAAATAACCCCTAAAAATTGGAA
TTCACAAATTCAAGAAACTTAAATAAATGTTTAATAATTAAATAAAATAAATAATTTAAT
AAATTTAAATATACAATGTATTTAATGCACACTTAAGTCTTTAATAGTATTTCAAGCATA
TTAATTAAACAAATTTTTAAACTTAACATAAGTTTTTTAAAACATATATAAATATATTTT
TCTTTGTCCTAAAATGAATATTAAACGAATTCAGTCGAGAGAAGAAATAGACTTTATGTT
TAATAATATTCTTAGTGAATTAACTTTAGAATGTAGTAAATGCGGCAGCATATGTGTTAT
AAGAAAAAAAAGCAATTTTTATAAACGTTGTACCTTTAAATTATGTCAAAAAGAAGAAAG
CATATCTAAGAATACAATATTTTATTATAAAAAACTAGACATGTACGATATTGTACTTAT
TTTAAGATTATGGTTTTCAAAAGTACCNGTTACTGCTATCGCCGAACTNTTAGANATTTC
TAAAAAAACCATATCTGCTTATTTAAAAAAGGCTTTAAANATTATTGAAAAAAGATATTT
TGACAACTTTAAANCAATAGGAGGTCCTGGAATCATCGTTGAAATCGATGAATCGAAATT
CGGTCGAAGAAAATATCACAGAGGCCACCGAGTTGACGGTGTATGGGTTTTGGGAATGGT
CGAAAGAACTAACTCCAAAAGAATAATCTTGATTCCCGTGCCTGATAGAAAATCTGAAAC
ATTGATTAATCTAATAAAAAAATATGTTCATCCAGAGTCAATAATTTATACTGATTGCTG
GAAAGGATATTCTTCTCTTCAAAAAGACTTTGAGCATAAAAAAGTTAATCACAGTATATC
ATTCGTTGATTTTCTAAACAATGTNCACACTAATACTATTGAAGGNAACTGGGCGGGAAT
TAAACAGAATTTACCAGTNNAACATAGAACAAAAGAAAGAATTTTACTTTATTTAATACG
TTTTATGTTAAAAAGAAACAGTCAAAATGATTGTTTTGAAGCGTTTATTAAACTTCTAAT
TTAATTTATTTTAATTTCTAGTTTATAATTTATTTTATTTAATTATTAAAAATTTATTTA
AGTTTCTTGAATTTGTGAATTCCAATTTTTAGGGGTTATTTTTTTAATTTTTCGTATAAG
CCACTTTTTTTGGGAAAAT
>consensus_rve_ORFp_D
ATGTTTTTTAAATTTGATAANCAAATAAAAAGTGAAATAAAAATATTTTTAGTTGAAAAC
TTATATCCTGACCGACTAAAAACAAAGCAGGCAAAGTTTAAATTTAAATTGCTTTGTGAA
AAGTTCATTGTAAATCCTGATGATTCTAATGAATTATTATATAAATTTAGCGGANNGCTT
CTTAAAATCTATACGGAAGAAGAANCCAGGNTTAAAATTGATAAAATACAGCAGATACAT
TCTGAAAGTGGTCATNTAGGAAGAGATCGGCTATGTAACTTTTTAAAGAACAAAATATAC
GGTGTAAAAAGAAGTGAAATTAATTCTGTCCTAAAAAAATGCAAAACTTGTATATCAAAA
GCTTTACTTTTAACGAAACCCCCAATAACTCCTATTGTTGCGAAATTTATTAGAGAAAGA
TTTATTTTTGATCTAATTGATTTAAGAATATATTCTTCTGAAAATAATGATCATAAATGG
CTGCTCGTTGGGATTGATAGCTTTAGTAAATATTGTTGGACCAGACCCCTTCTAGACAAA
TCATCAAATTCTGTTTTGAATGCTATCAAAGGCATTGTTTATATGTTTGGTTCTCCATAT
ATTTTGCATACTGATAACGGAAAAGAATTTTGCAATATCGCTGTATACAATTTCTGTAAA
GAATATAATATTAAACATATAAGGGGAAGGGCAAGGTGTCCTTGGATTCAAGGACAGGTG
GAGCGCTTAAATCAAACTCTCAAATCAATGATATCTTCTTCATTAAAAAGCTTAAATATT
GGCAATTCATGGATCACCATATANGAAAAAATAACTTATATTTATAATTCTGTTCAGCAT
TCNACANCTAAACAAACTCCCTTTAAATTAATGTTTGGGTCAGATATTCATGAGAAAGTC
NGAAACAGTTATGATTTATGTTCCTTGAATCTAGAGGAATTNTACGAGCAGGATGAAACG
ACATTAAACTCATGCTANAANNCTTGNGAATTNGATNAAGAAAATGAGCTAGAAAGAGAT
TTATTTAGAGAAGCANCGAACTNTTTTACAGAATTANCTGCAAATAAAANGATTAATAGA
AGAANGTGGAAAAACANTNAATNNCCATNTAAAAAGGATGTAAAAGTTCAGNTAAAAAAA
ATTTTNGATAATAATAAAAAAANNATNNNNNANNNNNNNNNAANANNNNNANNNNAAANN
NTNNANATNNNTNANNNNNNANTNNANNTNNNTTANNTNNNNCNNNNNTNNNAANNNNNN
NNTNNTNNNNTTNNNNANANANTNAANNNANNNNNNNTNGGNNTNNNNNNNNANTNNTTN
NNTNANNTNNNTNTNANANNNTNNNTNATNNNNNANNNNNTNTANANNNNGANNNTTNNN
ACNNNNNNNTTTNNNTNNTAA
>consensus_rve_p_E
GCTGAAATATTTAAAATATTGTGGAATCAAGAGAGAATAATTCGTTAATATGTCAAAAAA
TGTNAATCCNGTAATAATTTTANTTCTTTAAAAACAGTTCAAGATATTAAAATCATACCG
ATTACTAAAAAATATGATCGCTATGTTATGGACTGTGTAGATTTAAGAAAATATGAAAAT
TTAAATGATGGTTACAAATGGATTTTAAATGTTATTGATAGTTTTAGCAAGTATTTCTGG
TCTTTTAAAATGATTAAGAAAGATGCTAAAAGCATTAAAAATCACTTAAAATATATTTTT
ATGAACTACGGTCCTCCTATATCATTACAATCTGATAATGGTAAGGAATTCAAAAACACA
CTNTTAAGAGAATATTTACTAACACAAAATATAAAGATAATTCATGGCCGACCTCGCCAT
CCACAATCACAAGGAGTCATTGAAAGAGCTAATCAAACGATTAAAAGATGGTTAGCAAAA
TCATTATATAAAAAGCCGAAGCGTTGGATAGATTTNCATGAAGAAATCATATTTAAATAT
AACACAACAGTTCACAGAGCCACAAATAAATCTCCCTTTAAATTATTTCACGGTCATAAT
GGATTCAANTTTTTAGAAAATAATGCTTTACTTATGGGGGATGCGATTTACGATCATATA
TCTTCCGAAGAAATGGATAATGTTTCATCTGGACAAGATTTAGAGTTCCAAACTCTAAAT
TTAAATTCNGATCTAGAAAGCAAAGCTGAAGATGAATATAATGAAGTTATTAGACATTTT
AAGAAGTACTCTAGTAGAACNATAAAAAATCATAATTCAAATTCAATCAAAAATATTTTA
TCTTGTGGTGACAAAGTGCTTTTAAAAANGGATTTTGACAATAATATTCTGACAAAAAAA
CAACCTTTTGATTCATATTTTGAAGAAAATGAATTCGAAATTATAGAGGTAATGAAAAAT
AATACCGTAAGAATTATGGATTCTCAAACAAAAGAATCTTATGTTGTTTTTAATGGAAGA
ATAAAAAAACTATAGTTAANCATTTTANTTTTATATGNNTTAAANNNTTTTATTATTTTA
AACAATTATAAGNGCCAAATNTNTTNATTTTTTTTTAAATCAATATTTTTTTAAAACTTA
NTTTTGGAGGGAATTTTGGCGGGAAATAAAAGTATATAAACGTAAATTCTACCCCTATAA
TCCATTTTTCCTACNGTGCGATCCGATATAAAACAATTAATAGCNCGGACACAATGGCAT
GGTCAGGCACGTTTGGCATGCGACANTAATTAA
>Consensus_retro_BJ
TGTAGTACACTACATTCTAATTTTGCATATAAGGATAATGAATTAATTAATACATATAAG
GAAGTTTTTCTAGAAAAACTAAACTATATAAACAATTTTTCAGCTAACCCATCATGCGGC
TCCAGAACACCAAACATGATGATGAAAGAACAACAAACCATCAATCAGGCCGCCATCAAC
GAACTCAACTCATGAACAATGATTACATTGATAATTCAATAAATAAAAGTTTAATTTTAA
ATCTTTTAAAATGCCAAGAGTTTGGCAAAATGAGCTCATTAAGAATAGACTCGAAGCTTT
TAAAACACATTAACATGGAATCAAAAGAATGTGCCAATACAACCTATCAAACAAGAATCT
CAACAAATGATTTTGAGGAAAAAAGAAAGAAAATTTATAAGATAAGAAAGATAAAACTTT
ATTCAGGAACACCTTTAGAGCATGAAGTAGAAATTGAGGTTCTAGAAGATATTGTAGATC
AAGATATACTACAATGGAGTGAATATTTTAGAAGGATTGCAAAGGAGGGAGAATGGGATG
CTCAAATATCATTAAAAATGTTAAAAATACTATTAGCTGATGATTTACATTACATTATCG
AAGGGAAAAAGACAACAGATACAGCTATTGAAAATTTAATCAAATTTAGGTTTCCTAAAT
CAGACACAAATTATTATCTAAAAGAGCTTAGTAAAGTACAACAAAGGAAGTTTTATTTGA
TTAAAAACTACTATAACTCTATTCAGAATAATGTGAAGAAAATTGCTTTATGTGGAAATT
GGACAGGAATGGAATCCGAAAGAAAAATTGAAGAAGTATTCTTTCAAAACTTGTCAAGAG
AAACCACAATTGAATTAGCAAGAGCTCAAANGAAGAGCATGGAAGAAGCAATATCATACA
TACAAGATATTGNNCAAACATTACTATCAACACTACCCGAGAAAGAAAAAATGACTTCCA
GTACAGCTAACAATAGAAGGAAATTCTGTCATTATCATAAAACAACCTCTCATGATACNA
ACCAATGTTTGAAACTACAAAATCAATCTTCTGATAAAAAGGTAAACTACAAAAAGGAGA
AAATGAATAATCTGCATGATGATGTAAGCAGGAGGTTAAACCTACTTAGTCTTTCCGGAA
AAATAAATAATGATGAATGCTATTTTTTAATAGATACTGGGTCCCAGTGTAATTATGTTT
CTTCTAATTTTGTAAAATTAAATAGATTAAAAACTTGTAAAATAAACAAAATATGTGTAA
CACTAGCGGATGGTACAGCAACATATGTGTCAGAAATGATAAACGTTCAGATTAAATTTA
ATCAATCACCACACCTAATACATCAAGCTAGGTTAAAGGTGATGGACAATTTAAATTATG
ATGCCATACTTGGATTAGAATTCTTATTGCATTATGACACAACAATAAATTTTTCGGAAA
AAGTGATCAATATAGAGGGAAAAGAAATGGAACTAGAAAATTATCCAAAAGAATTGGATC
AATCACTAGAAAAACAACCAGATGAATTAATTGAAGAAAAAACTAGAATAGCAAATATCG
AGTATAGTGAAAAAATGCTGCACATTATTCAAAAATACCAATCCAAAAACCCTGAATTGG
GACTTATACCAAACAAAAAACATCAAATACCAACGATAGATGACATACCTATTACATCTA
AAGCCTTTAAAATACCATATAAACTACTTGAAGTTACAAAGAAAGAAATAAACAAACTTT
TAACTCTAAATATTATACGGGAATCAAATTCAGACTATTGCAGTCCATGTTTTCCTATTC
CAAAAGCAGATGGTTCTATAAGATTAGTTGTTGATTATAGAAAACTCAACGAAAAAACCA
TATCAAGCACATACCCCTTTCCCTATATACAAGAGTATCTTTTCTTATTAAAAGGTAGCA
CCATATATTCAGTAATTGACATGAATGCAGGATATTATCAAATAGCAATGCATCCAGATG
ATATAAAAAAGACAGCGTTTTCAGCATTAGGAAAGCAATATGAGTTCACTCGTATGCCAT
TTGGTTTAAAAACAGCACCTTTCACCTTTCAAAGAGCAATAATGAACCTGTTATCAGATT
TACCATTTGTAAAAATATTTATAGATGATGTACTTATACATAGTAAATCTCTAGATGAAC
ACGTAAAACATGTAGAAAAGGTTTTAGAAAGGTTAAATCAAAACAACATATCTGTTAATT
TCAAGAAATCACAATTCCTTAAAAAGGAAGTGAAGTATTTAGGTCATATCATTAATAAAG
ATGGAATAAAACCAGATCTTATTAAATTACCACATTACAAAATGAAAAACAAACCTAAAA
CTAAAAAGCAACTTCAGAAAATACTAGGCTACTTAAATTGGTTTAGAATATTTATACCCA
ATCTTAGCCAACTATTGAATCCTCTAACAAAAAAATTACAAACAAGTGAAAACTTTATAT
GGAGGAATGAAGACACCAAGTGCCTTGATGCAATCTTTGAAATTTTAGAACAAAGCACAG
GGTTAAACTTCCCCGACTTCACAAAAAACTTTCAACTCTATACAGACGCATCAGATATAG
GATGTGGCTCAATACTTAAGCAGGATAATAAAATAATCTCCTACTACAGCTATAAATTTA
ACAAATCTGAAGTAAACTATAATGTAGTAGAAAAAGAAATGCTTGCCATAATCAAATCTT
TACAAAATTTTAAAACTATCATTTTCGACAACCACGTAGATGTTTACACAGATAATAAAA
ATATTACGTTTGATACAGATTGCCAAAATAAAAGAAATCAACGATGGAAATTACTACTCT
CTGAATACAATGTTAAATTAAATTACATTAGTGGGAAAGAAAATTTAGTCGCAGACAATC
TGTCACGATGTAACAACACCGAAGAAAAATCTTCTTCACAAACAGTTAAGGATCTAAAAA
GTCTACACATTGAATTGGGACATGTTGGAAGCAGGAAACTTTATTATACAGTAAAAGATT
TTATTAAATGTCGTAACTTAAAAAATCACATTGAAAAGTTAACAAAAGAATGTATGGAAT
GTCAAACATCAAAAAACATAAATAATAATAAAGGACACTTTATAGGGGAATTAACATCAG
AAAATCCTTTCGAATTTATATCCTCTGACATCGTAGGACCTTTTAATCTAACGACCAAAA
TAAAAGAAAAAATTCCACATAAAGTTTACTTCTTAACAATAACAGACATCTGTACACGGT
GGACAGAAATAGGATTGCTTAAATCAATCACATCAAGAGAACTAACAGAGGTATTTAAAG
TGATTTGGCTTGATAAACACAAAAAACCAAAAAGAGTATTAACAGATTTAGGACGTCAAT
ACACAGCTAAAGAGTTCAATGATCTTATGAAGGAATACAATATTAAACACACCTACACAA
CAGCAAATAATCCTACTGGAAACAGTATTTCGGAAAGGATCAATAAAAGTATAAATGAAT
ACTTGAGAGTGAATGTTATGCATGAAAATATGTATGATCTGATTCATAAGCTACTCATAA
AACTAAACTGGACGTACCATAGAATATTGTTATGTTCTCCATACGAACTTGTATTCGGGA
CTAATCCAATAACAAAAAAAGTAGTTGATAAAGNCAATCTACTAAAAAGAGCTAACAAGA
ATAAAAAATTTTACTCACACAGAGAAAGAACAAAAAGAAATCAAAAAAGAACCAAATATT
TGTATAAGATAAATGACAAGGTTATGATTAAAAAGAAACCCAATCTTAAACTTGAAAAAC
TATGGGATGGACCAGGTATAATTAAAGATATTGGAAAAAACAACAATGTAGTATTAATAA
AAATAAAAGACAAAGAAAAGTGGCTTAATATTAAAAATATAAGACCTTTGGGAGAGGCAG
AGTGTAGTACACTACATTCTAATTTTGCATATAAGGATAATGAATTAATTAATACATATA
AGGAAGTTTTTCTAGAAAAACTAAACTATATAAACAATNNNTCAGCTAACCCATCATGCG
GCTCCAGAACACCAAACATNATGATGAAAGAACAACAAACCATCAATCAGGCCGCCATCA
ACGAACTCAACTCATGAACAATGATTACATTGATAATTCAATAAATAAAAGTTTAATTTT
AAATCTTTTAAAATGCCAAGAGTTTGGCAATATAT
>Consensus_retro_BL
TGGTTGATTGTGGGCCAATCAGAAAAGGGTCCCCTTTTAAATATTAAAGGGGACANTGTC
AATATTCTGATTGGTCNACCACAAATATAAATATCTNCGGAAAAGTAGAANGATGGCCCG
AGCTCAAAGAAATAAGTTAAATAAAAGTACCTTTCTTAATGACTCTAATAATAAGCTAAA
TAAATCCAACCATGAGATGAAAAGCTCATANNATTTAGGCAATAAACAGAGAAACGGAAT
AGANAAGTACTTTCAAGGAAATAAAAGAAAGGAATATTCCAACGGAGTATCTGAAAGCAA
TTTTTACAAGTATAGAAAGGGAATGACTAAGACAGAGGTATGTCTTGAATTATTTATTTA
TGAGAATGAAGATGATTTTGAGGAGAGAAGCTTGAAATCCAGAATGAATAATGTGATAAC
TAAATGTGAGAAAAAATTGAAAGAAAGTTATTATTTAAAAGGTNTAAATGATAATTTGCC
TGATACATGGAACAAATTCAAGGAATTTGTAATTGATTATTGTACATCAGAAAGCATAGA
TGATGTTTTCAAATATAAAAATGAGAGTTGGTCTTGTTATTTGAAAAGACTTTGTGAATG
GTGCAAGCTAAGAAATGAACATGAAAGTAGTGCTCTTAAGAGAATGAGACAGCAATGGTT
GCCAAGAGACATAAGAACAGTTATGTTAACCGTAGATTTAAATATAGAAACAGCATTAGA
AAGAATAATTGAAATAGAAAATTTTGGTTTTAAAAAAAATAATTTTGTTAATTTTAATTT
GGATATCAATCGATCAAATAATTACAAAAAAAATAATTTTAATCTAGAAAGATCAAGAGA
AGCTAGGAAAAATTTTGATTTAAATAATATCAAATGTTTTAAATGTGGAAATATGGGACA
TTTTGCAAATAAGTGCAGAGAACAAAATAAAAAAGAATTAAATACTTTAGAAAGTTACAA
CTTTAATAATAAGTTAGATGAAAGAGTGGTCACAATAGAAGGTCTAAAAGTTAAAGCTCT
ATTTGATTCAGGAGCCACAAATAATATTGTAAGTGAAAAATTGGTTAGTAGTTTAAAAAA
TAAAACTATAATTAAAGAAGAAAAATCCTTTAAATTGATAAACGGAGATGTATTCACAAC
TAAATTCGCAGTTACATTGAAGGTGGAATACAATGATCATGTTATTCAAGAAAAATTTCA
TATAATACAAAATAGTGAAAGAGATATGATTTTGTGTAATGAAACAATTAAAAAACTGTT
TAAGAAGAAAATTCCAGTAATATGTAAAATTAATACGAACGGCAAAGGTCCGATTAGTTG
GAGTAGGCCAATTCGTAGTTACAATGACAAAATAGAATTTGAAAAAATGGTAAATGATTT
GGAGAAAAAAGGAGTAATAGAGAAAAGCGAATCGGCTTGGCTAAACCCGGTAGTTCTAAT
ACGAAAAAAGAATGGTAAATTGCGTTTCTGCATAGATTTTAGAAAATTGAATGATTTAGT
TACTTTAGATGCATTTGAATTACCAAGAATTAATGAAATGTTTTTAACGTTACATAATTG
TAGGTATTTTAGTGTAATCGATTTAAAAGATGGTTTCTTTCAAATTGATATAGCTGAGGA
AGATAGAGAAAAAACCGCATTTTTTAGTGGTTCTAGGCTATTGCAATTTAAGAAAATGCC
TCAGGGCTACAAGAACAGCCCAGCTATTTTCCAAAGGGCGATAAATGTAATTTTGGAAGG
ATTAATAGGTAAAATATGTCTTTCCTACATAGATGATATTTTAGTCTTTGGTAAGACGGA
AAATGAACATGATGAAAATTATAATAAAGTTATTGAACGTCTAGAAATATATGGTTTAGA
GCAAAACCACGAGAAAAAAGTAACTAAGCAGGAGAAGGTAAAATTTTTAGGATATCAAAT
TAGTCTTAATAAGATTGAACCATCAATAGAAAGAAAGCAGGGCATAATAGATTACAAAGA
TCCTAAAAACAAAAAAGATTTACAAAGATTTTTAGGAAGTATAAATTATGATAGGATTTT
CATAAAAGGAATTAGTGACAAGCTGAGTGAGTTGTACCCTCTTCTTAATAAAGAAAGTAA
ATTTGAATGGACTGAAAAACATAGAAAAATATTTTCTGATATAAAAAATGAATGGGGAAG
AAATTTAGAATTAAGCATTCCCGATATAACTAAGGAATTTTTCTTAGAATGTGATGCATC
AAATATTGGAATGGGTGCAGTCTTGCTGCAAGATAATATTCCCGTAGCATATATATCAAG
AACTCTATCAAAACAAGAAAAAAATTATTCTATAACAGAAAAAGAACTATTGGCTTGTCT
CTGGTCAATGGAAAAGTTTGAGTATTACTTAAAAGGTAAAGAATTTACATTAATTACTGA
TCATAAACCAATTGAAGAAGTTAATTCAAAAAAGGAATTTGGTTCGCCAAGGATAGCAAG
ATGGTTCGAAAGGCTATCAAGATTTACATTCAAAGTACATTATAGGAAAGGAAATGAAAT
GATACTAGCTGATGCATTAAGTAGATCATTGAATATAATTGAAAATGACAAGGATGAATA
TGAAAATGAAATCTTAGAAATTCATATAAAAAATAGTCATAGAAAAAACATAAAAGATAA
ATTAGAAAACATCGGGATATATATAAGTGATGATAAATGTCGTAAAATCTTAAAGAAATG
TGGGATTTGTCAGAGAATGGACCCAAAAATTAAAAAAAGTTGCTACTATATAGAAACTAG
CAAACCTGGAGAGAGGATGGGTATTGATATGCTAGAGGTAATTAGAGGAAAGAAAATTGT
ACTTGCGATTGATTATTTTTCACGAAGGATTTTTGGAAGAGTAGTATCATCTAAGGAATC
ACATAAGATAATTGAAACATTGGAAAAGATAAATAAGGAGTTTAATATTGAAACAATTGT
GTCGGATAATGGCAGAGAATTCCGAAACAAAAAGGTATCGAGTTGGATGAAAAGAAATGG
TATTATCCATAAATTATCTATTCCCTATTATCATCAATCGAACGGTAGAATAGAAAGAGC
TATTCGAACTATCAGAAACGGATTAANAAAGGAAAAAGGACCATTAAAGGTAAGGTTGAA
AAAAGTTATTGAATGTTACAACCAAGCAATTCATAGAGGAATAGGGATGACTCCCCTGTC
AGCTTGTAATGAAAAAAATTTTGAAAAGGTGAAAGAAAATAGTTTGAAATATAAAAAAGA
GTTTAAAAGAAAAAATACAAAGATGGAAAATTTTAATATTGGAGACAATGTATTAGTAAG
AAATGAAAGAAAGAAAAAACAAAATGGATGAAGAATTTGAAACTAAAGGANNNGTCAAAA
AGAAAATAAAAGGGGATGTTTATGAAGTAGAAGACAAAGATCACAAAAGGATTGTAAGAC
ATGCAATGCAATTGAGAAAGATTGAGGAGAGGGTGGTTGATTGTGGGCCAATCAGAAAAG
GGTCCCCTTTTAAATATTAAAGGGGACANTGTCAATATTCTGATTGGTCNACCACAAATA
TAAATATCTNCGGAAAAGTAGAANGATGGCCCGAGCTCAAAGAAATAAGTTAAATAAAAG
TACCTTTCTTAATGACTCTAATAATAAGCTAAATAAATCCAACC
>Consensus_BX_DDETnpIS1595
TGAACAATCCCCACTTAAAAAGTGGCTTATACGAAAAAATAAAAAATTAACCCCTAAAAA
TGGAAAATCAGAAATTCCGAAATCATGAAAATAAATATTTATTATGTTTATTTAAATTTA
ATATTTAATACTTATAATTCATAAAGCTTTAATACATAAATTAAATTAAAGATTTAATGA
CGTAATAAAAATNGAGTTAATATAAAATGAATCACAGAATATACCCATAAAATATAGAAA
GAGATAATAAACTATAAATAAATTATTGATGAAACTTATTATTAAAATATTTACTTTTTG
AATTATAATTTAATTTATGTTAAATTTTGAGCTAGAAAATGTCTAATATTTTGATGCATT
CAGAGGATAAAATTTTTGAAGTTTTAAAAAGCATTTTAGAAAAGAAAACGTTGTACTGCA
ATAAATGCAAATCTATATGTAAAATTAAATTTAACTCTGGCATTTATAAAAAATGCACAT
TAAAAATATGTAAGAAAGAAGAAAGTATATTTAAAGGTACAATTTTTCAGAATAGTAAGC
TTAAAATGTCAACAATAATNAATATTTTAAGTCTATGGTTTATGAAGGTTTCAAATTCAG
CGATTTCAGAAATTCTTAAGATTTCAAGAGAAACTATTAGTAAATTATTAAAAAAGGCTC
TTGTTTATGTTGAAGAAAAATATATTTCATCCATTGGAATGATAGGGGGGCCAGGGATTA
TAGTAGAAATCGACGAATCTAAATTTGGTCGTCGTAAATATCATAGAGGGCATAAAGTGG
AAGGTGTTTGGGTATTAGGAATGGTAGAGAGAACACCTAGTAGGAAGATTTTGCTGATTC
CAGTTCCTAATAGAAACGCAGAAACATTAATTAATATTATTAAAAGGCATGTTCACTCTG
ACTCAATCATTTTCACTGACTGCTGGAAAGGATACGTGAACATTAAAAATGAATTTTCNT
CTCACAAAACAATAAATCATTCACTAGCATTTGTAGATTTTGTCAACAATATACATACCA
ATACAATAGAAGGAAATTGGGCAGGTATAAAGCAAAATTTACCTATACAATGTAGAACAA
AAAAAAGAATTTTACTTTACTTATTGAGATACATGATTAAAAGAAACTCCTCGGAAGATA
GCTTCAAAGAATTCATTAAATTTTTAATTTAATTTATGTATTAAAGCTTTATGAATTATA
ANTATTAAATATTAAATTTAAATAAACATAATAAATATTTATTTTCATGTTTTCGGAATT
TCTGATTTTCCATTTTTAGGGGNTAATTTTTTATTTTTTCGTATAAGCCACTTTTTAAGT
GGGGATTGTTCA
>Consensus_retro_p_BM
AGAAATTGCCTCCAAAAATTCGGATTAAGAGAAATTGAAAAAGAAGAAGGAATTCAAATG
CTTCAAACCGCTAACAATTCTCTTGAGAAGATTACATCATATGTAGAAACAAAGTTTCAA
CTTAAACAAATCCCAGACTGCATTTTTAACACAAAATTTTATGTCCTAGAAAAAATGCCC
GTAGAAGCAAACCTTGGATATGAATTTTTGAGAGATCATGAAGGTAAAATTAATATAAAA
GAAGAAACTATTGAATTAAACAATTTTCTTGTAGAATATAGCAACCCATTAAGCAATGAA
TTAAACCAAGAAACACTACAACATATCNTGNATAAAA-ATTTATCAATAAAGGAACATAA
TAAAATAGCAAGCTTAATTAATATCTATAAGGAAAATAATCCAGAAATTGGAAACATTCC
CGGAATAAATCATCACATACGTCTTTTAAATTCATCACCAATAGTAGAAAAAGAATACCC
TATTCCATTTAACCTTAAAAAGGGGGTAGTTAAAGAAATAAATCGATTATTAAAGCTGAA
GATTATACAAAAAAGTCAATCTGAATATGCGTCGCCCGCCTTTTTTATCCCAAAAAAGAA
TGGCGATTTGAGATTAGTAGTAGATTATAGGAAGCTTAATGCAAAGACTTACAAAGATCC
GTTTCCATTCCCAGATATGACAAACACAATCCAAAATTTATATGGTTCAAAAATCTTTTC
TCAAATTGACATGGCAAATGGATATTACCAAATACATGTCCATCCAGAATCAATTAGAAA
AACAGCATTTGTATTAAACGGAAATCACTATGAGTTCTTGAGAATGCCATTTGGTCTCAC
TAATTCCCCNAAGACCTTTCAAAGAGCCATGAATGCACTATTATCACATTTACCATACTG
TAAGATCTTTCTTGATGATATTCTTATACATAGCGATTCGCTAGATCGACATTACNAGCA
TCTCACAAATATTTTTAAGATATTTAAGGNAAATAATATTAAAATTAACTTTGATAAAAC
AAAATTTCTACAAAAACAAGTTAAATACCTAGGACATTTAATTNATGAAACAGGAATTAA
GGCAAATTTACAGGATGTCAATTCACTTAATACCATCATAAAACACCCTAAAAGCTTGAA
AGAACTACAAAAAATACTTGGAACCATAAACTGGTTTCGCCCCTATATAGTAAACTTAAG
TGATAAAATATCACCATTAACCGAGAAATTAAAACAAAATCAGTTAAAAACATGGTCAGC
TCAAGACACAAAATTATTATCCTTGATAGTAGATGAAATAAAGAAAAATTTAAAACTAAA
ACATCCAGATTTTAGTAAAAAATTCCATGTATATAGTGATGCTAGCAACCATGGATATAG
TTGTATAATAAAGCAAGAAGGAGAAATTGTAGGAATTTTTAGCAAGAAATATACTAAATC
AGAATCAAACTACTCTATAGTAGAAAAGGAATGCATGGCACTAGTAAAAGGAATTCTTCA
TTTTAGATCATGGTTACTAGGATCCAGATTAATATTATATACAGATAGCAATAACATTAC
TCATATTAAAGAATTACAAGGAAGCCGTTATCAAAAATGGAAGCTTCTTCTTGAAGAATA
TGACTATGAAATTAAACATTTACCGGGTAGAAACAACACTATAGCTGATTGTTTTAGTCG
CAACTTCATGTTGCAATCCTCTGATTTAGGAAAAAATGGCTGTATTTTAAATAAACTCAG
AGAATTACAACAGAGTTCAAAATATTATAACGAGGAAACTATAGCAAGAAAAAACTTGAC
ATTAGCAAACTTCGATAGTACAAATCCTCAAATAAAGATAATAGTAGATGAACAAAAAAG
AATTTTTCTATTTCAAGACATTATCGAGGAAGCATTGAATGTATTACATGTGTTCTTTAT
ACACCCAGGAATCAATAAGCTTTATGAAACAATCAAACATGAAATTACAGGAGAACAAAT
GTTAATTAAGATCAAAAAAATAACACANAAATGTCGAGAATGTCTCCTAAACAAGAATTT
CAGAAATAATAAAATTCTACTTAAAAATTTTATTTGGGAAACCAACAAACAAACAACGGT
GGCAAGTGACATATGTGGACCAATATCTAATACCCACTACAC
>Consensus_BZ_DDETnpIS1595
TTNGGATCAAGTGTAAAATTTGCCCCCTAAGTTGATCAAGGGTAAAAATCGCACCCCAAA
TAAATTAATTAAAAATAATTAAATAAAAAAAATACAAATTAATTAAATAGAAAACATTAA
AATAAAAAATAAATATATAGAATTTAATATAATCCTTTAATTTATGCTCACATCTTATAA
TATGGAGGAAAAAATGCACAGATTAGATATTTATGAATTAATATTGTTTCTAATGAATGA
GAATTTTATTAAGAAAGAAATTATTTGTGAAAAATGCATGAAAGGATTAAAATTAGTTCC
AAGAAAAAGAATGACAGATAAGTTCGCTTGGAGATGTATGACTACAGTATGTCAGAACTA
TAAAAATTATACATCAATACGTAAATATTCTTTTTTTGATTCACTAAATATAAAATTAAA
AGATATAATGCTTATTTTAGTAAAATACGGTAGCAAACAACAGAGATACCAAATTGAATC
AAGCTTTAATTATTCTAGAAAAACAATTGAAAAAGTTCTTAATAAATTAGTGTCTATAAT
TCCTAAAACTGATTTTAGTAGTAACAAGCTGGGTGGTCCTGGAACTATAGTTCAAATTGA
CGAAACCATGCTCAATTTCAAGTGTAAATCACACCGAGGACGAGCACCTAGCAACAGAAC
CGACTCTCTTTGTATAGTGGAAATTAATCGAAGCATTACAAGGGCCTACGCAACTATTAT
TCCAAACAAAAAAGAAAATACCATTATACCCATTATTTGCAGTCAAGTAGCCAGTAATAC
GAGAATTTACACTGATGAGCACAAGTCATACTCAAATCTAAGGCATTATGATTACTTTCA
TAACACAGTGTGTCATAAATATGAGTTTGTTAATAGCATTACCAATGTCAATACGCAGGC
TGTAGAATCTTTCAACAATTGTTTAAAATTAGAGATAAAAAAAAGAAAAGGCATTAAGAC
TGAAAAAAGAGAAAGTTTTTTAAATGAGTTTTTATTTTTCTTTAATAATAGGAATAATTT
ACTTTATGCTATTTTTAATTTAATTAAAATTTAGAATTTATTNTTTTAGTGCTTCAAAAT
TATTAAATAAATTCTTTTTATTTTCTTTGTTTTTATTTTTATTTTATTTTTTTAATTAAA
TAAATTTAAAATCATCAAGGGTAAAATTAACCCCCTAGGGGGCAAATTTTACACTTGATC
CGAA
>Consensus_CA_DDETnpIS1595
TATGGATCAAGTCCATTTTTTTGCCCAAAAATNAAATTANAAATGTGTTAAATAAATTTT
AAAAAAATANCATAATGATAAATAGTGACAAATTAGAAACAATGCTTGTGAAAATGAATG
TAGAANAATTGATTAACTATTGTTTNTCCTCGGGATATATTAAAAAAGAAAGAAAATGTA
TTTATTNTAATAATTATATGGAACTCAAAAAAAACAATAATATTAAAATAAAATTANCNT
GGAGGTGTTGTTATTCAAGTTGCNNGAAATATAGNAATCGTGTGAGCATTCTAAAAGACA
GTTTTTTTGAGAATTTTAATATATCCATTGTAAATTGCTTCAAAATATTGATTNGATGGT
CAAACGATGTCCAAATAANATCTATTGTGAGAAATTTAAATATTAAAATTACTACAGTAA
AAAAANTGANCNAAAAATTTTTAGCCTTGTGTGGTCCTTTCAATTTCCATAATAACAAAC
TCGGTGGCGTAAATAAAATTGTCCAGATAGACGAGACAATGTTAAATTTTAAATGTAAAA
GCCACCGAGGTCGTTCTCCTCATAATAAAACTGATGCACTTGTGATGGTGGAGGTTGAAG
ATAAAATTAAACGTGTTTTTGCTGTGGTGATACCTGACAAACGGGCAGAAACAATTTTAC
CGATAATCTGTAATAATATTATAAATGGTAGCGTTATTTGGACGGACGAGCACAAGTCTT
ATTCTCAGCTAACTTCTAAAGGATTTTTACATTCAACTGTTTGTCACAAATATAATTTTG
TAGATAAAGAAACAGGTACACACACTCAAGCAGTTGAATCATTTAATAACTGCATAAAAA
TTGCAATAAAGAAGAGAAAAGGAGTTGTAGTACAATCACGTCAAGATTTTTTGAATGAAA
TTTGTTGGCTTTTTAACAATAAAGAAAATCGATTAGAAAGAATTCTTAATATAATTAAAG
CTTAATGAATTAATTTAATACCTTTTTTANTTTATTTAAATATTTAATTTTATGGTCCAC
TTTTTTGCCCATTGGGCAAAAAAGTGGACTTGATCCATA
>Consensus_retro_BN
TGTGTCAGGGACAATCAGGTAACAATCATATCATGTTGTCATTGGCTATTAGGAAATGAC
ATTTATTTTATTAAATGTTCTAGATCGAAAGGAACATTTACTAAAACATAAAAGAAATTG
TAAATAAAGAATTATGCCTAAAATTAATAAATCTTTATTTCATTTAAATATAATATCTAA
GGATGATGAATCCTTAAACATTGGTGACCGAAGCAATATGTCCAAAGAAAAGGAAGAAAA
TTTGGATATTCAAGAAATAATGATCAGGAAAATGGTTCATGCGTTGAGTGTTTCAGGAAT
GAATTTCAGATCGTTTTCAGGGGACTTGCAAGAAAATGCGAGTGAATGGCTTAGTCAGTT
TGAAGTCATTCAGGAGGAATGGACAGAAGTAAAACTGTTAAAGGCCGTAAAGAATAGTCT
GCGTGGAAGAGCTAGAAATTGGTTTGAAGCTTTGTTGCACGAGGAAATAAAAAGCTTTAA
AGATTTTGAAGAAAGATTTATAATCAAATATATAAAGAAGGCAAAAAGTGCTGAAGAAAA
TAATTTTAATTTAATCAAATTGTTATTAGAAGGATCCCAAGATCACGAGTTTATTGATTT
TTTGTACAGAATTAAACGAGAAAATAAGGAGTCAAGTATCTCTTTTTGGCTAATTAGGAA
GAACATTATAAATTTCGTGCCATTCTTTTTACGAGACAAGTTTGAAGTAGTAACAGATTG
GGATGATATCTTTGAGCTCTATGAAGGGAATTGTAATAAAGTAGAGAGATATTGGAAATC
TAGGCATGGAAAAATGGTAAAGAAAAGTATATTAGTAGATACGTCTAAAAAGAAAATAGA
ATGTTACATATGTAAGGAAGATCATTTTGCATCAGTTTGTCCCAAGAAATTTGAAAAGGG
GCATAAATATAATTCTGATGGCAAAGATGATACTAAATGTACATCTAAAGTAAAAAGGAA
TGTGAATACATTAGAAAATTTAGTAAATTTAAAAATATGCAATCATAGAAGACAGAATGG
AATGAAATATTTGAATTTGATATTTAATGGAAAACCACTTAAAGCTTTAATTGATACAGG
CGCGTCACATAACTTTGTGTCGAAAAAATTTGTAGATGAAGAAAATTTACAGACGGAACT
TGCATCGCAGGAGATAAAAACAGCAACAACAAGACAGAAAATGTGCGCAATGATACATGG
TGAATTGTATATTAATGAATTGAGGCAAAATGTAGTTTTTCAAGTTGTTGAAAATTTATT
CGAAAAAATGATTTTAGGTTTGGAATTCTTAAATTCAATGAATGCAAAAATTGATTTGAG
TAATAACATTATCGAGCTTGATAATTGTGTGTTTAAATTTGAAAATGGTTCAAATAAGGT
GATCATAGAACAAGCAATTCAAATTAAGGCCAATGAAGTTGTAAACATTAATTGTATTTC
ACAGCAAGAAGGGATTTTACAAACGGAAAATGAGTATAATCCTATGGTTGTCAATAACTG
GGTAAAGAAAGGCAAAAATCAAGTGACACTGTATAATCCATACAAGAAAGAAATAGTAAT
TAAAAAAGGAAAAATACTGGGTTCGGTTAATGATTTAGAAACAATAAATATTAGTGGATT
GGATGAAAGAAGGACAATTAATACATGTAGAACGGTTGATGATGAAAAAATTGAAACTTT
ANTTGAAGAATATATCAATAACAAATCAAAGGGGAATGTGTACTCTAAAGTAAAACACAT
AATACAGATTCCAAAATCTCATAAGCCTATATACAAAAAAAATTATAGATTAGACGTAAC
TAAATTAGAATTTGTAAAGGAAAAGGTCAAAGAATATCTAGAAAAGGGAATAATTGAGAA
ATCCACTTCTCCTTGGAATTTCCCGATCGTGGTCGCATCAAACGGCAAAAAGCTAAGATT
ATGTATCGATTTTAGAGAATTAAATAAAATTACATTTAAAGAAATCTGTCCACCACCATC
AATTAATGAATGTTTAGATGAGCTGGCTTCTGCAAGATATTTTTCTAAAGTTGATTTGAA
GGATGGCTATTTTCACATATTATTAGATGATGATTCAAAAAAATTAACTGCATTCACTAC
ACCAATTGGAAAATTTCAGTTTAAGCGAATGCCCTTTGGGCTGACATCAGCACCAAGCAC
ATTCCAATTGATTATGTATGATGTTTTTCGGGAATATATTGGCAAATATGTGATGGTGTA
CATGGATGATATTATTATATACTCAAATACAAGGGAGGATCATTATGACCATGTGAAGAG
AGTATTAAGTATATTGAGCAATAATAACTTGTTGGTTAACCTAGAGAAATGTAGCTGGTG
CAAGAATGAAATTTCTTTTCTTGGATTCTATATTAAGGAGGGATGTTATTATCCTGATAA
GAATAATTTTAATAATATAGAAAATAAAATTAAAATAAATTCAAGGAAAGAAGCTGAGCG
TTTGATAGGATTTTTAAGCTATTATCGACAGTTTGTAGAGAATTTCGCATATAAAACGAA
AGATATATATGAATATATAAATGGGAATTCTAGAGTTAATATATTGAAAATAACTGAAAT
AGCAAAGGTTTTGATTAACGAAATATTAAATTCTAAAGCCATAGCTCTGCCAGATATGCA
TAAAGAGTTCATACTAGAAGTAGATGCATCAGAGATAGCACTTGGGGCGGTGTTGAAACA
AGATTTTAACGGCGAGGAAAAAGTAATTAGATTCGCTAGCCGGACGTTGAGAGGACCTGA
GAAGAATTATAGTACAACAGAAAAGGAGCTGTTAGGTGTTGTATTTGGAATTAGGAAGTT
TGATATATATTTAGGAAGAAAATTTGTTGTGAGAACGGATCATAAACCATTAATTTGGCT
TAAAAATTTACAGAATCCTAAAGGCCGTTTAGCCCGGTGGATTATGTTTCTAAATAATTA
TGAATTTGATGTGGAATTTTTGAAAGGCACAAAAAACATAACAGCTGATTTCTTATCACG
ACTTAATAATATTGAACTTAAAGACAAAGAATTTACTACAGAGGAAAAGAAGAAATTAAT
TTTGGCTGCTCATGAATGCACAGGTCATGCANGAAGAGATGCCACCTACATGTTTTTGCA
GGAAAGATATGCATTTGATGGAATGTACAAATTAACTAAAGATTTAGTGAGGAAATGTGA
TAAATGTAATGAATGGAGAAAAAGCAAGGTATTTAAAGTTATACCTACCTCTATTGATAA
ACCTTTTCATACTGTGGGAATTGACATTATAGGACCACTCCCGAAAACAGCAAATGGGAA
AAGATATATTATTACTGCCACTGATTATGCAACAAGATGGTGTGAGGCTAGATCAATTAA
ACAAAAAAGTAGTAAAAATGTCGTTAAATTTCTATTGAAACAAGTTTTTTACAGACATGG
ACCCCCGGAAATAATAAGAGCGGATCAAGGAAAAGAATTTATGGCTGAAGTTTTGAAACG
AGTATTGGAAACTTTGGGTAGTAAAATTTCTCACACTACACCTTATAACCCTAGCGCAAA
TGGCAGAGCAGAGTGTTCTAATAAACTTATAATAAACAGACTTTGTAAAGTCGTCAACAG
TAGACAAACCAATTGGGATTATGTTTTAGATTCTGTTTTATTTTCATACAATATTACACC
CCTCTCTGGAATCGCTAAGTCTCCTTTTGAATTAGTTTATGGAAGAAAACCACTGCTAAA
TTCAGAATTGATAGATAAAAATTCAATGGATATATTTGATCAACTGGAATACTATCGGTT
AAGAATACAAAAGCAAAATGATATTGAAAAAGATATTAGAAAGTTTAATGATGATTATAA
GGAAAGAATATGTAAATCAAATATTTCTAAAGAAGATGCTATGGATCTTAAAGAAAATGA
TATAGTTTTATTAAAAAGACCTTTAAGAAGCAATAAATTACAATCTAAATTTTATGGGCC
ATTTATTATTAAAGAAGTATTGAAATTTGGAACTTATATAGTTAGATCACTTCAAAGCAA
TATTGAAACAATAGCGAATAGAAAAAATTTATTAAAGGTCAATGAGAATGGAAAATCCGA
GGAGTTTATAACACCTTTAGAGGATGAGACGGAATTTAGAAGGGGAGGAGTGTGTCAGGG
ACAATCAGGTAACAATCATATCATGTTGTCATTGGCTATTAGGAAATGACATTTATTTTA
TTAAATGTTCTAGATCGAAAGGAACATTTACTAAAACATAAAAGAAATTGTAAATAAAGA
ATTATGCCTAAAATTAATAAATCTTTATTTCATTTAAATATAATATCTAAGGATGATGAA
TCCTTAAACA
>Consensus_retro_BO
TGTTAGAAAACCTAACATGCATTTTTCCCGCCCAACTGCGCGGGAAATAAAACTATAAAA
AGGTAAATTTTTAAATAAATATGGGTTACTTTTATTCTAATAAATTTAAAAAGGATAATA
TAAAAATATCCACAGGTACAAAGGGACCAATCAAATCCCTGTACCTCAGGCACCTTAAAG
GTATGGTGCCCTGGACATCCCACAAATTGAATTCAGTTTTGGCAACTAATAACCCCCAAC
AACCATTAACACATGATTGTAAAGAGAAACCAGGAAGACAAAATAATGTTTCCTTTGAAT
ACCCTATTAAAGATACAGACATAAAAATGAAGAGAGAAATATACGTGCCAGTAACACTAC
AGGATGACTTGTTTACCTTTTGTGATGAGTTTAGATTTATATCAAATGCTTGTAATTGGT
CTGATGAGACAGCCATGAGAATATTAACTGGACTACTACCTTCTGAATTGCTGAAGTATG
TACTTGAAAAAAACAGCACAGAAGAGATGTTAAGTTCCCTATTAAAAGAGAAGTATCCAT
CTCAGAACTACTATTATTATAACAGTAAGCTACAAGCAATAAAGCAATGTGATTTTTACC
TGATCAGTCAATATAAATCAGCAATTTTAGCATGCATAAAAGCTTTATCAGTCTGNCAAT
CATTAACAAAAAAGGAAATAAATAATAAGTATGCAGAAATATTTATGAATGGACTAGCGC
CAGAATGTATGATGAAATTTACTGGTGATGGCGTTTATAGTGTCGCAACAATAGAAGAGC
GAATAAGTAAGAGTGAAGANATGCTTTTGCAACTTGAAGAAAAGGANAAANAAGGTACGA
GAACTCATANTNCTTCATATAATANGGANNNNNAGGATAAAAAATACTGTNCATATCATA
AANCCATGNGNCATGATAAGTCAGAATGCTTATCTCTTAAAAGTAAAGAAAAATCAAAAT
TTAATAAAGGTTATAAGGATTATATGTCTAATAAAAATATCAATATTATTAAACACAAAA
TAAATACAAAATGCTCTCATATAAAAGCTAACATTGCTACTTATAATATAAATGTAAATG
CCCTTTTAGATACAGGCTCTTGTAAAACTTGCGTAAGCAAATTTTTCTATGAAATCCATC
AAATAAANATTGCAAATGATTGTAATTTCACCATCCAACTAGCAAATAATATGAAAGTCA
GTGTTAATCAAACATGCATTTTAAATCTGATATTGGTCGAAAAGATACTTTATATAAAAA
TTAAAGTCTATATTATAGAAGATCTTACCGCTGATCTTATACTAGGAAATGATTTNTTAC
GAGAGAATTTCTGTTTGGTAGACTACATTNATNACTATCTATTTATTAAAAGCTCAAGAA
TAAATTCTATCAAAGAGTATGAAGATATAAATCCCGATAATATTCTAACGGACATATCAA
ACATAGGGATAATGAATGAAAACCTCGAGTCCCAAAGAAGATTACAGGACATGATAAATA
AATATAATGAAAGCTATGAAGGAAATGTTGGATTAATCGAAGGATATAAATATAGTATAG
AGCTAAAAGACGATGATTCAGTTATCTCTAAGCCCTACATAATTCCTCTCAAATTTAAAG
GAAAATTTAAGGAAGAACTTTCAAGGCTACTAAAATCAAAAATTGTTGCAAGAAGTAAAT
CAAAATACTCTATACCATGTTTCGTTACTCAAAAAGATGATGGAAATTTAAGACTANTTG
TAGATTATAGGAAATTAAACCAAAAAACAGTGCCCATTTCTTACCACTTCCTAACGGTAT
TTGATAAGCTAAATTTCTTTAAAGATTGCAAATACTTTACCACCTTAGATTTGAAACAAG
GATATTACCACATTGCAATTGATCTGAAAGATACCCACAAGACTGCTTTTATTACTGATG
TAGGAAAGTTTGAGTTCTTACGTGTTCCTTTTGATTTAATGAACGCACCAAAATTTTTCC
AGAATGTAGTGAATCAAATTCTTTTTTCGTTTGATAACGTCAAGGTTTTCGTTGATGATA
TAATAATCTATAGTAAAGATTTGGAAGAACATCTAACAACCATTGAAAACGTGTTAAAGT
TATTTAAAGAAAAAAATATTAGATTAAATCTAAAGAAATGTAAATTTATTCAAGAAAAAA
TATCCTTTAATGATTTTAATATAGATGGAAATGGATTAGAACCTGATAAAAGTAGACTTA
AACCATTTAACAAATGGCCTAATCCTAGAACAGAAAGACTGTTGCAAAAGATCCTAGGAC
TCATAAATTGGTATCGATCATTTATCCCACATCTAAGCACAAAATTAGCAAGTTTTTATG
ATAAANTTAAGGACAATAGCTCTAAATATGATTTCAATGATGATGAAAGAAGAAGGATAG
ATAAAATATATGAGGAAATAGTAAACTGCAAAGCGCTACATTTAATTGTCACTAAGGAAA
CAATAATTATAAATTGTGATGCCTCAAATATTGGTATAGGTTCCATCATAACTCAGAATG
ATAAAGTTATCGCGTATTTAAACCAAAAGTTACTACCTTCACAAACCAAGTATTTAACAA
TGGAGAAAGAACTTCTCTGTATAATTTTAACGCTGAGAGCTTTCAGAGAGTTAATCTTAG
GATTAAAGATTATAGTAAAGACTGACAATAATAATTTAAATAAAATAAAAGAAAATTATG
ACAACAAAACCGATAACTGGATCCGAATCTGTAATGAATTCAATGTAAAGTTTGAACATA
TAAGCGGCAAAGATAATAATGTAGCAGACTATATTTCCAGAAATTGTGATAATGAAAATA
TAAATACAATACTCAGTACAGGTGAAACGGAGGTTTTAACAAGAAATAAAATAAAAGAAA
TTCATGAAAAATATACGCATCCAGGAATAACCTGTCTATATAAAACACTAAAGGCATATT
ACAACACAAAAGGATTATTAAAGATTATAAAGGGAATTGTAAAATCTTGTAAAGAATGTC
AGTTATCTAAAAGCAATAAACACAAATATGGATATAGTAAAGGAATAATTAGCACAAATA
AACCATTAGAAAATATTTCAAGTTGTGTTTTCAAACCTTTTGATGCATCCCAGTACCAAC
ATAATTTCAAAACAGACAAACTTTATACAATAACATATATTGATAGGAGTAGCCGATACA
CAAAGCTATTTATTACCGACAAAATTAACTCAACGAGACTTATAAAAGGAATAAAGAAAA
AATGGCTTTCCGATTTTCCAATGCCAAAATCATTTCTTTTGGATCAAGGAAAGCTGTACA
CTTCTAAGAAATTCTCAAATTACTGCAAGAACAATGGTATCAAGCAGCTATACTCTAGTA
TATATAATCCCACAGGAAATAGCATTTCAGAACGTGTGAATGCTACAATATCAACAGGAC
TACGGATATATGATACTGGTAACCTAGGAGATATAATTCAACAAATCGAAATNAGANTAA
ANTGTTTTATCCACCGTTCTATTATGTGTTCCCCATGCGACGTACTAGGTGTAANAAATA
NAATTAATATTAGAAATATTAAATTAATAATGAACAATAAGAANAAAGGAATAATTNATA
ATAAAAAANGAATACATTTTANGTTNNGNAAAGGCANAAGAGTACTGGTAAAAAATTTAA
ATGCTGGGAAAGGAGAAAAGCTTTGGAAAGGACCTTTCGTGATTGAGGAAGTAGATAAAT
ATGAGAACAGTGTTTTGCTTAGGGTAGATAAGAAGAAAATTTGGATGAATGTCAAGAATA
TCAAACCTTTTTAAGAGAGTGAAGATGTTAGAAAACCTAACATGTATTTTTCCCGCCCAA
CTACGCGGGAAATAAAAGTATAAAAAGGTAATTTTTTAAACAAAAATAGTTTACATGGCT
TCTAATAAATTTAAAAAGGATAATATAGAAAAATACATGGGTATATAGGGACCAATCAAA
TCCCTGTACCTCAGGCACCGTAAAGGTATGGTGCCCTAAACATCCCACAGG
>Consensus_retro_BP
TGTTGCATTTTTGATCTAAATTCAAATTAAATTAAGGTCTAAATTAAATTAAAATTAATT
TAGATCAATCAGTTTGAATTTAGATCTATTAAAAACAAAAGGATAAAAAGGAAATGCAAC
AAGCCCACATGGAAAACTTTAAGTTAAATAAAAAACCATTAAGAAAAAATAGTTTATTCT
TAAAAAAGCTCCCGCTGCCCCAAATGCAGCATTCTGAATTCAGAGCTAAAGAATTTGGAC
AGCCAAAGACAAGAAAACGAACATTTAAAGCTAAGATACCAGACTCTGAGGAAACATATG
ATATTGACATTTACACATTGGAAGATCCTAGATCTCAAGACGTCATTCAATGGTTAAGTG
AATTTGAAAAAGCCAAGAATGAATGTAAATGGTCTGATAACACTTCAATACAAATATTGA
AAAGATGTATTAACAGTGAATTGAATCTTAAAATTGAATCAATCAAAACTTATGATGAAG
CTGTCATAAGAATAAAAGAAACATGTTACCCTGAAGTCGACTTTGATAAATACTTGAATA
AGCTAATCAAAATTAAACAGATGAATTATGAAACTATNNATGAATATTTAACTAAATTTA
ACAAATTAACAAAGCAAACAAATATGTGTNTAAAACCTTCAGAACAGCTTAGAGAACGAG
AACTGTTTAAATATTTTCTCACAGGTCTNCAACCAAGAAACCAGTCTATCGTTGTAAATC
AAGGCTTAAGAACTATTGAGGAGATTGTTAATAAAATTCAAAATATTGAAGATTTAGAAA
AACAGATGACGAACCTTAATTTTAAAGAACAGGAAGTGATAAGAGCAAAAGAAAAATATT
GCAAAAAACACGGACTTGGAAATCATGTGACTTTGGATTGTTTTTATCATAAGAAAAAGA
ACGAAACAAATCTCAACTATGAAAAACTTCAAAAACCTAAAAGNNNTGAGATAAGAAATA
TAAAAGAGGAAGAGAAGCATTTTCCAACAATAAGATACAATGCTCATGTTAATAAAGAAA
AATTCTCTTGTTTTTTAGATTCAGGTTCAAATATTTCTTTAATGTCCACCTTGAGTTTTA
AACGTTTAAACACTTATATGATAACTTTAAAATCAGTAAAGATAGTTAAAACTGCAAACA
AGACAGATTTAGAAATAATTGGGTACGCTAATTTGGAAATACAATTTGAAGAAAACCTTG
ATTATAAATTTAAACAAAAGGTTTATATCTCAAATGATGTGGAAGAAAATGAAATTTTGC
TGGGAATAGATTTTCTAAAAACACATAAATGTATTATTGATCTTGAGAATAATATTTTCT
CTATTGCTGATNTAAAAATAAGCATACCAAGTGCAGAAAAAAGAGAAAACTCTCAAATTA
ACCTTAAGGATAAATATAAATGTTTTTCTCAAAAGGATGTAATCAGTAATATTAATATTG
AAATAGAAAATTATAAAAAGATAAACCCAGAAGTAGGAGACATTCCTAATATTGAGCATG
ATATTAAATTGAGTAAAAATTTAATCATTAACAAAAGACCTTATCCTGTACCTTTCAAGT
TGATTGACAAAACAAAAGAAAAACTACAAGAACTACTTAAACAAAATATTATTAGAAAAT
CAAACTCGGAATTTTCATCTCAAGCATTTGTAAAGCCTAAACCAAACGGCGACGTAAGAA
TAATTATCGACTATCGACCTATAAATGAAATAACGATTAAAACAGGTCATCCATTCCCTA
CAATTTGGGAGAAGCTAAATCAATTACACGGCAAAACTATTTTTTCTCAGATAGATCTTA
ACTCTGGTTACTATCAAATTAAAATGAAAGATAGTGCAATATCTAAAACTGCTTTTAGCT
TAGCAGGTGGTCATTATGAATTTCTTAAAATGCCTTTAGGANTAACAGAAGCTCCAAAGA
CTTTTACTAGAGCTATGAATACNTTATTTGAAGGCCAAAAGAATTTTTTCATTTTCATGG
ATGATATTTTAGTTGCAAGCGAAAATTTATCTCAACACTATGAAGATCTAAAAACCCTAT
TTAAGATTTTCAATAAAAATAATATTTCAGTGAATTTCAGCAAAAGTGAATTCTTAAAAG
AAAGGGTAAATTATTTAGGAATGGAAATTACAGCTGAAGGAATTAAAGTTAGTGACAAAG
GATTAAAAAGTCTAGAGAAAATATTAATTCCAAAGACAAAAAAAGATCTTCAAAGATTAC
TGGGAATAATAAACTGGTTTCGTCCTTTCATCAGGAATCTTTCGCAGAAACTTNCAGNAA
TAACAGATTTGTTAAAAGAAAAGGTATTTGTTTGGCAAAAGAAACACCAAGAAGTAATTG
ATAAAATAAAGGCGGAAATAAAAGAAAAAACATTGATATACCACGTAGATTATAATAAGC
CTTTTGAATTGTTTTGTGATGCTTCCGATTATGGTATCGGTGGTGTATTGGTACAAGAGG
GAAACATTGTAGGAATGTATAGTAACAAATTTAATTCAGCTGAAAAGCATTATACAACAA
CAGAGAAAGAAGGTTTAGCAGTCATTAAAACGTTAAAACACTTTAAACCTGTTTTATTCG
GATCGAAAATTATTGTATTTACTGATCATTTGAACCTTAGCTACCTTCACAAGTCAACTT
CGCCCAAAATTCAACGATGGCGAATATTCCTTGAAGAATTCAACATTCAAATTAAGCACG
TAAAGGGAAATGAAAACACCTTTCCGGATATGTTATCTCGCGATGCTTGTATGAAAGCTG
TAAGTCAGGAAATTTCATATTGTTTTCCTCCTTCGAAAGAAAAAATTATAAAAATGCAAA
AAAAATATATAAATGAAAATAATAATAGTTTCCTTGATAATGATGGAATTTTTAAAAACA
GAAAAGACAATAAAATAAATATTCCTGATTATTACTTAAAGGATTTCTTAACAAGTTTTC
ATTTTAAATTAGGACATCCAGGAATTGTAAAAAGCATTAATACTCTAAAAGAAGTATATT
CAATTAAAAACTTAGCAAAAAGGGTAATTGAAAACATAAAATATTGCAAATTCTGCAGTG
AAAATAAAGCTCAAATCAATGTTCATGGATTAATTGAAGGAGATATGAAAGAAGAGACTC
CATGGAAAAAGGTCTACGTGGACATATATGGACCTTTATCAAAGGACGAATGTAAATTAA
AGACAAACAAAGAAAAATTTTACTTATTAGTAATGATTGATGCCTGCACTAGATGGACAG
AAGTAGCAGTTGTAGAAAATATCAAAACCGATGAGATTGCATCGAAGATATATGATCATT
GGATTTCAAGATATCCAATACCTGAAATTTTACACTCGGACAAAGGGACTTGCTTTACCT
CAAAGGATTTTAAAGAATTTCTGTGGAGATATGGAATAAAATTAACAACAACTATTGGAT
ACAACCCAACGGGAAATTCTGTTGTTGAAAGAGTGAATCAAACAATTGGAAATATTATAA
GGATATACAAAGGGTTTGATCTTGAGAATGTAGTTTCTTTAATTTGTAATAACTTGAACA
ACACTTATCACAGTACGATTGAGACTTCACCTTCAAATTTGGTTTTCGGAGTTAATAAAT
TTGACATTACCAGATATTATGATAGAAGATCACTTTTAAACGAAGCGAATTTAAAAAATG
AGAAAAGGATTGTAAAAACTAAATTTAAGACAAATTTAAAAAGAAAGGAATATAATTTAT
TGGGAAAAAAGGTATGGATCAGAAATAAAATAAGAACAAAAACTTCAGAGAGAAATTTAG
GTCCATTTAAAGTACTTTCACATAAGAATAATCTAGGAATAGTTGAACTGGATCTAGGAT
ACTACAAAAAATGGGTAGGAATAAGAGACATAACGAAGGTAGAGCTTTAGGGAAGGTGAA
TGTTGCATTTTTGATCTAAATTCAAATTAAATTAAGGTCTAAATTAAATTAAAATTAATT
TAGATCAATCAGTTTGAATTTAGATCTATTAAAAACAAAAGGATAAAAAGGAAATGCAAC
AAGCCCACATGGAAAACTTTAAGTTAAATAAAAAANCATTAAGAAAAAATAGTTTATTCT
TAAAAAAGCTCCCGCTGCCCCAAATGCAGCA
>Consensus_retro_BQ
TGACATATAATTTGATAATAAAAAAATTTTTAATTAAAAAAGGTTCTAAGAATTATATGT
CTAATTTTTTTAATTAATGGGATTGGTCTAAGAAGAATTTAAAAGTATAAATATGTGTGA
TTGAAGAAGGGATGGAAAATAAGATNGGAGAGACGAAAGAAAAATGANAAATTATTAAAT
AAAGGAAGTAAAATNACAAATTATTATTTAAATTTTATAAAAACTGGATTGTTACCTTCA
TTCCAGGACAGTTTGAATTCAAAGAAAAGAATGGAAACAAAGGTAGAAAATGATATTGCA
AAGAAAATGGAAAGGTTGAATGCCATTGAGCAATTAGAGTTTGAATTTTCACCAGAAAAT
ACGAGTATTAAACTAAAGAGAAAAATACCGTATTTAGAGAANGTGCTTATCCAGGATGTG
AACGAATGGATAAACCAGATGCAGGATCTCATAGAAGAAACTAAATGGGAAACTAATACC
GCTGTTATAATAATTAAGTCTCTTATAAGAATTCCTTATGCAAAGAGTGTCGATGCTTAC
AGTACTGCTGATCAAGTATTTCAGGATCTTCAAAAACAATACTATCCTGAAGAAAACTTG
TATTTTTATAGGAATGAGTTAAATAAATTAAGATTAAAATATTTTGAATGGATCGATGAT
TACATTGACGCGATAAAAACGAATTTAACAAAATTAGGATGTTGCATGAGATTAACAAAA
AAACAAGTTGAAGAAAAATTTGATGAATATTTTCTGAATGGAATGGCATTTGAAGCCCGC
ATAGAAATGCAAAAACATAAAATAAGTAAAGTTTGCGATATGATTATTTCTATAAAAGAA
ACAGAAAGCTTGATTAAACAACATCTAAACAGTAAAACAATTCATAATGAATATAATGAA
AATTTTCCAATTAATAAAGTTCAAAAGAAGAAGAATAAGGATTACAAAGTAGTTTACAAG
AGGTGGTGTGTAAATTGTAAATCCAATACACATGATACAAAATTTTGTTACAAATCCAAG
AGTAAGGCTGAATCAAAATTGGAAATTAAAAATATTGAAGATCAAAAGAAAGATTTCAAG
AAGGACACTAAAAAATTTATAGTAAAATCAAACAATACTTCTGGATTGATTGAAGTACCT
ATTCAGATTGTAAATAATGATCAAAATTTTTCTAATTATGATATGATTTTTGATACAGGC
TCTGAATATAACTATGTTAATCGTTCAATAGTCAATAAAGAAAATCTTCAAATAGTCAGT
GTTCCGCAGTTTAAACTAATTTCAGCTGTTGGAGAAACTATCATCAAAGAAAAAACAGAA
ATAAAATTTACATTTTTAAATAACAGAACTGAATTCATTGAAGAGTTTTTTATAACTGCA
GAAGATAATTTTAATATGGTAGTTGGAAACGTATTTTTTATAAAACATTCATGTGTTTAT
AATTTTTTAACTAGAATGATATCTGTAGGCAATATATTAATAAACATGAATTTTTCTGAA
GAAAAAAATGCGCTAAAAGATTATTCGAATAATTTGATTGATAAATTTTGTTATGTAAAT
GAAAAACAGAAAATTGTAAACAAAATAAATAAGTTGAATGGCAATGCAAAGATTGGCTGT
TTTGAAAAGGTACTATTCCCCATTAAACTTGTAAAAGAAGAAATTATACAAGAAAAGCAA
TATGTTGTACCAATTAAATACCGTGATAAAGTAAGAGAAATACTAAATGAATTATTGGAT
CAAAAAATAATTAAGTTATCTGAAAGTAAATTTACAAGTCCCGCATTTATGATACAAAAA
CCGGATGGTGATTTGCGTCTTGTGGTGGACTTCAGAAAATTAAATCAAATTACAGAAAAA
ATAAATTTTCCTTTTCCTGACCTGCATGATCAATTGCTAGAATTAGAAGGATCAAAAATT
TTTAGCCAGTTAGATTTAAAAAGTGGTTTTTACCACATAAAAATATTAGATTATGATACA
CATAAGACTGCATTTATATTGCTTAATGAACAATATGAATTTTTAAGAATGCCTATGGGT
CTTACTAATGCACCTAGGTTTTTTCAAATGTGTATATCAAGATTGTTTGCTGATTACAAA
TATGTTAAAGTTTTTGTAGATGATTTATTAATTTTTAGTAGATCTGAGGAGGAACATATT
AATCATCTAAATACAGTATTAAATATTTTAGAAGAAAATAACCTTACAATAAGAACTGAT
AAAAGCAATTTTTTCCTCGAAGAACTTAAATATTTAGGATTTAAAATTACAAAAGATGGT
ATAAAACCAAATGAAAATAAACTCGAAAAAATTGTCAAATATTTACAGCCAAAATCCAAA
AAGGACATAATGAAACTCATTGGATTTCTAAATTGGTTTCGTCCGTTTGTAGAAAATATG
AGCAGCAGAATGCACAAATTAACGGATATTTTAAAGGCTGATATGGAGTTTAAGTTCAAT
GATGAAACAAGAGATGAAGTAAATATGATTGTCAAAGAAATATCTGAAAAGATAGCACTA
AAGTACCCGGATTTAAACCAAGAATTTATACTGCATTGTGATGCTAGCAAATTAGGACTA
GGCGCAGTTTTATCACAAAAGACAGGAGTTATTGGTTATTTTTCGTATAAATTGAAAGAT
TATGAAACTAGATATACGATTGTTGAGAAAGAGATGTATTGTATTTATTTATCATTAAAT
TACTTTAGAAGCATAATTTTTGGAACTAAAATCATAATTTATACAGATAACAAAAATAAT
TTGTATGATAAGAAAAATTTAACAAACAGAATTTCAAGATGGCAAATTCTCATAAATGAA
TACGAACCAAAAATTCTACATATAAATGGAGAAGAAAATTCTGCAGCAGATTTCATAAGT
AGATCATTCTCAACTAAAAAAGAAAATTCCTTTTATCAAAATATTAAAGATAACATAATA
AAAATAAAAAACAAAATGATAACAGATTCAGACAAAATAAAAAACTTTATTAAAGAAGTA
CATAAAAAATTTGGTCATCCAGGAGTGAATAAGATGTATTATACATTAATGGATTTAGAA
GTAGCAAATCTTAAAGAGATTTGTTACGAAATAAATAAGATATGTTTGAAATGTCAAATG
AACAAAAATTACATCAAGTACGGAAAAATTAAAGGAAGAATATCAGGAAAGAAGATTTTT
GAGACAGTGTCAAGCGATATCGTAGGGCCTTACTCTTGCGATGATTTTATTTTTAAAAAA
GAAAAGGAAAAGTTCTGGCTCGTTACGTTTACGGATACATTTTCAAGATATACGATCATA
AAAATAGTTTATAATTTAAAGTCAGAAACAATTGCTGAAAAATTTGAGAAATATTGGATG
AATAAAAACCCCAAACCAAAAATTATAATAACAGATCAGGGCAGATCTTATTTAGGCAAA
GCATTTAAAAAAATACTGAAAGACCATGATATTGAACATATTTTAATCAAACCATATAAT
CCAGAAAGTAATGGAATATCGGAGCGGATAAATAAGGAAATAAATTTTGTTTTAAGAATT
AATAAAGGAGCAAAAATAACTAAAGTTTTAAATGAAATTTATAGGAAATTAAATTTTTTA
TATCATACTACAATAAAAATGTCTCCTTTAGAGGCAATAGGAGATAAAAAAATTATTTTT
AATACTTCTAAGAAGATTAGAACAGAAGATACAAGAGAATGTATTGAAAGAAATATTAAA
CAATCAAATAATAATAATCTTGCTCGGATGAATATAAAAAGAAGACATTTTGATTATAAA
ATTGGACAAAAAATATTGTTGAAAAATGAGGTTAGCGGAAAATTAGAAGATTTATATTTA
GGACCTTTTGAAATTAAAGAAATTCTAAATAAAGGCAATGGTTTTATTATAATTGACAGA
GGAACAAATATCTACAAAGAGGTTAATATAAAACAAATAAAACCTTTCTTTTGAAAGGGG
GAAACTGACATATAATTTGATAATNAAAAAATTTTTNATTAAAAAAGGTTCTAAGAATTA
TATGTCTAATTTTTTTTAATTAATGGGATTGGTCTAAGAAGAATTTAAAAGTATAAATAT
GTGTGATTGAAGAAGGGATGGAAAATAAGATGGAGAGACGAAAGAAAAATGANAAATTAT
TAAATAAAGGAAGNAAAATNACAAATTATTATTTAAATTTTATAAAAACTGGATTGTTAC
CTTCATTCCAGGACA
>Consensus_ORFp_retro_BR
ATGAGTGAAGAATTTGTAGGAAGTAATAACATACAAATTAGGGAGGCTCCAGATATTTCA
GTTAAATTTGGAAATGGTGAAAAGGCCAATTTAAATAAAATTGTTGAGTGTTGTTTTAGT
TTCAAAAATACAAAAAAAATATTTAGAGCAGAATTTTATGTAATTTCAAATTGTGCTTAT
AATATAGTTTTAGGAGCAGATTTTCTCATAAGAAATGAATTTATAATTGACTTTAATAGA
TTCAAAATTAGAAACAAGGATGTGAATATAAATATTAATAATGAAGCAAATCCACTAATA
GATGGGGTTGATTGTAAATTATTTGAAAAATTTAATATTCTATCTAGAATTGACCATGAT
GGCATAAAATCATTAATAAATGAATATAGAAAGGATCAAGAAGAATTTAAACATATGAAA
ATTGAGCCAGTCAAAATTAATTTTTGTGATAATGGCAAATTAAAATATAAGGTTAAAAGA
TACTGGGTAGAAGATAAAAATAAAGAATTAGTAGCAAATGAACTGAAAAAACTAATTAAA
AATGATATTATTACTAGTGGAGAAGTCAAGTATATATCCCCCGGATTTATTATTAGAAAG
AAAAATAGTGAGATAAGAATAGTAATAGATTATAAAGAGTTGAATGTAAGTGTAATCGAC
GAGCAATATCCGATACCTCTAATGTTTGAAAATCTACAAAGATTAGGAAAATACAAATAT
TTCTCTAAATTAGATTTACAAAATGGATTCCACCAATTAAGATTAGATAGTGAGTCACAA
AAGTACACAGGATTTATACTAATGAACAAGACATACTATTATAAGAGATTACCATTTGGT
CTGAAATCAGGACCCAAAATATTTCAATCAAAAATAAGCCAAATTTTAAATGATNNTAAA
AAATGCTTTGTATATATAGATGATATTTTAATTTTTGGAAAAGATCAAAATGAACATAAT
GAAAATTTGATATATGTATTAAATAGATTAAAGGAATTTGAGGTAAGAATTAATTGGGTA
AAAAGTATTCTAAATGTACAAGAGGTAGATATATTAGGATATACTATAAAAGAAGGAACA
TTAAAAATTAACACTACAAACAAGTTAGAAAATATTCTACGGAAGTCTCCAAAAAATATT
AAAGATCTCCAAAAAATCCTAGGAATAACAAATTGGTACAGAAGATTTATTAAAAATATG
AGCCAGAAAATACATCCTATAACGGAGTTAATAAATAAAAATAAAAGGTTTACATGGAAC
AAAAGGTATCAAGACATATTGGATAATTTATATGAGGAGATTAATAATAACACAGGAATA
AAAATACCTGATGATCATAAACTCTTTTATCTAGAAATTGATGCTAGTCAAGAGGGTTAT
GGCGGAGTTTTATACCAAACACATGGAGTAATAGGATATTTTTCGGGGAAGTTTAAAGGC
AGTGAAAGAAATTATACAATAGTGGAAAAAGAAATGGTATCTCTCCTTAAAAGTTTACAA
CATTTTGATTCAATCATAAAGGGTTATAAAATTATCATAAGAACAGATAATAGGAATAAT
ACATTTAATAACTATGATTATAATAAAAGAATGTCGAGGTGNAAAGTACTTTTAAACGAA
TATGATTACATAATGGAACACATAACTAGTAGGGAAAATTGTATCTCGGATCAATTATCA
AGAAACTTATCTATTAAAGAGGATAAGGGCAATTTTATTGAAAATATAAAGAAAATAGCA
AATTATCAAGAAAATAAATTTAAAACAAATGATAATAATAAAATTAAAATTTCAGAAGAA
AATTCTAAAGATTTCATTAAGAAATTTCACATACATTTTGCACATCCAGGAATAACAAAA
AGCTATTTTACGATAAATCCATTTTTTGAAATAAAACACTTAAAGAAACTATTAATTGAA
GAAGTCAATCAGTGCGATCAGTGTCTTAGGAGCAAAACTAAAAGAACAAGAAAGGCAAAT
AAAGTTAGCATTTCAGCAAAAGCACCGTTTGAAAAATTATGTTCTGATGTATACGGTCCT
ATTCAGCATGGAAAGAAGAAAGGAAAAGGATATCTTATAACAACAACTGATGTATTCACT
AGAATATGTAGAGTATATTTCACAAAGATAAATAATTCAACAAATATCATAAAGGCTACA
AGAAAATGGATTATGGAATTTTGTATACCTAAATATTTTATTTCGGATAATGGTACAAAT
TATATATCCGATTCATTTAAAAATTTTNGNGATGAACACAAAATAGTGAGAATAAATATT
CCATCCTACANTCNATATTCAAATGGAATTAGCGAAAGAATAAACTCTACAATAGGTACA
ATATTAAGAATAGAAAAAGATAAATCAATAAAAGCAATAAAGAATCTGATTGAGAGAAAT
TTAAATGAAACATACAATTCTGGAATAAATAACATACCTATATTGGCAGCAAGGAAATTA
CTACCAATAAACATAAATAAGATTGATTTCGTATACCATAAAAGAAAGAAAGAAAAATCC
AGATTAGTTAAAGGTCAAAATTTATTAAATAAGAAAGCTTACTTGAGTACTGAGCAACAG
AATAAACAATGTGACAGATTTAAAGGTCCTTATGGCATTATAGAAGAAGGCAAAAAGGGA
AAATGGTTTAAGCTGGAAGGTCACGAAGGTTGGGTACATAAGAATCGTTTAAAGATTGTT
TGNAGAGAGGGTAGAATGTTACAATATTAA
>Consensus_ORF_retro_BS
ATGATTGAACAGCTCTATAAAGAACAAGAGCCTGATTCTACGGATATAATAAAANCAACG
TATCAAACAAAGGATAATAATAAAGAAATAAGAAGGAAATTCTGGTGCAAGCTTCACAAG
ACAAACACGCATTCTAATGAGGAATGCTTAGTGCAGAAAAATCAGATCAAAACGAAGGCT
AGCAATTCAGAACATCATAAGGACCAAAGATCTGAAAAGAAAATCAATTTAATAAAAGAT
GATTTCCCCTATTTAAAAACTTATATGTTTAAAATTTTTCCAATGTACAATAAAAACATT
CAGATGAAAGCAATCATCGATAGCGGTTCTAGTAAAACTTATATAAATGAAAACATTGCA
ATTAAGCTCAGACTTAAAACAAAACAAATTTCTAAAAACAGAGTTATTCTAGCTGATGGA
TCTCATAAAACATTCGATAAAGCCATAAACTTAGAATTTAGCACTGCTAATCATAAAAAC
TATAAAATACATGCGAATGTAATACCTAATTTATCCAACGACGTAATTTTAGGCGTTGAT
TTCCTAACAAAATACAAATTTANAATAGACTTTGAAAAGCAAATGGCTGAATCAATTCAT
GGAAGTATAACCCTCATTTCAGAAAAAACAGGAATCCAAAGTCANACTATTTTGGATGAA
GAGATTGATTCAAGAATGCAAAATAATAATATTAAACCTTTTGTTCATGAGAATACGAGA
CTAAAAAGAATNATTAATCGTTATTTGTCTAAACTCACCCCGCTACCTATAAAAAACTAC
AAATTTCCCATTGAATTAACTAGTTTAGAACCTATAAAATCTAAACCTTACATAGTTCCA
ATGAAGCATGAAAGTGCATTTAAACGGGAAATAGAAAAACTACTTGCAGAGGGAATTATA
AGCCGTAGTAATGCTAATTATGCAACTCCTTGTTATAGTAAACCTAAACCCAATGGGGAC
ATAAGATTACTCGTCGATTTTAGAAAATTAAACGCTATAACAGTCCCTTATCATGACTAC
TTTCCATCCTCTTTGGATGAGATTCAAAAATTCAACGGAAANACTATTTTNAGTGCGTTA
GACTTGAAATCGGNNTATTATCAATTAGAAATAGACGAAAAAGATAGGTACAAAACAACT
ATAGTTACCCAATTTGGAAAGTTTCAGTTTAATCGCGTCCCCTTTGGTCTAATGAATGCG
CCAAAATTTTTTAACTCAATGATGAGAAACATTTTGAAGGGGATCGATGNTGTAGAAGTA
TTTGTTGACGACATTATAATTGCATCAATAAATGAAGAAGAACACTATAAAACTCTAGAA
AAAGTAANAAACATCCTGTTGGAAAATAATATAAATTTAAACATTGAAAAATGTTCTTTT
TTAAAAAACCAAATTAAATATTTAGGTTACATAATAAGTGAAAAAGGGATAATGATAGAC
AAAGACAAGTTAAAAGACTTTAAATTGTGGCCCAAACCAACAAACAGAAAGAAATTGCAA
AAGCTATTAGGAGTTATTAATTGGTACCGTCCTTTCTTACCTAATATTAGTGAAAGACTA
ATACCATTTTACCATAGATTAAACAAAAAGAACGAAAAATTCTATTATGATGAAAANGAT
CAAAAAATAATAAAAGAAATTCATGACGACATTTATAATGCAACGTTACTTTATCATCCT
AACATAAATGAAAAATTTACATTGTATTCTGATGCTTCAAAAAATGCACTTGGTAGTATT
CTCACACAGAAAAAAGGCATCGTAGGATTTTTTAGTTATAAACTCAACGAAACAGAGATG
CGTTACAGCGTGATGGAGAAAGAACTTTTAGGAATACTAAAGAGTTTAAAACATTTTCGG
AAAATACTGCTAGGGTGTGAAGTAACAATAATGACTGATAATAAGAATATTTTAGGGTTA
AAAGAAGATTATGATAAAAGAATTAACAGATGGATTGTGTTGATTAATGAATTTAACATT
AACTTTAAATTTCTAGAAGGAAAAAAGAACGTAATCGCAGATCTTTTATCCAGAAATAAC
ATACTATCTATGAAGGAAGAAAGTATCTCAGGAAANCTACACAAACATGAGGTTAAAAAA
GTAAACAGAGAAGAATTGTTAAAATTTCATAATATCAATGGTCACCCAGGTATAAGCAGC
ACGTATAAAACGTTAAAACCATATGTTAACAAAAAAGGATTGCTGAAAGAAATAAAGAAA
ATTACTAAGATGTGTAAAAATTGTCAAGAATCAAAATTCAATTACTATAAGTATGGTGTA
AAGGAAGGAACACTTACAACATCAGATCCACTTAAGCATATATGTACAGATGTAGTAGGT
CCATATATCACAGATAAGTACAAGACAAATAAAAGTAANAACTCAAAAATGTACATTGTA
ACTTTTGTCGATCGTTGTACGAGAATAACTAAAATCAAATTTATTTCTAAAATCACCTCT
TCAGCCATACTTAAAGCATTTAAAGAGTGTTGGATTTCCAACTTTGGTACACCAGAAACA
TTATTAAGTGACCAAGGTAAATGCTATATTGGTGGAAAATTCAAGCAATTCTGCAAAAAG
GAAGGAATTAAACAAATTTTTAGCACAATTTATAATCCTACAGGCAACAGCATTGCAGAA
CGTATTAACGCTCAGATTAATATATGCATGAGGATATATCATGGATTCAAATTGAAAGAA
ATAAAGGAATTCATAGAAAATAGATTAAATAATATTTATAATAGAGGAATAGAAGCAGCC
CCTTGTGAATTAGTATATAATAAAAGTCCATATAATCAATCAATGAGAGCATGCAAAAGG
GATCGACAAGTCTATATTAAATCAAGAGAAATAAAAAGAAATATACNGCATGATTATAAC
ATCAATGATAAAGTTTATTTAAAAAACATNGTTAAACATAAAAATGACAAGTTATGGCAA
GGTCCATTCAGTATAATTGAAATCGACAAAAATAAATTCAAGGTATTACTCAAACAAGGA
AGGAAATACAACTGGTATAATGTAAAATTAATAAAACCGTGTTGGACAGGGAAAGATGTT
GTATCCCAACATGAAAGAAAATTTTAA
>ORFp_retro_BT
ATGCAAACAGCAGTCAACGTTTGCAAAGGGATGATTAAATGCCCTAGAATAAGCATTCAA
GATGATGTCAAGAACCTTGAAGATTTACTAACAAGTATAATGAAGCAGTGCCTTTCGTCA
GGAGACGAAATATATTATCTAGAAAGGCTAAAGAGGATTAACTTAAAGAACTATTACTAC
ATTGATGATTATGTAAAGGAGATTTACGAGGAATTAGAGAATTATTCGATTACAGTAAAT
TTAACGAAAGAAGAATTAAATAGAAGATTTGAGGAAAATTTTTACTTGGGAATACCTTAT
GAGAATAAAATTGATATGAAAGCATTGAGAATGAATACCTCAAAACAATATATTGCTCAC
ACTANGGAAGTAGAAGAAATACTTAAAAAAGAATTTTTAATCAATCAGAAATCCAATAAA
ATAAACTTTGGTGATAAATTCGAACCAAAGGGGAATAATTATACAAACAGCTTGCCAAAC
ACAACAGGCAAATGGTGCAGAATACACTCAACAAACAGTCATGATTTAAAAGATTGTAGA
GCCTCAAGACATGCACAATATAAGCATCAGGAACCACAAAGTAAAAGTATAGACAAAGGA
AAATATGAGAATGTCAAGAAAGAAAGACAGCATAGAAATAACATCATTAAAAAAGATGAA
TATAAAGGAGGATTAGTAGGAGTAGAATGCAAAGTAGAAAGTAAAGCTATTTATAGTATT
CTTGACAGTGGATCAGAATACAATTACATCTCAGATTCAGTTATTAAAGAACTTAATCTT
AAACCAAAAGAATGCTCTATATTTAATTTAAAATGTGCAAATGGATCAAGTACACAAATT
AGAACAAACTTAAAACTTAATTTTACTATTAACGAAAATAAAGAATCATATTCAGATGAC
TTTTATGTTTTAGAGAACGGAGAAAATTTAATGATCTTAGGAAACTCTTTTGCAACAAAA
TATGGATGCATTATTAACTATAATAATAAGACGATCGTAATAAATAAACACGTTACGGAA
TTTATGCATAACCCTTCCGATAAAAACATCAATGACCCAAAGGACAATATAGTGATTAAT
AATTGTTACTACACATATGGAAACTCAAAGAAAGAAATTTTGGATAAAATTAATCTTCTT
AATGTAAGCACAGAAGAAATAGGTTGTTTAGAGTACGAAGAGTTTAACATTGAGCTGACT
GATCAAATACCTATTCAACTAAAAGAATATAAAGTACCGATGCTATATCGAGATAAAGTT
AGGCAACACCTAATGGAACTGATTAACAAAGGAATAATTGAATATTCAAACAGTCTATTT
GCAAGCCCAGCTTTCGCGATTGAAAAACCTAATAAAGAAGTTAGACTTGTTGTAGATTTC
AGAGCACTAAATGCAAAGACACTACAATTTACATATCCATTTCCGGATGTAAGAGAGCAG
CTTTTAGATTTGAAAGATAGTAAAGTATTTTCACAATTGGACCTAAGAAGCGGGTTNTAT
CACATTAAAATAGCAAAGAAAGACCAATGCAAAACAGGATTTGTAATTTTGGGAGAGCAC
TTTCAGTTTAAAAGAATGGCAATGGGTTTAATGAACGCACCCAGATTTTTCCAAAAAACA
ATTTCAAGAATGTTTAAGGAATTCAAGTTTGTAAAGGTATTCGTAGATGACATACTAGTA
CATTCATCTACAGAAGAAGAACATGTAAAACACTTAAAGCATGTTTTAGATANACTCAGA
AGTTATGACCTTAGAATAAGAATAGATAAATCGAGTTTTTTTAAAAATGAGGTTAAATAT
TTAGGGAATATTATTTCCAGTGAAGGAATTTCACCTGACAAATTACAGGTAAGTAAATTG
ATAAAATACAAATTTCCGAAAAATAAAAGGCAGCTAATGAAACTTTTAGGATTCATCAAC
TGGTTTAGGCCGTATATACAGAATCTAAGTTATAAAATAATTCCACTTACAAATATACTA
CAGAACAAAGAAAAGTTTGTCTGGAAAGAGTCAGAGGAAAAGGTAGTAGAAGGAATATTT
AAAGAGATTGAAAACTTTGGAACGCTTAAATATCCTAACATGAATGAACCTTTTACTGTA
GAATGTGACGCGAGTGATTATGCGATAGCCGGAGTATGTTACCAAGATCAAGGATTGATT
GGATATTTTTCCTGCAAATTAAAATCATATGAATGTAACTATACTACGATGGAAAAAGAA
ATATGTGCGATATATAAAACATTAGAACATTTTCGCAATATTATATTTGGAACGAAGATA
ATACTCAAAACTGATAATAAAAATATTTGTACGCCACATAACGATCTTAACAATAGAATA
ACTAGATGGCAATTGTTGATAGCAGAATACAACCCACACTGGGAACACATCAAAGGAAAA
AATAATGCATGCGCAGATTTTTTAAGTAGATGTAATGTTATTAGAGAAGAAGACGATAAT
GATCTTGTTAACAATATAAATCAATTGAATACAACATGTAAAAATAAG
>Consensus_retro_BU
GGTAGTTTTAATTGGCACATTAAAATATAAAAATATTCGAACATTAAACTTAAAAAGAAG
TATTAAATAAATGCACTAACACATTATGTATTTTGATAAAAATAAAAATAAATCTTTAAA
CCACAGCATTTTGAATTCAAAAGCAAAAGAAAAATACCCTAAGTATAACTATTATCAAAG
CCATCAGTTAAATAATTGTCATCAGATGAATAATCTNNNNTNNNNNATATCCTACTTGAT
AGAAGNTTTATCTGAGATGTCATTTNNNAATNACCTAACCTTTGAGACNTTAATTAATGA
TCAAAAAGGGCCTAGCATTACGCTTAAAAAACTTGAATTTTTANATCCTAATACTATTTT
ACCATGGNTCAAACAAGTTAAAATTCTGTTTGAAATAAACAAAGCAGATAATAAAACTGC
AATGGCTATACTAAGGGTATTGTTAGACACAAATTTACACTACATAGTAGATAACTCANA
AGATCCTGAAGTTGCATTAGATAAAATAATAAAAGAAGCTTTTCCAAAGGATGATTTTAG
CATATATGACAGAATACTTAAAAATTTAAAAACTACAAATTTTGATTCAATTACAAAATT
TTATTCAGATTTTATCAAATTTATAAATATGGCAAATTCTTGTCTAACAAAAAAAGGACA
ATTAACAACAAGGGAAATTGAAGCTTATTTTACAAAGGCATTAACAAAAAAACAAAGATA
TCACCTTGTTAATATTGATGATGATAGCATTCAAGCAAAGGTAAACCATCTTTTTAAAAT
TGAAAATCTTGAACGAAGGTATATTGAAGACGTGGATGAAGGTATCCATTCAATATANTC
ATTGCCAACAAAACAAATTTATGCAAAAGAAAAAAATCTAAATTCAAAAACATGGTGCAA
ATTTCACAAAAGTCATTACCATAACACTAAAGATTGTTTAAAATATAAAAAATACTCTGC
AGATAATCACAAAGCGAAACATGCAAATATTATTGATGATAATAACAAGGGTTTTGTAAT
TCAAGAGGAATATCAAAATAAAATGAAAGAAATTCAACTCAAGGGAAAAATTAATGGTCA
AGAAATATCTTGCTTGTTTGACACTGGTTCAAACTTTAATTTAATCTCTAGGGATGTAGT
TTTAAAACTAAATGTGGATATACATAAATTGGAAAATACAAAAATACTTCAGATGGCAAA
TGGACAAAANNAAANTNTTGATGAGNAANTTGAAGTTGATTTAAAATTTGTTCAAATTNC
NCACAAAACCTTTAAAATTTCATGTTTTGTTATGAAATCATTACNAGTTGAATTAAATTT
AGGCTATTCTTTCATGAATAAATATGGAGTAGTTCTTAATGTAAAAGAAGAAACNTTAAC
CATTCANGAAGATGTTATTGNATACACAGATCCAAGCATCATAGATAAAACAAGTCTTCA
AATAAATAACTATATTTATGACAAGAGTATGATCACTAAAGAAGANATTAATNTANATAG
ANTGATTGAAGAGACAAAAAAAATANTACCAGAACTTGGATTAATACCNAATATAAAANA
TCATNTNANTTNAAANCAAAAGATCCTATCTCAAGAAAGGAATACANAATACCGATANAT
TTANGAAAAATGGTANTANAGGAATTANATTACTTACAGGAAAAAGGAATNATTAGAAGA
AGNAAGTAATTCATTGTATGCTTTTNCTGCATTTCCTACCGGCAAGAAAGGAGGTAAGAT
ACGATTAGTTGTTGATTTTCGTCCTTTAAATGTTTTAACTATTGCTGATCCNTATCCGTT
TCCTGAAATTNAAACGCAACTTTATGATCTAAATGGATCAAAAATATTTTCACAGGTTGA
TTTAAANANGGGGTATTACCAGATACAAATGGCAGAGGAAGATATTCACAAAACCGCCTT
TGTAATTTTNGGACAACAGTTTGAATTTTTACGAATGNCTTTTGGCTTAACTAATGCGCC
AAGGACATTTCAACGNNNAATGATGAATTTGTTGGGACATTTGCAATTCACAAAAATTTT
TCNTNNTGATATACTANTNNATTCAGGAAATAATNATGANCATTTAAAACATTTAGAAAA
TATTTTTAAAATATTTATTGATAATAAAATTTCAATTAATTGGGAAAAAAGTAAGTNTNA
TCAAATGAGGNTAAANTATTTANGCATGGAAATTTCAGAGCAAGGAATNAAAGCGGANAA
TACTTCTATTAAGAAATTNCAACATATAAATTTAAATCCTAAAAATCAAAAAGAACTNNG
ACANNTATTGGGGTTACTTAATTGGTTTCGTCCNTATGTNATAAAATTGAGTGATTTACT
TTTTAAATTAACAGAAAAATTAAAAGAAANTCAAAAATTTACTTGGAATTATGAAGATTT
GAAAATTTTANCAAAAATAATANATTTAATCAAAAATAATTTAACATTATCACATCCAGA
TTTTAATTTACCATTTGAAATTTATNCAGATGCAANNAACATCGGNATTAGCTGCGTAGT
TTGTCAAAAAGGAAAATTAATTGGCATTTACAGTCATAAACTTTTACCATCAGAAAGGAA
TTATTCTATTGTTGAGAAGGAATGTTTTGCATTGGTTAGAGGTATAAAGCACTTTAGGAC
ATTACTTTATAATTTTCCGATTGTAATTTATACAGATAATTTAAATTTAATACATATTAA
GGACCTAAGCAGTAGTAGATGGCAACGCTGGAAGTTGATTTTAGAAGAGTATGATTATAA
ACTTAAATTTCTTGAAGGAAAAACTAATATTGCANCCGATTATTTTAGTAGAAATTTGCT
ATTAAGAGAAGATTTAGATATATGGCAATTAATAATGTTGGGACATAAAAACANTTTANT
TATTTCAATNAATGAAGAAAAAAAAATTAGTTTNTGGAAGCTGAATAAATCTGCAAAGTA
TTTNGTTAAGGATGATGACATTGANGAACNGATCAAATATTTACATTTAAAATTAGGACA
TCCAGGTAGTTNTAAACTTAATGAAACAATACGNAGATATTTTAATATCAAAAATTTGAG
GAGATATACAAATCTTGTATGCTATGCTTGTCTTAATTGTCAAAGATCCAAACAAATGAG
ATNTAATCATGGAGAANTGAAGAATTTTATAATATCTAACTATCCNTTTGAAACTATAAG
TTCAGATATTTTAGGTCCATTACAATCTGAANTTTATTTANNTNATAAGNAATTTTATAT
TTTGACAATTACAGACATATTTACCAGATNNACTAAAATATATCATACGTGTGAAATAAA
TAGCATTAAAATNGTAAAATTATTTATTAAATATTTTCAGGAAATGAATATTCTACCAAA
GAAAATATTAACAGATCAAGGTAGACAATATACATCCAAATACTTTTACCAAATGTGTAT
NGAAAGAAATATAAGNCATCAATTTTCCACTACATATACACCAACTGCAAATTCAATATC
CGAGAGAATNAATTCTATAATTTTAAATATATTGANAATATATAAAAATGAAGCGTCTAT
TATTGAAAGTTTAAGATATGCNGAAAAAAATTTAAATTTTACATTGAATAGATCATCTGG
ACAGATACNATATGAAACTTACATTAAATGGCAAGATTTTACCGATGAAGATAAAAGAAT
ATACTTACNNNGATTATATAATCATCNNATTAANGTCAAGAGTGATAGNTTAAAGAAGGA
AAANAAGAAAAGAATNNTNGAAAAGAAAGTTACCATTGGTTGTAAAGTTATGATTAAAAA
AAAATAGAAATAATAAATTAGAAGANTATTTTGAAGGTCCATATGAAGTTGTTAAAATAA
AAGCAAATGNTAATTTGGTTGCTATATTTAAGAAAGATGTTGAATATTGGGTAAGTATTA
GAAACCTAAGAATATTATGAGGGGGTCAGAATATGGTAGTTTTNATTGGNANATTAAAAN
ATAAAAAGATTCGAANATTAAANTTAAAAAGAANTATTNAATAAATGCACTAACTCATTA
TGTA
>Consensus_ORFp_retro_BV
ATGATGATGAAAAGACAACAAGAACACTTAAATAAAATTAAAAGTTATCAATTTAATTCT
ATTTATTTAAAGCACTTGGTCTTGGGGTCATATCCGACAGGATATGACANTTTGCATGCA
AAGGCTGAATGCCCTGAGAAGACCGCTATGCATCCTAATGAAAGAACCCTGCAACACCAG
AACATCAACCATACAAACCATGCCAGAACTTGCCCTCCTTATGAGAATTTTTCTAATCCT
GTTGAGTTTGAATACAAAGTTGGAACCACTGATATCAAACTAAGAAGAACAATATACCCA
CTGCTTGAACACGAACTTCCTACCAAGACACATGAATGGTGTGATCAGTTCAAAGTTGCT
GTAAACCTAGCAAAATGGAGTTCAGAAGATGCTGTAGAAATATTAAAATCATTAATACCT
GCAAATGTGGTTACAAACATTATTGAAAATGACCTTGACCTTTCACTTGATAACCTGAAA
ATATTACAGTTAGGTAGTTACTCGTTGCCAATAATACTAAATGAACTAAAATCATTAAAG
CAAGAGAAGTTCTACTTTATTAATACATACTTTAATGGAATAATTGCAAATGTAAACAAA
TTAGGTCTAATTAATCAATACTCGAAAAAAGAAAAAGAAAATAAACTTAATGAAGCATTT
CTATCAGGACTGCACAAAGAAACTTTATTGGAAATACAAAAGTACAAACTATGCAATGTA
CATGAAATTGTAAAATTTATACGAAGTCAAGAAGACATACTTTTAGCTCATACTCAAAGT
TCTCACAAGCCACAAACTAACAATAACTATAGTCCTCATTTAAAAAATACTAATGGTTAT
CAAAATTACCCCGTATTCTGCTCTTTCCACAAATCACATAATCATTCTACCAAAGATTGC
AATAAGTTGAAGGAAATGAAGAAGGAAAAGTTCCTTAAGAAAAGAAATACAATGGATCAC
CAACAGGCCACAACAGTCATAAGTTATAAGACAGAAATGAACAACTTCGTAGAAGCGAAG
ATTCTTAACAATACGTATGATGCTCTCATTGACACTGGTGCATCAGACAACTATATGGAC
AAGCAGGTTGCAGAAACTCTAGGTCTAGAGATTATAAATACGTCGCCACAAAGGGTAATA
TTTGGAAATTCAAATGAGCACATTCTAAACTCAATAACTAAAGCAGAAATTACATTTCCG
TTTGCAGAAAATAAAGGTTTGAAATACAAGATTAACTTCATAATATGTCCTAAATTAGCA
AGTAAGATCCTATTAGGAAATAGCTTTTTAAAAGAGAATGGGGCTATAATTAATATGAAT
TTAAATAATATTTCATTAAATAATTACGAAGATACTATATATTTTAAAAATGAAAAAATA
TCGCCACAATTATTAGATAATAGTTTAGCAGAAAAGGCAATCTCCAATATAGTGAATAAA
TCAACTGATTCTTACCTGTTAAAATTTAATAATCAACTCAATTATTTTATCAAAAGAAAT
CCTAAAAACACGGTAAGCAAATGCGAGCCAGTAACGATAAATTTTAAAAAAAATATTAGC
GTTTCATGTAAACCATATCCGGTGTCCCCCTTGTTATTCAATAAGTTTAAAGTAAAGATC
AAGGAATTACTTAAAAAGGGCACAATTGTTAAATCAAATTCACCTATCAGTTCCCCAGTA
TTTGTAGCAAAAAAACCAAACGATGATATTAGGATATTAGTTGACTATAGAAACGTCAAT
AAATTTATAACAGATGACAATTTCTTTTTCCCAAGCATATATGATAATATACAATTATTA
GAAGGATCAAACTATTTTAGTAAAATAGAT
>Consensus_ORFp_retro_BW
ATGCAAAATAATGGAAAAAATATTATGAAGAAGAGTATTAAATGCTTTGAGTGTGGCAAA
GAAGGTCATACAAAAATAAACTGTTTAAGAAATACTAAGAAAAATATAAAATTATTTAAA
TGTGGTAATGTAGGCCACTATAGTAACAATTGCAACGCGAAAAAAGCAGATAGAGTAAAA
ATTAATNTATCAAAAAGATTAGACAAGAGAATTATTAAAATTGACAAAAGACCATACAAT
GCTGTATTTGATATTGGAGCAACAGATAATATGATCTTTTCTGGTTTCCTTAAGAAGATT
GATAAAGCGAAAATTGATCATAGTAAAATCGGAAAATTTTTTTGNATAAATGGTACAAGA
AATTANAACTATGGGAGTTGTAGATATGATTTTGAATATGATGGTAAAAAATATGTAGAT
GAGTTTAATGTTGTGAAAAATGATAAAGAAGATGTCATATTGATATCAAATGAAACGGTA
GAGAAACTAGAGAATAAGAAAGCCGTCTTGCCGTTAGAATGCGAGATAAACACAGGTCAG
GGTGAAATAATATCGTGGGATCGCCCATTAAGATCGATTAAGGATAAAGAAGATTTTGAT
GCACTGCTTTTAGATTTGGAAAAGAGAAAAATAATTGAATCTAGCAAGTCAAACTGGCTT
AATCCGGTAGTATTGGCACGCAAAAATAATGGATCATANAGATTCTGTGTCGATTTCAGG
CGAGTTATTGATCTAGTAANACTAGATGAATTTGAAATACCGCGAATTTNTGAGCTTANN
ATGCATTTAAGAGACNTGAGATATTTTAGTTNAGTGGATCTNAAGGATGGATTTTTCAAT
GTAAACTTAAGAGAATGTGATANGGAAAAAACTACATTCTACAGTGGTAAAAGACTTTAT
CAGTTTAGAAAGATGCCACAAGGCTACAAAAATAGCCCGGCGATATTTCAGAGAATTATG
AACTTGATATTTAATGAAGTTTTATACAAGAAATGCGTAGTTTACATAGACGATATTTTG
GTCTATGGGAAAACTATAAATGAACATGATGAAAATTTGAAGGAGGTACTAAAAATATTA
AGTATGTATGGATTAGAAATTAATAGCGAAAAAACTATTAAAGGTGTGGAAAAAATTAAC
TTTTTAGGATATCAGATAGAATATAACTGCATAAGGCCAACTTTAGATCGTGCACAAGGA
ATTTTAGATTTGTCATCACCAAAAAATAAAAAGTCTTTACAAAGGCTACTTGGAATGATA
AATTATGATAGGATTTTCATTAAAAATATAACCGAGTTAGTTAAACCGTTATATAGATTG
TTGCAAAAAGGAATAAAATTTCAATGGACAAAAGAAGATGAAGTTATATTAAAAGCTTTA
AAAGAAACTTGGAAGAAGGATCTACAGTTACATATTCCTGATTTTAGAATCCAGTTTGAG
CTTGAAAGTGATGCATCAAACGTTGGATTAGGAGCAGTNTTGAGACAAGATGGCAAAGCA
GTTGCCTATATTTCAAGAAGCTTAAGTAAGGAAGAAGCAAATTATTCCATTACAGAGAAA
GAAGTATTGGCTGCCTTATGGAGTATGGAGAAATTTATATTTTACTTAGAAGGCAGAGAA
TTTGTATTGATTACTGATCATAAGGCAATACAGGAAATTAAAAGTAAAAAAGATTTTGGC
AGTGCAAGAATTAATCGATGGTACCAGAGACTAGAAAAATTCCAATATATACCAAAATAT
AGAAGCGGGAAGGAATTGGTTGTTTCTGATACGTTAAGTAGATCAATGAATGTGAAGACA
GATGAAACAGATTTGGTAGAAAAGATTTTGGAAATGCATAAGAATTTAAATCATCGAAAG
ATAATCAAAAAAGAAATAGAAAAGGAAAACATTACGATAAGCCATAAACGATTAAAAAAC
ATTCTAAATAAATGTTTGGTATGCAAAGAAAATGATATTAAAATAGTAAAAACATGTGAT
TATGTGCCAAGTGATTTTCCTGGTGAGAAAATCGGGTTAGATATCTTAGAGCTTAAGAGG
GGAGATAAGATAGTAATGGCCATAGACTACTATAGTAGGAAGCTTTTTGCCAATAAAATN
AAAACTAAGGAACCGAAAAACATTTTAAAATTCCTAGAAAAAGTCTATATGATGTTGCCA
TTTAAAAGTATGATTTCTGATAATGGTAGAGAATTTAAAANCAAGTTATTATCGAATTGG
GCACTAAAAAGGGGGATCAAGCATACATTTTCTGTACCCCATTATCACCAGAGCAATGGC
AGAATAGAAAGAGCCAATAGGACTATTCGAAATGCATTTAGGAAGACAAGCGGGAGTGTT
GGTAAGAATTTAGATTTAATAATAGAAAACTACAATAATATTACTCACAGAGCTTTAGGA
ATGACTCCTAATCAAGCTATGAAACCTGNNNNNTTTGAAATACTTAAGAAGCGTGAAAAG
AAATACAAAAAAGAATTTAAGATAAGAAAAAATGTAACGGAGGACATTAAAGAGGGAAGT
GATGTTTTAATCAAGAATGAATCCCCTAATGATAAAATGAAAAAACTTTTTAATGAAAAG
GCAAGGGTAATTAAACAAGAAAGTAGGAATGTGTTCCTATGTGAGAAAGAAAACGGTAAA
ATATTTAGAAGACATATTTCTCAATTGAAGAGGATTTGA
>Consensus_ORFp_LINE_B
ATGATTTCATCCTCATTTCTTAGTTTCTTCATTTCAGAAATAATCCAAGAAATGATAATA
AAATCACTACCAATTGAAAAATCACTACATACTTTAGGCAGAAAGATAGCTCCTTATTTG
ATAGAACTTTATGAATTTAATAGAGACATAGATTTAGATAGTTTGATTTATAAAATTACT
TATATATTTCTACCCCATATATTTACTACCACCAGAAAAATATCAAAACGAGAGAACATT
TACTTTATATCTGAAAATGTTCCCCTAATTATGTCTTATATGAGTATACCTAGTGAAGGA
TTTTCTGCGGATGCCCTAATTGCTGGAATTATAGAAAGCGTAATTAATGCTACAGGATAT
GAGTGCAATGTAAATGCTTATACAGCACCTGAAAATGGCTTCCCAAGAAAAACAATCTAT
TCCATTGAAATAATCCATAAAGAAATAAAAGAATTATTCTANNAATTTTTTTATATTTTA
CTTTATATAATATTAAATCCATANAAATTATATTTATTTTATATATATATGGGTATAAAG
AAAACAACCAAGATCGAAAAAAATAACGAAAACAAAATGAAAACAATACTTGGACAAGAA
AATTTTGATTTATCTAAATTGCCTTTACCGTTCGAAGTAAATTCTACCCCCTCCACCCTG
CCCAAAATAAACACAATGAAAGCGATTTTAAAAAATTTGGAATTTCCCATCGAAATATGG
CCCAGAGAAGCATATTTAGCAATTATAAAAAAATTTAAAAGAATACCAAGACATGGTTGG
AAACTACTTCATGACTTCTATAGCGAAAAATTCAAGGATAGTAAAGAAATACACAAATAT
AAGAAGATCTCAATGATAGAAAATATAAAATCTATAAACAAAATGCCAAACAAAGGAAAC
AATATAGTAACAAAAGGCGATAAGCAAAAGGAAAANCCCAAAATAATAGAATATAATACA
ATAGCCGAATACCTGTTAAAGAAACAAGTAAAGGAACAACTACTAAAGGAATTTGAAAAT
CTAAAAAATTTTAAGATTGAAGAAACAAGAAAAACAAAAAAAATATACTCTGCTAATATA
AACACAACTCTGATTAGACTCTTGAATGAAGCAACAGCTGAAATTTTATTACAACTAGGC
GATGAAATTAACTGGAACTCCATAGCAAAGTTATTACAAGCAAATCAAATCGCCTATGAA
GAATTAAATCATAAACAAAAACAAAAATCGAAGTGGCTTGAAAATATATACAATAAAATA
AATATAAATACAGAATATGTCCTAATATTAAGCAACAAGATTAAAAATAAGTGTTTGACA
AAGGAGGATATTTATAAAGGAAAGAAAATTATGAGAAGATTGAATTTATTATTTGAAAGC
AAAAAAGATTTAGTGGAGGCAATCAGTTATTATAATGAAAAGGTTATCATTTACCAAAGA
AAGATCAAATTATATGAAAAAAGAAGACGTAATTTTCAAGTAAATAGGAGATATGAACTA
CATAGAGCATCATTATATCGAGAACTAAATAAAGATATCGAAAATCATGATCCCATATGC
GTAGATAAAGTAAAAGAATATTGGAGCACTATGTGGAACTCGAGTAACAATACAAATAGT
AATTATCAAAAATACCTATTAGAAAATATCCCAGAAGATCACGATTACAAAAATTATTTT
TTGTCAATTGAAGAATTTTTAGAAATAGTAAAATCGCTACCGAATTGGAAAGCTGCAGGA
GTAGATGGAATCTTTAATTATTTTATCAAAAACTGTNNATCACTTCATAAAAGTATTTAT
GACCTAATTCAAAAATNTTGCACTAAAAATGAAGATATAAATAATTGGTTTTATACAGGT
ATAACATATCTAATACCGAAAGGTATACCCGAAAAAGAAAGTGATTACAGACCAATAACT
TGTATGTCCAATTTATATAAACTAACAACTAAATGTGTTACAAAAATATTACAAGTAATA
GTGGAAAAAAGAAAATTATTATCTGAAAACCAACTAGGAACAATTAAAAAAGTACAGGGT
GCAAANGAACAAGCTCTCATAAATATCGCTCTTAACAAAAACTCAAATAACTTACTAAAA
GCAGTTTGGATAGATATAAAAAAGGCATATGATTCAATAGATCATGTCTACTTAATCAAT
TGCATAANAAAACTCAATCTTCCATCATGGATAACAACATTCANCCAATCAATAATATCA
AAATGGGAAATAGACATATATTTGAGAGGAGAAAAAANAATTCGTAAATCAATAAAAAGA
GGCATATTACAAGGCGATAGTCTGTCTCCATTATTATTTGTATTATGCANNGAACCATTA
AGCCGTCAACTTAATGCTCTATACCCAAAAATTCACATTGAAACAAAAAAAGATTTTTAT
ATATGCAACCACTTATTATTTATCGACGATATCAAAATATTTACACAAGAGGAAAATACA
TTATCAAAAATGACTGAATGTGTCAATGAATTTTTATCCTCAATAGGACTTGAAATAAAT
ACAAGCAAAACCGTAACAAATTCAGAAAAATGTAATAGTTTTGCAATTGATTTTGATATA
AACAGCGGATATAAATATTTAGGAATTATAGAAGATAGAAATAGTAAAGTGTTAAAAACT
ACATTTGAGAATATGAGAAAAGAAATTCTTCATAGAGTGGAAAACCTGTGTAAATCAGGT
CTAAATAGTAAAAATTTGTTTTCGGCCATAAATGAATATGCATTATCACTTATAAATTAT
TTTGTAGGTGTTATACCTATGGAATATGAAGAAATGGAAAAAATTGATATTGACATTAGA
AAAATCCTTGTTCGANNCAAATTTCATTTTAAACCGGCAAATAAAGAAAGATTATACCTC
CCAAGAAAAGAACTGGGGCGAGGACTAGGTAATATAGTCCATAGATCAGAAATAATTGAA
TACAACATACNNAATTATTTAAGTAATAATTCCAACACATGCCTAAGAAAAAATGCTATT
TTACAAGTTATGAGAGCTGAAAACTCCTCCACATTCTTAGTTGTGGAATTTCTAAAATCA
AAGTATAATATTTCTACCGAATTAAATGTAAAAATACTAAAAAACGCTCA
>Consensus_retro_BY
ATATTGTCAGGTAAATAAAGTATTTTACTTTAATTTAATAATAATAATTATTTATTTACC
CTAGGAAATAATGAATAAAAGCAAAAGTTTATTCATAAAGTATTTTTTAACCTCCAATCC
TCTCAGCGAGGACATTATGAATTCATATTTCCGCTGGGAACAGCAAGAGCTAAGAAAAAC
AGAAAACAGAGCGCAAGCAAAGAACTTGGTTGAAACTGTAGAGTTTGAATACTGTCCTGG
CAGTACAAACATAAAGTTAAAAAGGAGAATCCCGTATCTAGAAAACACAACTATGCAAGA
CGTTAAGCAATANATATCCAGCATGAGAGAAGTTATAACACTATGCAACTGGAATCAGGA
CGCAGCAATTGAAGTTATCAAAGGGTTAGTAAGAATAGAAGGTTTAAGATTTCAACCTCA
TTCAAAAACAATAGATGCTATTTTAAAGGATTTAAAGGATCACTTTTATCCTACTGAGGA
TGCCTGCTTTTATCTCGATAAATTAAATAACTTAAGGCAAGAGAACTACACTTTCATCGA
TNANTATGTAAAAATGATTAAGGATTTGCTTGAAGAATACGGTNAATGCACAGGAATATC
AAAGGTAGAATATGAACGAAGGTTTGATGAGATATTTAAAAATGGTCTTTATTTTAACTT
TAAATTAGAATGTCATAAGTTTAAATTGGTAAACACTGATATGATCATCGAGCATATTAA
GGGAGTAGAGAGGATAATTATTAAAGAAATTAAGATCAGAAGTTTACAAGATATACGGCC
TGGTTTAGATGCAAAAATACCAGAACAGAGAAAATGGTGTAAAGTGCACAGATCATCCAG
TCATGATTTCTCAGAATGTAGGAAAAACGTGGGAAACAAAGAATATTCAAGAACAGATGA
AAGTAAAAATAAAGATAAGAATATTCAAGGAGAATGCAAAAGTAAAAAATATCATAATAA
AAATTTCAAGAACTTTGTTGTGAAAGCGAAAGACACAATAAGTTTAATTGAGCTAGAAAT
TGAAATAGGTAACATGACCGTAATCGGGATTGTTGACACGGGCTCTGAAAGAAACTTCAT
CTCAAGTGCTATAACTAGTAAATTGGAAGCAGAAGAAACTATTATCCAACCATTTAAAAT
GCTGTGTGCAAATGGAACTAGTTCAGAAATAACAAGAAAAACAGAAATAAAATTTCAATT
CGTACAGAGTCAGAAACAATGTAGCGAAGTATTTTATATAATTGATCACAGGGAAGAAAT
TCTTATCTTGGGTAATGAATTTTCGAAAAATAACAGGTGCATTTATGATTTTGCAAATAA
AACAATTATTATTGATGATGTAATCACAACTATGAGTAATCTAAATTCAGAACATCCAGT
AAGTGGGACAAGAGAAGAAATAGTAGATAAATACTCTTACTCTTTTTATTTATTAAAGGA
TAAAATATTTAAATCAATAAATTTACTACATTTAAATAATAAGAATAAGATAGGTTGTTT
AAAGGGAAATAAGTTTACAATTAATTTAAAATCAAATGAACCAATAAAAATATCACAATA
TCCAATCGCATTAAAAGATCGTCAAGAGATTAAAGAATTAGTGAAGACAATGCTACAAGA
GGGTATTATAAGATATTCGCGAAGTAAATACGCAAGTCCAGCTTTCGCCATAAGAAAGCC
TAGCGGAGAATTACGATTAGTTGTTGATTTTAGACAACTAAATGCCTTGACAGAACCAAT
AGTATTCCCCTTTCCTGATGTGCAAGATCAAATTCTAGGCTTGGAAGGAAGCAGGATATA
TTCGCAAATCGATTTGAAGAGCGGATTTTATCATATTGAAATAGACGAAGCAGATAAACA
TAAAACGTCATTTGTCATATTAAATGAACAATATGAATTTAATAGAATGGCCATGGGGCT
TATGAACGCTCCACGCTTTTTCCAAAGAGAAATTTCTAGGCTTTTTAGTGATTATGACTT
TATTAGAATATTCGTGGATGACATATTAATATTTAGTAAAAGCGAAGAAGAGCATTGTAA
ACATCTTAAAATAGTATTAGATATTTTACAAAGAAACAACCTAACAATAAGATTAGATAA
ATCAGCTTTTTTTAAATACGAAGTAAAATTTTTAGGATTAATTGTTAATAAAAATGGAAT
TAAACCTGATAGAAAACAATTCATACAGCTTGAAAAATATATTGAGCCAAAAAATAAAAA
ACAAATAATGAGATTNATTGGGTTTCTAAACTGGTTCAGGAATTTCATACCCAAACTCAG
TGAAAAGATTATCCCACTCACAGATATGCTAAAGAAACAGAGTAAGTTCAAGTGGGATGA
TGAAAAGAAAATAATAGTTAACAGCATACTGAGGGTACTTGATAAAGAAACTATTTTAGC
ATATCCCGATGTCAANAAACCTTTTATTTTAGAGTGTGATGCCAGTTNTAACGCATTAGG
CTCTATACTTTATCAAGAAGATAAAATTATAGGATATTTTTCTTATAAACTAAAGGATTA
TGAAAGGAACTACACGGTTATGGAGCGAGAAATATATTCAATTTATCTTTCTTTAAAACA
TTTTAGAACCTTGATTTTAGGTGCAACGATAATTGTAAAAACAGACAATAAAAACATAAT
TTATAAAAAGGAAGATATAACATCAAGGATTGCAAGATGGCAGTTATTGATAGATGAATA
CGAACCTATAATTAATCATATTGAAGGAAAGCACAACAATGGATCCGATTTTTTGAGCAG
ATGTTATGCTTTCGAAGCAACAGAAAATCAAAACAACGAATTAATAAAGAAAATAAAGGT
TTTAAAGGAAAACGTAAGAATAGGAAACCGATCCNTAATTTTACAAAATCTAAAAAGAAT
CCATGAAGTGTTAGGACATCCAGGAGCAAACAAATTAAGCCAAACAATTAAAGGAACAAT
AGGAAAGGGTATTTATAGTCTATGTAACTACGTCTGCAAAATATGCAAAAAATGCCAATT
AAATAAGGATTATCATCCATTCTATGGAATTGTTTCGGGAAATCTTGCAGGAAATAAACC
TAATGAAAAAATTGCTNCAGATATTATAGGANCTTTTGAATCCAAAGAATTTAAAACAAA
TTTTACAACTCAAAAATTTTGGATTTTAACTATAATAGATACATTTTCAAAATACACAAA
GGTTTTTCCTATAACTACCTTAGAATCAAAAAATGCATGTGGCATATTCAGAAAGGAATG
GATTGATAAAGAAGGGAAACCGCAATGTATTATCAGTGATCAGGGAAGAACATATATTTC
TAAAAGGTTCAAAATGTTTGTAGAATCAGAAAACATTAAACATATTATAAATTCCCCGTA
TAACCCGCAAGGAAACGGTATAGCAGAAAGAATTAATAAAGAAATATTATTTATAATGAG
AATATTTAAAGGAAAAGAATTAAAGGCGGTGTTAGAGAAAATACATACAAGATTGAATTG
TACCTACCATTCTACCATAGAAACCACACCTAGTCATATCTTTAAAAAACTAAATCCATT
TGATCCGAATGAAGAATTGGAAATTAATTTAAACAAAATTAAAGAAAAAATAAACAGAAA
AAATACTTTTAATTTGAAAAAAATGAATAAATTTAGGAAGAGGCATATATTTAAACCCGG
AGAACTAATTCTAATAAGAAAAGAAAACAAAAGCAAATTGCAGAGTATATTTAGCGGACC
ATTTAAGATAGTGGAAGTTAATGGGAGGCAAAATAGTGTGGTAGTTGAGAGAAAATCTGG
AGAAAAATACGAAAAAGTAAATATAAAAAGGTTAAAACCTTTTCATCAATAAAAAAGGGG
GATAATGTCAGGNAAATAACGTATTTTACTTTAATTTAATAATAATAATTATTTATTTAC
CCTAGGAAAGTAATGAATAAAAGCAAAAGTTTATTCATAAAGTATTTTTTAACCTCCAAT
CCTCTNAGCGAGGACA
>Consensus_CB_DDE_TnpIS1595
TACTACAATTACATCCAAAATCGATTTAAAAGGAATTTTTAAAAAAATTAGCCCTTAAAA
ATGAAAAGTACATTTAATGAAGAAGAAAGCTTTGTAAATAATTATATTAAAAATTCAAAT
TTTAAATGCAGAACTTGTGCATCTAGAACAAGAATTAAGAAAAACAGAGACTCCTTTATT
ATTCAATGCACATGGAAATTCTGCAAAGCAACATTTTCACCTTGGAAGGACACTATTTTT
GAAAATAGTAATATCAAGCCTGCAATTATTCTGGCTATAAGTAATTTGTGGCTAAAAAAT
TATAATATAAAACAAATTTCAGAACTAGTTGACATTAAAAGAAAAAGCGTAAGCGAAATC
TTGAAAAAAGTTTATGTCAGATTAAAAGANCTTTATTATAATAAAACAGAGCAAATAGGT
GGACCTGGCATTGTGGTAGAAGTTGACGAGTCCAAATTTGGTAAAAGAAAATACCATAGA
GGACATCGTGTTGAAGGNGTTTGGGTGCTGGGCATGGTGGAGAGAAGTCCTTTCCGCAGA
GTTATTTTCGTTCCGATAGAAAAGAGAAACTCCGTTAATCTTATTCTATTACTAAGAAAA
TATATTCATCCACAATCAATTATATATTCAGATTGTTGGAAAGGTTATTACAACCTNAAA
AGTTATTTTTCCGATCATTTAACTGTTAATCATTCTGTTTCTTTTGTTAATCCTCACACN
GGAACACATACAAACACCATTGAAGGCACATGGAATGGTCTGAAACAAACAATNNNACCT
CGATATAGGACTAAAGAGTTGATTCTTCCATANTTAATACGTTTTATGTTTAATAGAAAT
GAAAAAAATGATCTTTTTAGTAAGTTAATAAAATATTTCTTTTAATTTATATTTATTTAT
TTTTTTTACTTCTCATTTTTAAGGGCTAATTTTTTTAAAAATTCCTTTTAAATCGATTTT
GGATGTAATTATATTA
>ORFp_retro_BZ
ATGACAAAGCTTGAAAGAATTCCTCACAAAAGTAAAACTCAATATTGTTACTTACACAAA
TCAACAAACCACAGTAGTAAAGATTGCAATAAGCTAAAGAGCATGAAAGATAAAAGAACT
ATTGATAAGAGAAACCATGAGAAAAAAGATAGTAGAGAGAATAACTCTATACTTATTTTT
AAGTCATCAAGCTTAAATCATGTGGAAGTAAGAATCAAAGANGCNAACTATGATGCACTT
GTAGACACTGGTGCAGGTGATAATTTTATATCAAATGACATTATTAAAAAGCTTAGTTTA
AAGACGCAAGAAATCAAGAGCGAAAAAGTAGTTTTAGCGAATTCAATGACAGAAGTTGTT
ACGAGAACTACTGAAGTGATATTCACATTCATGAAGGCTGAAGACAAGGAAAAAAACTTA
TTCTGNNAAACATTTAAAGTGCTGAAAAATCTAAGCAATAACATAATTCTAGGAAATAAT
TTTCTAAGGAAAAACAATGTATTAATCAACATGGCACAGAATAATATGTCGTTGAACAAT
TTTAATAATACAATTCCCTTTAACAATAACAACATTGAACCCAAAGATCTCGATAATGAA
CTTATTTCCAGAGGCATGATAAACAGTTTAAATAAAGAAAATAAGGAGTATTATTTATTT
AAAAATGAATTATTTAAATTTATCAAGTCAAATCCAAAAAATACCATAAGTAAATGTAAA
CCTGTAGAAATAAACTATGATAAAAGAGCAGTAATATCTACTAAACCTTATCCTCTATCT
TCAGAGTATTATTTTAAACTAAAGGATAAAATTTCGGATCTTTTAAGAAGAGGAACAATA
GTTAAATCTAATTCTAAGACAGTATCACCAATGTTCATTGGACGAAAAGGTAACGATGAT
ATTAGACTACTTATAGATTACAGGAAGATCAATAAATATGTCTACGATGATAACTACAGC
TTTCCGAGCATTTATGACAATATACACATCCTTAAAGGAAGTAAATATTTCAGCAAGATT
GATCTCACAAGTAGTTTCTATCAAATCCCGATACAAAAAAAATGCCAAGATATCACGAGT
TTCGTTTGTTGTTTTGGTCAGTATAAATTCACTACATTGCCATTCGGGCTAAAGAGCAGT
CCCAAATTGTTTCAAAGAACAATATCAAACATTTTAGACGGCATAACGAATATAATCATA
TTCGTAGATGATATTCTAATATTTAATGAAACTGCAGAAGAACACGAAAGGAATTTGATC
AACATAATATCAAGGCTTCAAGAAAATTCACTTGAAATTAATTTTGATAAATCAGCATTT
TTTAAAACCAAGATTAACTATTTAGGAATGAGCTTTGATTCAGAAGGTTATTCAGCTGAT
TTATCTCGTATAAAAACTGCAATAAGAGAGTTCATACCAAGAACTAAGAAAGGATATCAA
AAGCTGTTAGGATATCTCGGTTTTTTAGACCTTTTGTANGAATCAATCGCCAACCTACTG
ATTCCTATCACAGATAAGATCAAGGGAAAGAAAATCTCTTTAGAAACTGTCTTAAATGCA
AGAGACAAAGTATTTAAAGAAATTGATAAAAACGTGAAAATTATGTTTCCTAATACCAAA
GAAAATTTTACACTCAATACCGATAGTTCAAATGCATGCTGTGCAAGCATACTCAAGCAA
TCACATGGTATAGTAGCTATATTTTCTCATAAATTTAATGAAACTGAGCTAAAGTACAAC
ACCATGGAGAAAGAGTTTCTCGCAATATTATTATCTCTCAGGAAATTTAAATATTTAATT
GGTAATAAACTAATTATTTGTTATACAGACAATAAGAACCTTTTAAATGATACTAGTGTA
AATAACTCCAGAGTTCAGCGATGGAAACTGATGCTCAATGATTTTAACCTAGATATTAGA
CACATAAAAGGAAATCTTAACAACGTACCTGACTTGCTTTCAAGGTTAAATCTAATGACA
CCATTTGAAGAAGCACAAAGTCAGATAAAAATTCTATACAAAAATTTGAACTGCCCAACC
ACTGAAGAAATAGAAAAGAATCATTTAATAAAAAGTGAAGATGATAAAATTTACCTAGAT
AACTATAACCGGATTTACATACCAAACTTTTCTAAAACAGAATTCTGTAAAGATCTGCAT
AATATACTTGGACACCCTGGTAGTCAGACATTATACTATACAATAAGAACTTACATGAGA
ATCAGCAATATAAAAGAAACTTTGGAAGATATAACAAACGACTGTTTAGACTGTAAGCGC
AATAAAGTAAATAAACATGCTTATGGAATGATTGTAGGAAATTTAAGCAGTCTATCATTA
ATGAGCCATGTCTATATCGATCATTTAGGTCCATTTAATGGAAATAATTTTAGTAAAAAA
TTAAAATATAAAAAATTTTGGCTTTTATTAATTACTGAAAGTTTCAGCAAATTTACTAAA
ATATACATAGTCAAAGATCTAATTCCAGAAACTAGTATCAAGAAAATGAAATTATTTTTT
AGAGAATTCGGTAAACCAAAAATGGTTGTGTCAGACCAAGGAAGAACTTTTATGAGCAAG
AAATTCAAAGAATTTTGCCAGCAAAACAAAGTAATACACAGAACAACTTTACCTTACAAT
CCACAAGGAAATGGTTTAGTCGAACGCAAAAATAGAATAGTCATGGAAACATTAAGGACG
TACAAACTGCTAACTTTAAAAAGAATTCTAAGCAAAGCTGAGATTAGACTTAACCTGCTA
AACACAAAATCTCACAAATATTCGCCTATACAGTTACTGTTAAATAAGAATCCGTTTAAT
AAAGTAAAACAAGAAGATTACAATAAAATATTAGCAGAAGCCAAAGCTAACCAAGAAGAA
ACGAATAAATCATATTCAAAGAAACTAAACAAAAACAGAGTCTACTACGTATATAAGAAA
GATGACGAAATCCTAATTAAAAATTTTTCTTCTGGGAAAGTTAAACCACCGTATCTAGGA
CCATACAAAATAATGAACATTAGCAAAAATTCAAATAGTGTACTAGTCAAAANAAAAAAT
AAAGATGTATGGATTAATATAAAGAATGTCAAGCCACTCCATTGCAAAAAGGGGAAGATG
TTATACAATAACATCTCAACATATTAA
>Consensus_retro_CA
TGTTGTGTCTGATACAAAAAGACACTTGAAGCATAAGGAAAAAGGATTGGTAAATGCTGA
AACATAGTTTCAGCAAAAAGGATAAATATCCAAAATTTAAATAAATNATGGGGTTTGACA
AAGCTATTTCGTNTAACAAAAATATATATAAAACTAATAAGGGCCATGAGCGCGGCTCAC
CCAAGGCTGAAAACAAATTTTCAGGTGTTGCGTCTTTTACGCGAAAAGACGATTCTCTAA
GAAGATCTTCATTTGGAAAAGAAGATATGGAGAAATACCGTAGTGTGGCGAGTAATAGTG
AAAATTTATTTTGTAAGAACTTAATAGAAAAAGAAGTTAAAAAATTTTTATTTATCTTAG
AGGGAGAGGAAAAATTTGAAAAATTGACTCTAAGGAACAAGATGACTTTGGTGATAAAAA
ATGCAGAAGAAGAATTGAAGGATTGGTTCTATGAAAAAGGATCAGAGGATGATCTTCCAA
AGACCTGGGAAGAATTTAAAGTTGAAATAATTAGGTACTGTACTAAGACTAGTATAGATA
GTCAGAGAAAGTTTTTTGAAGAAAAATGGTCTGAATATGTTCAAAGATTACATTTATGGG
CCAAAGCAAATGGCTATGATGATAAGGAAGTAATTAAAAAGCTTAGGAAAGAGAAAATCC
AGAATAGCTTAAGGATTATNTTTTTTGCCGAAAATGATGATGTCGGAAAGATAATTTCTA
ATNTGAAGGATTGGGAGGCAGTGGCATCAGAAGATAAGAAAATGAAAAGNTTTACCCAAG
GAAGAAATAGTCGAATTGTGAATTCGAAAAATTGCTTTAAGTGTGGAAAAATTGGACATT
TAAAAAATCAATGTAAAGNGGATCAAAGTGAAAAAAACCCTTTGAATATACTACGAGATA
ATAGTGGGGCAAGTGTAGATAAACACGTTATAAAAATTGAGAATGTTCCAGCAGAAGTAA
TATTCGATACTGGTGCATGTGCTTCAATCGTGAGTAATGACACAATTATAAAATTAAAGA
AATATGAAGTAAAAACTATGGATAAAGAGAAAACATTCAGTCTGATAGATGATACCAAAA
TATCAGTAAATAAAATAGTAAAATTGCCTATAACTTTTAGAGGAAGGATTTTTGAATTAG
AATTTTATGTGCTTGATAATTGTAAAGGACACAAGATAATTATAGGAAATAAACATGTAA
AGCTATTACAAAGCAAAGTAAAGGATATAATACCCATAGAGTGTGAAATAAATACNGGAG
ACAGTGGACCAGTCAGTACACACAGGAAAGTTAGGAGCTTTAAGGATCGACAAGAATTTC
AAAAACTAGTTGATGAACTTGAAAAAAAGGACATAGTTGAGCCNAGCACGGCATTATGGT
TGAATCCAGTTGTTTTAATCAGAAAAAAATCAGGCGAATTAAGGTTTTGCGTGGATTTTA
GGAAATTAAATAGCCTGGTTCAGTTGGATGAATTTGAACTTCCCAGAATATCTGAGCTTA
TCAGTAAATTGCATGGGAAGAAATGGTTTAGCACAATTGATCTTAAAGATGAATTTTATC
ACGTGAAGGTTAAAAAAGAAGATAGGGATAAAACCACATTCTCCACAGGTTTAAAACTAA
TGAGATTTAAAAAGATGCCTCAGGGATATAAAAACAGCCCTGCCATATTTCAGAGGTCTA
TGAATATAGTGCTTGCTGGATTATTAGAAAGTTGTTGTTTGAATTATATTGATGACATAC
TTGTTTATGGGAGAACAGAGGAAGAACACGATAAAAATCTTGAAAAGGTATTATCNCGAC
TCAATGATTATGGATTTGTTGAAAATGTTGAAAAAAGNATCACGAAGAAAAATGAAGTTG
AATTCTTGGGATTCATAATTTCTCACAATTCAATTAAACCAACTATTGAGAGATCTCAAG
GTATAACTAGCTACGAGCGACCTAGAAATAGAAAGGCGTTACANCGTTTTTTAGGTTTNG
CAANNTATGATCGGAGTTTTATTCAAAATTTAAGCANAATTGNAATACCNCTGTATGAGT
TAGTTGGGAAAGANNATAAATATGAATGGAAAGAACAACAAGAGAAAGCTTTTAATGAAA
TNAAGNAAAAATGGTCCGAAAATCTAGAATTAAATATTNCNGACATGGAAAAATNTTTTG
AACTTGAAGCAGATGCCTCCGAGAGNGGTATAGGAGCGGTACTAAGGCAAGAAGATATGC
CTATAGCTTATATTTCACGTACATTAAATAAAGNCGAACAAAATTATGGAATCACAGATA
GGGAAATTCTTGCAGGTTTGTGNGCNATGGAAAAACTTTCATTTTACTTNGCGGGTAAGC
AATTTGATTACTTTACCGANCACAAAGCTATTGAAGAATTGCGTAAGAAAAGTGAATTTG
GATCGGCCAGAATAGCACGCTGGTTTNAAAGACTTGAGAAATTTAATTTCAATGTTNTAT
ATAAAAAAGGGANTNAAATGATTGCTGCTGATGCTCTAAGTAGAGCAACCCCAGAGTTAA
AGGAGGGGGAGGAGAAGAATGAAAATGGTATGTATAATATCTCAAATAGCAGTANTGTTG
AAAAGATTGTGANAGAAGTNCACGAAAAACTNGGTCACAGAAAAAAAATTAAAGATGAGA
TAAGCCAAATAAACGTAGAAATATCAGAAAATAAAATTAGGGAAATTTTAAAAGGATGTG
AGGTATGCCAAAGGAAAGATAATATAGCATACAAGNTAAAGGGGTTTGTGAGGACACATA
AACCAGGAGAGATTATGGCANCTNATATATTAGAGATTAATANGAAAAAANGAGTTATTG
NTATTATTGATTACTTTTCAAGATTTATTTATACAAAAATGATNAATTCAAAACACTCAA
AAAAAATATTGGATTTTATTGCAATGACAGATAAAAAATTAAAAATTAAAACATTAATTT
GTGACAATGGNAAGGAGTTTAACAATGACGCATTAAAGAAGTGGGCTAGTGAAAATAATN
TTAAAGTTGAGTTTAGCATTCCATATTTTCATGAAAGCAACGGACGAGTAGAGAGGGTCA
ATAGGACANTTAGAGAAGCCTTGAAAAAAACTAAAGGACCCTGGTTGACAAGATTAAAAG
GGGTTACAGAAAGTTATAACCTCACTACCCATCGAGGAATAGGAATGTCACCAGCGTTGG
CTTTAAAATGTGAAAACCATGAAAGTGTACTAAAGCATCAGGAAATATATGCGAAGGAAT
TCGGTATTTCACCAAATAAGAAAGGATTCAGTATTAATCAAGAAGTATTAGTAAAAAATG
AAATTAAAAACTCTAAAATGGATGATAGCTTCAAAGACAAAGCTAAAATTGTTAAATACA
TTGGTAAGGGTAGATATGAAGTGAAAAAAGAAGATGGTAAGAGTTTATTAAGACATGAGT
CTCAGTTAAGAGAGTTTAAGAAGGGGGATGTTGTGTCTGATACAAAAAGACACTTGAAGC
ATAAGGAAAAAGGATTGGTNAATGCTGAAACATAGTTTCAGCAAAAAGGATAAATATCCA
AAATTTAAATAAATTATGGGGTTTGACAAAGCTATTTCGTCTAACAAAAATATATATAAA
ACTAATAAGGGCCATGAGCGCGGCTCACCCAAGG
>Consensus_ORFp_retro_CB
ATGGTAGACAAGAAAGAAATAATTAATAAATCATTAATTAGTAATTACTTTATTTTTAAC
AAAGTACTACCTTCAAGGTACTACAATTTGAGCTCAAANNNNAAGTACTCAGTAGCTTCT
AATGATCATTGNAANACCCATACCTTCACAATTACTCCAGCAGGTACAGACGTCAAGATN
ACTAGGTCAATTCGTGAANTACAAGCTACATCAGATCCAAAATTAATGAACTGGATAGAG
GAATTTAGAGAACTTGTATCATTAAATGCTTGGNCGGACCAAACAGCAGTCCTAATACTA
AAGNCAATAGTCTCAAANGAANTCTTAGAANTAATAAAGTCNAAACAGACTATAGATACA
TGTCTAGATCTCATTATAGCCACAGAATTTGAAGAATCAAAAAGATTCTATTATGAGGAT
AAAATTAATAAAATAAAACAATATAATTATTATTTAATTCAAGAATATTTCAACGAACTA
CAGCAAGCTTTCCAGAACTACTGTTTCTGTACAAGATTAAATTCTAAAGAACAAAACTAN
CGACTAGAGGAATATTTTTATAAAGGACTCTGNCCAACCACAAAGATTGAACTTGAAAAA
ATAGGCATTAAAGGAATGGAGAACATAATATCAAGNCTTCAGAGAATNGAAACGATTTTN
CTAGAAGAAAAAACTATAAATCATGAGTCAGATCGAGTCATANGCACAGGNATTAAACCC
AATAATAGCTTGAAAATAAAAGATACAAAACGAAAATATTGCAATTATCANAAAAGCANG
AGACATGATAACTCTGAGTGTTACAAACAAAAAGAAAGCAAGCAGGATCATAAANGGGGG
AAATCCTATCAAATGAAAGAAAAATTCCCAGACAACAATGTACTAAATACCGTGTTAGAA
ATAAACGATCAAAATTATAANGCCATTTTAGANACAGGNGCATCTTCTAATTATATCTCA
ATCGATTTAGCTAAACANATGGGTAAAAATGAAGGTTTTTCAGAGTTAGCGGAAAGGTGT
GAGCTTGGAAATGGCAACGAAACAAAAATCATAGGTAAAGTTGAATTCTCATTTCATTTA
AAAAACTTTAATAATTTAAAATGTTGTGACTCTTTTAAAATAATTGAGGGGAACTTCCAA
AATNTAATTTTGGGTAATGCCTTCCTCTCAAAATACAAGGTAAANATAGACTATGATTAT
ATGATAATCAACATCNATAACAATCTCTATAGTCCAGCCAATGAAAGCTTTGAAGAATGG
AATCAATCACCTGATAGACTCTTGGTAGAGAAANCATGTACTTTAACGGAAATGGATTAT
AAGTACATCATAAAAAATATGTTGTTAGAATACTCTAAAGATCTGCATAAATTAGGAAAA
ATAAAAGGAATAAAAATGCAAATAGTGTTGCATAATAAATCAGGATTCACATCCAAACAA
TACCCTATTCCATATAAACTTAAACTTCCAGTGCAAAAAGAATTAAAACGGCTTCTAAAA
GAAAAAATTATATCTAGATCTCATTCAAACTACGTATCACCAGCATTCCCAATAGGAAAG
AGAGACGGTGATATCAGGCTAGTAGTAGATTACCGGACTCTAAACAAGCAAACAGTAAAA
GATAAAGACTGCTTTCCATCAGTTTGGGACGAACTTAGAAGC
>Consensus_ORFp_retro_CC
TTGTTAAAAGATAATATAATAAGAAAAAGTGAATCCTCATATGCATTACCAGCCTTCCCC
GTAGGGAAAAAAGGGAGAGACATAAGACTAGTAGTCGATTATAGACTATTAAACAGTATA
ACCATACCAGAACCATTTCCATTTCCTAATATTCATGAATTATTATATGACTTAAAAGGC
TCGTGCATATTCTCTCAGATTGATCTAAAAACTGGTTATTATCAAATACGTGTAGCGAAA
GAAAGTATTGATAAGACATCTTTTGTTATCTTAGGACAGCAATTTGAATTTTTGAGGATG
CCGTTTGGTCTAACCAATGCTCCCCGAACTTTTCAAAGAGCAATGATTAATCTATTAGGA
CATCTTGAATATGTTAAAATATTTTTAGACGATATACTGATTCACTCAGAAAATGAAGAA
AAACATTTAACCCACCTAAAAGAAGTTTTTGACATTTTTAAAGATAATGATGTCTCAGTT
AATTGGAAGAAGAGTAAATTTTCACAAGAAAGTGTTGTGTATTTAGGAATGAAGGTTTCT
AAATCAGGGATAAAATCTNATATATCATCCATTGAAAAGCTAAAATATATCAATACAGTT
CCAAAGACAGTTAAGGAATTGAGGAAAATTTTGGGCCTAATCAACTGGTTCCGACCCTAT
GTTATAAATTTAAGTGGTAAAATTGCATCAATAACAGACAAGCTAAAGAAAAATAGGATT
AAACAATGGAGCGAAACTGATACACAGATTATCACAAAACTCAAAAAAGAAATAGAACAA
AATTTAGAACTCTCACACCCGGACTTTAACTTACCTTTCGAAATGTATTCCGACGCAAGC
AACATAGGAATCGGATGCATATTGTGCCAGAAAGATAAAATAATAGGGATCTATAGCCAT
AAACTTCTTCAGGCAGAACAAAATTACTCAATTGTTGAAAGAGAATGTCTTGCCATTATA
AAAGGTTTATTATATTTCAAGACATTGATTTTCAACTATCCAATAATTATTTATACCGAT
AGTCTGAATATAACATCAATAAAGGACTTCTCATCTAGTAGATGGCAAAGATGGAAGATT
ATTCTGGAGGAGTATAATTACAAAATGGTTCATATTAAAGGAAAAAGAAATATTGGGGCA
GACTTCTTCTCCAGAAACTTCTTAGTAATTGAGGAATCAATTGATCCATCAAATGCCCAT
AACTGTGTTGTGTTAGAAAGAAATTCTGAAGATAAATATATTAATAAAATTTTATTTAAT
AAAGAAAATAAATATATAATAGAACCAGAAAATATTTCTTTTATACTGAATAAGATTCAT
AGTGAACTTGGACACCCTGGGGCAAGCAAACTTTATGACACACTAAGAGAACGCCTAGAA
GTAAAAAGTTTGAGAAGGATAATAAACAGCATATGTTACAATTGTGTGAAATGTTTAAAA
AATAAACACCATAAAACCAATCAAGGAATTCTAAAAAACTTTATTATGTCAAATTATCCC
TTCGAAATGATCTCGTCGGATATTTTAGGACCATTGCAAAGTGAATCATATTTAAAAGGA
GAGAAGTTTTATATTTTAACGATTACAGATATTTTTAGTCGATATACCAAANTTTATTCA
ATTAAGAACCTAGAAAGTCAAACCATCACAGAACGATTCATTTTATACTTCAAAGAATTA
GGAATANANCCAAAAACCATTTTAACAGACCAAGGTAGAAATTACGTATCAAAGATATTT
CAGAAGATGTGTGAAGAAAATCAAATTAATCATAAGTTTTCTAATAGTTATACACCCACA
GCTAATTCCATATCTGAACGCATTAATGCTGTAATATTAAATGTTTTTAGAATATTTAAA
AATGAAGTATCTATTAATCAAGCTATAGGATACGCCGAGAAGAACCTTAA
>Consensus_ORFp_retro_CD
TTGGGCANNGACTGCATANGGGCTTTAGAATTAAGCATTGAAATGAATAATNAAAAAATT
ATTATTAGCAATGATGACGAATACGAATTTCATACATCATTAGAAACAAACAAAGTGAAA
ATCGAAAGAATAAAAAACATCAAAGAAGTAATCGTAGAAGCAGAGAAAAATATACTGGAT
ATCGGAGAGTCTAACACGGATAAAAAAATCATAGAGAAAGTTAAGGAGAAAGTATATAAT
TATTTAAAAAACTTTGAAACAAAAAAGGATCAAAATGTTACATTTATTGAACATTCAATT
GAACTNGATGATACAAAAAAATCACTACCGATAGTTGTATATCGTAGATCAAACGAAGAA
CATGAGTTTATTAAAAAAGAAGTTGAAAAATATTTAAAGGAAGGTATAATTCAACCTAGT
AAAAGCAATATAATATCGCCTGTCGTTCTTGTTAAAAAGAAAGATGGTTCGGTCAGGTTT
TGCATTGACTTCAGAAGGCTAAATAAAATGACTNTTTTTAGGCCTTACCCTTTACCGAGA
ATCGACGAAACGGTAGAAAGTATTGCGGGATCATCAGTATATACTAAATTGGATTTAGAA
TCTGGCTATCATCAAATAGCTATTNNGAAATCCGATCGGCATTATACAGCTTNNAATATT
AGAGAANGTATATACGAATGGACTAAGATGCCATTCGGAATGGTCAACGCTCCNTTCACA
TTTCAAAAGGCTATGAATACTGTACTCAAAGAANTCTTATGGAGATTTGTAGTTGTATAT
CTTGANGATATATTAATATTTTNGAGAAATCAACAAGAGCATATAAGACATTTGGAAATG
GTGCTAAATAAATTAAGTCATTATAAGTTAAAGTTAAATTTTAAAAAATGTTTTTTTTTA
AAAGAGAAAGTAGAGTTTTTAGGACACATAGTTGAAAANAATCAAACTTCGATTCCATTG
AAACAAAAGATTAAAGCATTTAATTATAAAGAACCAACAAAATTAAGTGAACTACAAGGT
TTTATTGGGTTTTGTAGTTTTTTTAGAAAGTACATACCAAATTTTACAAAAATAATCATA
CCTTTAATTGAAAGAACAAANNAAAACAATTACNTATTTGCGGAGGAAGAAAGAAAGAGT
TTTAACAAAATGAAAGAAGCTATCAGAGATTGCGTAAGTTTAACACTTCCAAATCATGAA
AAACCTTTTATAGTTGATANAGATGCTTCAGATCAAATAATAGCAGCTGTTTTACTCCAG
GAATATGACGGTGATTTAAAACCAANTTTTTTCATTTCAAGAAAATTATCTTGTAGTGAA
ATAAATTATACGATTATGGAGAAANNGTGTTTAGCCATTGTTTGGGCATTAAAAAATTTT
AGAATGCATCTCTACAAACCATTTAAAATTAGATGTGATAATCAATCACTTAAATGGTTA
TTGTCACAAAAAGAAATTACGGGACGAATAGCCAGGTGGATATTAGAAATTCAATCTTTT
AAATTTGAAATTAAATATATTCAAGGAAAAAACAATATTTTAGCNGACAGCCTCACTAGA
AACTGTGAAGTAATAAATACTGTCAAAACATTTAAAGAAAAAGAAGATGGTCTTGATTTA
GAATCTAGAGAAAGACTTATAAGAACCACACATGAAGAAAATGGACATAGCGGAATTGAA
ATAACTTATATAGCTTTATTANNTAAGACAAAATGGCCAAACATGTATCAAGAAATTAAA
GATTTAATTAAACGATGTATGATATGCAAGAAATTTGCAGGTTCACCGATAAATCTACAA
AAATTCAGATTAAAATTACAAGAGCCATTCTTCAGAGTCAGTATTGATTGTATTGGTCCA
TTACCAAAAACTTGGAACCAAATGAAATTTATAATAGTTGCCATAGATCACACATCGAGG
TGGGTTGAAACTGAAGCCTGTAAAAGAAAGAGTACAAGTTCAGTGGCAAAATTTTTAATT
AATAAAGTTTTTTTTAGACACGGGATAATTGAAGAACTGCTGAGTGATCAAGGGAAGGAA
TTCACTTCTGAAGTAATTAGAAAGATCTGTCAAATTATGAATACACAGAAGACCTTTACT
GCTGCATATAATCCCAAAGCTAACGGATCTGTTGAAAAAGCCAATAGAACTCTGATTTCA
AAACTTGCTAAGTTATGCAATGGTAAATGGAAGGAGTGGGATGAGTATCTGCCTGTGGCT
ACATTCGCTTATAATATTTCACCTTCAAAATCATTGAAAAGGAGTCCCTTTGAAGTAATA
TACGGCAGAAAATGCGTTTTATGGAATGAGTTAGAAGTTTTTAAATTTGATGAAAGTACA
AAATTGCATGAAGATACAGATTTGTTGGTGGAAAGACTACAGAATATTAGAAAGGAATTA
GTTTTTGATGCAATTAAGCATCGAAATAAAGAAATAAGTAATTTAGAAATAGGAAAACCA
GTTGATGATTTTGAAGTGGGTGATTTAGTTCTTAAGAAGAGAAAGGATTATAATAATATG
AATAAATTTAGTCATAAGTGGGTTGGTCCCTATAAAGTGATTGCAAAA
>Consensus_ORFp_retro_CE
ATGGAGGAAATAATTGAATATTATAAAAAACTTAATCCTGAAATAAGGACTATCAAAAAT
GCAGCACATAGAATCTTATTAAATACAACTAGTCCGGTTCAAGTCAAACCTTACAAGGTT
CCATATGCACTCTATAAACCTTTAAAAGAAGAAATAAGAAATTTAGAAAAAAATAAAATC
ATCCAGAGATCAATGGATTCACTTTATATGATTCCATCTTTTCCTTTAGTCAAAAGAAAT
AGGAAAATAAGATTAATTTCAGATTTTGTAGAATTAAACAAAGTTACAATTACAGAATCA
TATGCATTTCCAGCAGTAGAAGATATGTTTAGTTCACTTAAAGGATCTAGTATATTTAGT
AAATTTGATTTAAGCAAAGGATNTAATCAAATAATCATAGCAGAAGAAGATAGATATAAA
ACTNTAATATCAACACCTTTTGGAAATTATCAATGGAATAGGCTGCCTTTTGGCATGAAA
AATGCACCAAAGGCATTTCAGAAAGAAATGGATAAAATATTAGAAGATATTACCTTTGCT
AAATGTTTTGTAGATGATATAATTATATATAGTACTAGTGAAAAGGAGCATGTAATGCAT
GTCAAAGAAGTATTAAACTTATTAATAGAAAACGGATGTAAGATAAATTTTGATAAATGC
TGTTTTAAAATGAAATCGATAACATATTTAGGAATTTTATTGGATGAAAATGGTATGAAG
CTGGACTTTAATAAGGTAAAACTACATCGGCAAGTAAAAGAACCAATAACTTTAAAACAG
TTGCAGAAATTGATAGGATTTTTCGATTATTTTAGAAAAATTTATTCCTANNATATAAAT
GAAAAAATGAGTGTATTAACAGACAAATTAAAAGGTGCNAAAAATAAAAATATTGAGTGG
ACAGAAAAAGATAGTAAAATTAGAGAGCAACTGTATAAAGAAATTGAAAATGCTGTATTA
TTAGAATATCCAGATTTCACAAAGAAATTTGAACTTTATTGTGATGCTAGTAATATTGGG
TTAGGAGGTGTGTTAAAATANAGAAGAAAAAATAATAGGATTATATGGCTATANATTAAA
AAAATCTGNATTGAATTATTCTATAGTCGAGAAGGAGTTGTTTGCAATTATAAAATCTTT
AGAAAATTTTANAAATATAATCTTATGTTCCGATATTGNAATATATACGGTTANTANAAA
CATTTCATACCTAAATGNAAATGNGACAAGTANGATACATCGTTGGAGACAAATCTTAAA
TGNGTATACCATTGNAATAAAGTTTGTAATAGGAAAGTATANCGCTCTTGCTGNTTCAAT
GAGCAGAGTATATGTAATAAAAGATANTANAGTGTTAAATGNCTTTTATTTGAGGGATGN
AAATANAAATTTAATAAAAATAAAAGGGAAAATAATAATTANAAAGGAAATAGAAAATGN
GTATTTAACATTTGTCCACAAGAAGATATTACATGCAGGAACTANAAATTATATTATACA
ATAAAAAATTATGCTAAAATTCCTAACATATGGGATACTATTCGAAATATTATAAAAAAT
TGNTTAATATGTAATATGTATAAAAGAAATATAGTTGAATATGGAAGGATTCGAGGTGGT
CTACACATGCTAGAAAAATTAAAAGACTTAAGTATGGATATATATGGCCCAATTGAATGT
ATAGAAAATAAGGAAGAAGAAAAACGATTTGTATTAACCATAATTGATAGAAATACAAGA
TTATGCAAATTAATACGTCTTAAAACTTTAGAAAGTAGCGAAATAGTAAAAAGATTTGAT
TCAAAATGGAGAAAAAAGATTGGAAAGCCTACTTCAATTCTTACAGATTTGGGAAGAAGT
TTTATTTCTCATAAATTTCAGAAATATTGTATGGAAAACGAAATCAAATGGAAGGGAACA
TCAGGTTATAATCCTACTGGAAATTCAATTAGTGAAAGATTGAATCAAACTATTAGTTTA
GGCATAAAAATATATAAAGGGCAAGAAATTAGTAAAATTTTATAG
>Consensus_CD_DDE_TnpIS1595
GGATCAACATTTTTAGTTTCCCCATAATTCTAAAAATTAAAATATAACCCTAATTTCTAT
GACACCAGATGNATATGAATGTAAGTTNATTACATGCGATCAAAAAGAATTAATTGCTTT
TCTATTCGANNNTAAATTTTTAAAAAACGAATATGTATGTTCTTTGTGTAAAAATACCAC
AAAATTTTCTCCTTATAAGAAAAATATTGACGAATGGGCATGNAGATGCATAAATAAANG
ATGCAAAAATTATTTAAACTATTTTAACANAAGACAAAATTCATTTTTTGAAGGTTTAAG
GCTAAAACTATCNTTAATTTTAAGAGTTGTGATAAAATANGCTGTAAGACAACCTGTATA
TAGCATAAANAAATCTCTAGACATAAGTGAATCTGCCATACAAAGTATTTTAACTAAGTT
GAAGAAAAGATTANCTAAATGTGATTTTCATGAAAATAAACTAGGTGGCCCAGGAGTTCT
CGTTCAAATAGACGAGACTATGCTTAATTATAAGGCTAAAAGTCACAGAGGGAGGTCTCC
GCTTAATAGNTCAGATAGTATATGCATTGTTGAAGTGAAAAATCATATTACGCGTGCTTT
TGCTAAAATTATTGAAAATAAAGAGCAAAATACCTTAATACCGATCATTTGCAACCAAGT
GGCCGCTAATAGTATCATCTGGACAGATGAACATCGCTCCTATCAAAATCTTAAAAATTA
TGGTTTNGAACATTCTGCAGTTTGTCATAAATATACCTTCATTAATTATGAAAATGGAGT
TAATATCCAAGCAATCGAGTCTTTCCACAATGAGATGAAACTTGAAATTAAACGTAGAAA
NGGAATTAAAACTGATAAAAGAGAAGAATTTTTAAACNAATTTTGCTTTTATTTTAATAA
CAGGAGNGATTATTTTAATAGCATATTAAATTTATTAAAACTATAATTTTTAGCATTGTT
TTTGTATCTTTTTTTCNTTTTTTATATTTNNTTAATCAACATTNTTAGTTTCCCCATATG
GGNTAAACTAACAATGNTGATNC
>ORFp_retro_CF
ATGAACTGTGAACTGGAACTAAATATACCTAAAATAATAAAAATTTTTAAATTTGAGGCT
TTGGTAATTGATAACCTCAGTAATGATTTAGTTATAGGAAATGATTTCCTATACAGAGAA
AATGCGGAGATAAGTTTTAAGGAAGGAACGATGATGCTAAATTGCATAGAAGTCCCATTA
ATTAAGACAGAAGAAATAGGTATGAAAAATGGAATGGAAAATGAATTAAGTGATAAAGCT
GAATTAGCAAACCATATAGTAGAAAACAAGGTAAAATCTCTGATAAAAACCTATGAGGTA
GACACATCCTTGGTAAATCCAATNCCAAACTATACATACGAAATTGATTTAACTGATGAT
CATCCAATAAAATTTAAACCATATTATTTAGCCTATAAAAATCATGCAAATCTAAAGAAA
GAATTGATACGTCTAGAGGAACAGGGAATAATATCTAGAAGTACATCCGCTTACTCATCA
CCTTGTTTTGTTAAACCGAAGCCGAATGGGCAAATAAGAATCTTAATTGATTATAGGAAA
CTTAATGAAAAAACAAAAGATATAAATCTCTACTTCCCATCTGTCTATGATAATCTATTT
GAATTTAGAGGCGCAAAGATATTTAGCACATTAGACATGCTTTCTGGTTACTATCATGTC
GAAATAAAACCTGAAGACAGATATAAAACCGCCTTTGCAACCCAATTCGGAAAATTCCAA
TACAACAGAGTCCCCTTTGGACTTAAGAATGCTCCAAAATTCTTCAATAACATGATGCAA
ACAATATTCTCTGATTTTGACAAAGTTAAGGTATTTGTAGACGATATTATATTATATTCA
GAAACAATAGAAGATCACTATACCCTACTTGAAAATGTATTAAAAAGGCTTAAAGAAAAC
AATATCTGTCTAAATTTTGACAAATGCAAATTCCTACAAAATGAAATCGAGTATCTTGGG
CTTATCATAAACTCAAAGGGNATTAAACCAAATCCAAACCGCATTAAAGATTTTATTCGA
TGGACAAATGTAAAAGGAAAAAGAGATTTACAAAGAACATTGGGTATGATNAATTGGTAT
AGACCCTTCTTACCAAATCTAAGTCCTAGATTGTATCATTTATATGAAAAACTAAAAATT
AATAACAAGAATTTTAAATTAAGTAATGAAGACAAAAGCACACTTAACAAAATTTATGAG
GAAATAAAAATGTCTATAATGTTAAACCACCCTAACCTAAATGAGGAATTTAATATGTAC
ACTGACGCATCTGAACTTGGCCTTGGTTCCGTCCTTACACAAGGAAATAAATTAGTTGCT
GTATATAGCAATAAGTTTAATATAAACCAGCAAAAGTACACAGTGATGGAAAGAGAACTT
TTGGCAATTCTTAAATCATTAAAAGCTTATAGAAAAATGATATTAGGAAGTAAAATAAAC
ATATACACCGATAACAAAAACTTAATTCATAAAACTGAAAATTACAATAACAAAGCAGAA
AGATGGTGGATTCTT
>Consensus_ORFp_retroCG
GTCAATAAATTTATAACAGATGACAATTTCTTTTTCCCAAGCATATATGATAATATACAA
TTATTAGAAGGATCAAACTATTTTAGTAAAATAGATCTTACCTCATCATTTTACCAAGTT
CCTATATGCAAGCAATCTCAAGAAATAACCAGTTTCACTTGCCCAGTAGGTCAATTTAAA
TTCACAACATTACCATTTGGACTCAAAAGTAGCCCGAAACTATTCCAAAGAACCTTATAT
GAAACATTAAATCAACTTGATAATGTTATTATATTCGTTGACGATATACTATTATACAAC
ACTACTGAAGAGGAGCACTACGAAAATTTAATAAGAACAATAAACACTCTACAATCTAAC
AATTTTGAAATAAATTTTGATAAATGTATATTTTACAAAAAGTCAATAAATTACCTGGGG
ATGAATATTGATGGAAACGGATATAAAGCAAACCTAGAAAAATTAAAAACCACAATCAAC
[truncated: 72,594 more chars]
