# Supplementary material for: Microsporidian Genomes Harbor a Diverse Array of Transposable Elements that Demonstrate an Ancestry of Horizontal Exchange with Metazoans
Source: Genome Biol Evol. 2014 Aug 28;6(9):2289–300. doi: 10.1093/gbe/evu178 (PMC4202319; doi:10.1093/gbe/evu178)
Supplement: Supplementary Data [file supp_evu178_suppl_data.zip › Supplementary_Table_S1.xls]

## Sheet: Feuil1
Supplementary Table S1: List of the Anncaliia algerae TE consensus sequences.
NA: the consensus has not been used in phylogenetic reconstructions.
Consensus name (as reported in trees)	Sequence name	Superfamily	Complete?	Length TIR / LTR (bp)	Position ORF in the consensus	Total length (bp)
Aalg Merlin A	consensus_A_DDETpnIS1595	DDETpnIS1595	YES	5	36-923	1011
Aalg Merlin B	consensus_B_DDETpnIS1595	DDETpnIS1595	YES	16	50-1021	1064
Aalg Merlin D	consensus_D_DDETpnIS1595	DDETpnIS1595	YES	Not clear	50-1009	1059
Aalg Merlin E	Consensus_E_DDETpnIS1595	DDETpnIS1595	YES	66	116-1081	1176
Aalg Merlin F	consensus_F_DDETpnIS1595	DDETpnIS1595	YES	22	139-951	1163
NA	Consensus_G_DDETpnIS1595	DDETpnIS1595	YES	25	61-954	1043
Aalg Merlin H	Consensus_H_DDETpnIS1595	DDETpnIS1595	YES	20	105-1001	1109
Aalg Merlin I	Consensus_I_DDETpnIS1595	DDETpnIS1595	YES	87	107-1003	1070
Aalg Merlin J	Consensus_J_DDE_TnpIS1595	DDETpnIS1595	YES	49	56-883	1015
Aalg Merlin K	Consensus_K_DDE_TnpIS1595	DDETpnIS1595	YES	29	127-930	1309
Aalg Merlin L	Consensus_L_DDE_TnpIS1595	DDETpnIS1595	YES	148	167-1045	1231
Aalg Merlin M	Consensus_M_DDE_TnpIS1595	DDETpnIS1595	YES	139	148-1050	1189
Aalg Merlin N	Consensus_N_DDE_TnpIS1595	DDETpnIS1595	YES	86	145-1046	1131
Aalg Merlin O	Consensus_O_DDE_TnpIS1595	DDETpnIS1595	YES	104	259-1092	1232
Aalg Merlin P	Consensus_P_DDE_TnpIS1595	DDETpnIS1595	YES	25	74-964	1148
Aalg Merlin Q	Consensus_Q_DDE_TnpIS1595	DDETpnIS1595	YES	153	169-1068	1215
Aalg Merlin R	Consensus_ORF_R_DDE_TnpIS1595	DDETpnIS1595	NO	/	1-951	951
Aalg Merlin S	Consensus_S_DDE_TnpIS1595	DDETpnIS1595	YES	8	8-979	986
Aalg Merlin T	Consensus_T_DDE_TnpIS1595	DDETpnIS1595	YES	32	72-971	1077
Aalg Merlin U	Consensus_U_DDE_TnpIS1595	DDETpnIS1595	YES	179	184-1068	1276
Aalg Merlin V	Consensus_ORF_V_DDE_TnpIS1595	DDETpnIS1595	NO	/	1-1008	1008
Aalg Merlin W	Consensus_ORF_W_DDE_TnpIS1595	DDETpnIS1595	NO	/	1-846	846
Aalg Merlin X	Consensus_X_DDE_TnpIS1595	DDETpnIS1595	YES	127	135-1112	1222
Aalg Merlin Y	Consensus_ORF_Y_DDE_TnpIS1595	DDETpnIS1595	NO	/	1-801	801
Aalg Merlin Z	Consensus_Z_DDE_TnpIS1595	DDETpnIS1595	YES	23	110-1006	1139
Aalg Merlin AA	Consensus_ORF_AA_DDE_TnpIS1595	DDETpnIS1595	NO	/	1-819	819
Aalg Merlin AB	Consensus_ORF_AB_DDE_TnpIS1595	DDETpnIS1595	NO	/	1-894	894
Aalg Merlin AC	Consensus_AC_DDE_TnpIS1595	DDETpnIS1595	YES	86	112-975	1082
Aalg Merlin AD	Consensus_AD_DDE_TnpIS1595	DDETpnIS1595	YES	86	64-903	1017
Aalg Merlin AE	Consensus_AE_DDE_TnpIS1595	DDETpnIS1595	YES	56	96-944	1027
Aalg Merlin AF	Consensus_AF_DDE_TnpIS1595	DDETpnIS1595	YES	61	66-904	1001
Aalg Merlin AG	Consensus_AG_DDE_TnpIS1595	DDETpnIS1595	YES	61	64-894	1035
Aalg Merlin AH	Consensus_AH_DDE_TnpIS1595	DDETpnIS1595	YES	68	110-937	1032
Aalg Merlin AI	Consensus_AI_DDE_TnpIS1595	DDETpnIS1595	YES	176	181-1059	1225
Aalg Merlin AJ	consensus_AJ_DDE_TnpIS1595	DDETpnIS1595	YES	46	167-1054	1139
Aalg Merlin AK	consensus_ORF_AK_DDE_TnpIS1595	DDETpnIS1595	NO	/	1-792	792
Aalg Merlin AL	Consensus_AL_DDE_TnpIS1595	DDETpnIS1595	YES	113	156-1112	1277
Aalg Merlin AM	Consensus_AM_DDE_TnpIS1595	DDETpnIS1595	YES	36	161-1060	1194
Aalg Merlin AN	Consensus_AN_DDE_TnpIS1595	DDETpnIS1595	YES	76	94-954	1053
Aalg Merlin AO	Consensus_AO_DDE_TnpIS1595	DDETpnIS1595	YES	30	144-1037	1191
Aalg Merlin AP	Consensus_ORF_AP_DDE_TnpIS1595	DDETpnIS1595	NO	/	1-900	900
Aalg Merlin AQ	Consensus_AQ_DDE_TnpIS1595	DDETpnIS1595	YES	37	150-926	1159
Aalg Merlin AR	Consensus_ORF_AR_DDE_TnpIS1595	DDETpnIS1595	NO	/	1-894	894
Aalg Merlin AS	Consensus_AS_DDE_TnpIS1595	DDETpnIS1595	YES	24	173-1066	1206
Aalg Merlin AT	Consensus_AT_DDE_TnpIS1595	DDETpnIS1595	YES	21	109-996	1105
Aalg Merlin AU	Consensus_AU_DDE_TnpIS1595	DDETpnIS1595	YES	57	149-1033	1195
Aalg Merlin AV	Consensus_AV_DDE_TnpIS1595	DDETpnIS1595	YES	191	208-1086	1251
Aalg Merlin AW	Consensus_AW_DDE_TnpIS1595	DDETpnIS1595	YES	56	56-883	964
Aalg Merlin AX	consensus_ORF_AX_DDE_TnpIS1595	DDETpnIS1595	NO	/	1-942	942
Aalg Merlin AY	Consensus_AY_DDE_TnpIS1595	DDETpnIS1595	YES	20	78-992	1123
Aalg Merlin AZ	Consensus_AZ_DDE_TnpIS1595	DDETpnIS1595	YES	24	105-998	1107
Aalg Merlin BA	Consensus_BA_DDE_TnpIS1595	DDETpnIS1595	YES	24	64-1005	1042
NA	consensus_ORFp_BB_DDE_TnpIS1595	DDETpnIS1595	NO	/	1-489	489
Aalg Merlin BC	consensus_BC_DDE_TnpIS1595	DDETpnIS1595	YES	48	86-958	1014
Aalg Merlin BD	consensus_ORF_BD_DDE_TnpIS1595	DDETpnIS1595	NO	/	1-894	894
Aalg Merlin BE	Consensus_BE_DDE_TnpIS1595	DDETpnIS1595	YES	35	125-1009	1169
Aalg Merlin BF	Consensus_ORF_BF_DDE_TnpIS1595	DDETpnIS1595	NO	/	1-894	894
Aalg Merlin BG	Consensus_ORF_BG_DDE_TnpIS1595	DDETpnIS1595	NO	/	1-897	897
Aalg Merlin BH	Consensus_BH_DDE_TnpIS1595	DDETpnIS1595	YES	130	141-1034	1219
Aalg Merlin BI	Consensus_ORF_BI_DDE_TnpIS1595	DDETpnIS1595	NO	/	1-894	894
Aalg Merlin BJ	Consensus_BJ_DDE_TnpIS1595	DDETpnIS1595	YES	25	152-1039	1472
Aalg Merlin BK	Consensus_BK_DDE_TnpIS1595	DDETpnIS1595	YES	24	83-970	1078
Aalg Merlin BL	Consensus_BL_DDE_TnpIS1595	DDETpnIS1595	YES	31	155-1048	1177
Aalg Merlin BM	Consensus_BM_DDE_TnpIS1595	DDETpnIS1595	YES	203	411-1292	1596
Aalg Merlin BN	Consensus_BN_DDE_TnpIS1595	DDETpnIS1595	YES	225	246-1115	1313
NA	Consensus_BO_DDE_TnpIS1595	DDETpnIS1595	YES	470	/	1688
Aalg Merlin BP	Consensus_BP_DDE_TnpIS1595	DDETpnIS1595	YES	63	63-953	1059
Aalg Merlin BQ	Consensus_BQ_DDE_TnpIS1595	DDETpnIS1595	YES	119	375-1253	1408
Aalg Merlin BR	Consensus_BR_DDE_TnpIS1595	DDETpnIS1595	YES	63	59-883	971
Aalg Merlin BS	Consensus_ORF_BS_DDE_TnpIS1595	DDETpnIS1595	NO	/	1-897	897
Aalg Merlin BT	Consensus_BT_DDE_TnpIS1595	DDETpnIS1595	YES	63	146-976	1053
Aalg Merlin BU	Consensus_ORF_BU_DDE_TnpIS1595	DDETpnIS1595	NO	/	1-753	753
Aalg Merlin BV	Consensus_BV_DDE_TnpIS1595	DDETpnIS1595	YES	28	136-987	1079
Aalg Merlin BW	Consensus_BW_DDE_TnpIS1595	DDETpnIS1595	YES	112	254-1084	1219
Aalg Merlin BX	Consensus_BX_DDETnpIS1595	DDETpnIS1595	YES	180	339-1172	1332
Aalg Merlin BZ	Consensus_BZ_DDETnpIS1595	DDETpnIS1595	YES	128	164-1054	1204
Aalg Merlin CA	Consensus_CA_DDETnpIS1595	DDETpnIS1595	YES	28	75-965	1059
Aalg Merlin CB	Consensus_CB_DDE_TnpIS1595	DDETpnIS1595	YES	70	61-885	976
Aalg Merlin CD	Consensus_CD_DDE_TnpIS1595	DDETpnIS1595	YES	?	59-946	1043
Aalg Merlin CE	Consensus_CE_DDE_TnpIS1595	DDETpnIS1595	YES	47	178-1026	1096
Aalg Merlin CF	Consensus_CF_DDE_TnpIS1595	DDETpnIS1595	YES	40	73-960	1033
Aalg Merlin CG	Consensus_CG_DDE_TnpIS1595	DDETpnIS1595	YES	21	92-985	1072
Aalg Merlin CH	Consensus_CH_DDE_TnpIS1595	DDETpnIS1595	YES	17	97-960	1060
Aalg Merlin CI	Consensus_ORF_CI_DDE_TnpIS1595	DDETpnIS1595	NO	/	1-906	906
NA	Consensus_ORFp_CJ_DDE_TnpIS1595	DDETpnIS1595	NO	/	1-342	342
Aalg Merlin CK	Consensus_ORF_CK_DDE_TnpIS1595	DDETpnIS1595	NO	/	1-882	882
Aalg Merlin CL	Consensus_CL_DDE_TnpIS1595	DDETpnIS1595	YES	67	38-943	1034
Aalg Merlin CM	Consensus_CM_DDE_TnpIS1595	DDETpnIS1595	YES	24	128-952	1049
Aalg Merlin CN	Consensus_ORF_CN_DDE_TnpIS1595	DDETpnIS1595	NO	/	1-786	786
Aalg Merlin CO	Consensus_ORF_CO_DDE_TnpIS1595	DDETpnIS1595	NO	/	1-921	921
Aalg Merlin CP	Consensus_ORF_CP_DDE_TnpIS1595	DDETpnIS1595	NO	/	1-921	921
Aalg Merlin CQ	Consensus_CQ_DDE_TnpIS1595	DDETpnIS1595	YES	61	146-976	1051
Aalg Merlin CR	Consensus_CR_DDE_TnpIS1595	DDETpnIS1595	YES	93	73-933	1047
Aalg Merlin CS	Consensus_ORF_CS_DDE_TnpIS1595	DDETpnIS1595	NO	/	1-894	894
Aalg Merlin CT	Consensus_CT_DDE_TnpIS1595	DDETpnIS1595	YES	156	212-1090	1252
Aalg Merlin CU	Consensus_ORF_CU_DDE_TnpIS1595	DDETpnIS1595	NO	/	1-867	867
Aalg Merlin CV	Consensus_ORF_CV_DDE_TnpIS1595	DDETpnIS1595	NO	/	1-837	837
Aalg Merlin CW	Consensus_CW_DDE_TnpIS1595	DDETpnIS1595	YES	93	134-1066	1156
Aalg Merlin CX	Consensus_CX_DDE_TnpIS1595	DDETpnIS1595	YES	84	35-937	1053
Aalg Merlin CY	Consensus_ORF_CY_DDE_TnpIS1595	DDETpnIS1595	NO	/	1-909	909
Aalg Merlin CZ	Consensus_CZ_DDE_TnpIS1595	DDETpnIS1595	YES	67	142-933	1038
Aalg Merlin DA	Consensus_ORF_DA_DDE_TnpIS1595	DDETpnIS1595	NO	/	1-834	834
Aalg Merlin DB	Consensus_ORF_DB_DDE_TnpIS1595	DDETpnIS1595	NO	/	1-888	888
Aalg Merlin DC	Consensus_DC_DDE_TnpIS1595	DDETpnIS1595	YES	159	467-1345	1656
Aalg Merlin DD	Consensus_DD_DDE_TnpIS1595	DDETpnIS1595	YES	74	245-970	1095
Aalg Merlin DE	Consensus_ORF_DE_DDE_TnpIS1595	DDETpnIS1595	NO	/	1-837	837
Aalg Merlin DF	Consensus_ORF_DF_DDE_TnpIS1595	DDETpnIS1595	NO	/	1-894	894
Aalg Merlin DG	Consensus_DG_DDE_TnpIS1595	DDETpnIS1595	YES	47	98-958	1034
Aalg Merlin DH	Consensus_DH_DDE_TnpIS1595	DDETpnIS1595	YES	18	117-1034	1060
Aalg Merlin DI	Consensus_ORF_DI_DDE_TnpIS1595	DDETpnIS1595	NO	/	1-891	891
Aalg Merlin DJ	Consensus_ORF_DJ_DDE_TnpIS1595	DDETpnIS1595	NO	/	1-780	780
Aalg Merlin DK	Consensus_ORF_DK_DDE_TnpIS1595	DDETpnIS1595	NO	/	1-867	867
Aalg Merlin DL	Consensus_ORF_DL_DDE_TnpIS1595	DDETpnIS1595	NO	/	1-837	837
Aalg Merlin DM	Consensus_DM_DDE_TnpIS1595	DDETpnIS1595	YES	20	65-958	1061
Aalg Merlin DN	Consensus_DN_DDE_TnpIS1595	DDETpnIS1595	YES	38	71-1069	1285
Aalg Merlin DO	Consensus_DO_DDE_TnpIS1595	DDETpnIS1595	YES	108	121-1008	1146
Aalg Merlin DP	Consensus_ORF_DP_DDE_TnpIS1595	DDETpnIS1595	NO	/	1-993	993
Aalg Merlin DQ	Consensus_DQ_DDE_TnpIS1595	DDETpnIS1595	YES	15	134-1027	1102
Aalg Merlin DR	Consensus_DR_DDE_TnpIS1595	DDETpnIS1595	YES	200	271-1146	1443
Aalg Merlin DS	Consensus_DS_DDE_TnpIS1595	DDETpnIS1595	YES	16	51-956	1030
Aalg mariner A	Consensus_DDE3_A	mariner/Tc1	YES	32	264-1280	1489
Aalg mariner B	Consensus_DDE3_B	mariner/Tc1	YES	29	292-1308	1515
Aalg mariner C	Consensus_DDE3_C	mariner/Tc1	YES	218	285-1301	1521
Aalg mariner D	Consensus_DDE3_D	mariner/Tc1	YES	91	92-1156	1254
Aalg mariner E	Consensus_DDE3_E	mariner/Tc1	YES	15	198-1268	1462
Aalg mariner F	Consensus_DDE3_F	mariner/Tc1	YES	20	268-1299	1518
Aalg mariner G	Consensus_DDE3_G	mariner/Tc1	YES	202	264-1280	1491
Aalg mariner H	Consensus_DDE3_H	mariner/Tc1	YES	25	83-1099	1129
Aalg mariner I	Consensus_DDE3_I	mariner/Tc1	YES	213	274-1293	1510
Aalg mariner J	Consensus_ORF_DDE3_J	mariner/Tc1	NO	/	1-852	852
Aalg mariner K	Consensus_DDE3_K	mariner/Tc1	YES	77	127-1128	1251
Aalg mariner L	Consensus_ORFp_DDE3_L	mariner/Tc1	NO	/	1-702	702
Aalg mariner M	Consensus_ORF_DDE3_M	mariner/Tc1	NO	/	1-1059	1059
Aalg mariner N	Consensus_DDE3_N	mariner/Tc1	YES	139	230-1231	1424
Aalg mariner O	Consensus_DDE3_O	mariner/Tc1	YES	135	117-1241	1515
Aalg Tc5-D	Consensus_ORF_Tc5-DDE1	mariner/Tc1	NO	/	1-1272	1272
Aalg piggyBac A	consensus_ORF_Tnp1-7_A	Piggy-Bac	NO	/	1-1761	1761
Aalg piggyBac B	consensus_ORF_Tnp1-7_B	Piggy-Bac	NO	/	1-1665	1665
Aalg piggyBac C	consensus_ORF_Tnp1-7_C	Piggy-Bac	NO	/	1-1701	1701
NA	consensus_ORFp_LINE_AI	LINE	NO	/	1-1581	1581
NA	Consensus_ORFp_LINE_BX	LINE	NO	/	1-3110	3110
NA	Consensus_ORFp_LINE_A	LINE	NO	/	1-468	468
NA	Consensus_ORFp_LINE_B	LINE	NO	/	1-2396	2396
Aalg retro A	Consensus_retro_A	LTR Retrotransposon	YES	169	97-3480	3614
Aalg retro B	Consensus_retro_B	LTR Retrotransposon	YES	215	548-3598	3703
Aalg retro C	Consensus_retro_C	LTR Retrotransposon	YES	182	86-3814	3988
Aalg retro D	consensus_ORF_retro_D	LTR Retrotransposon	NO	/	1- 2142	2142
Aalg retro E	consensus_retroE	LTR Retrotransposon	YES	211	112-3048	3646
Aalg retro F	Consensus_retro_F	LTR Retrotransposon	YES	200	119-3991	4206
Aalg retro G	Consensus_retro_G	LTR Retrotransposon	YES	245	151-3870	4093
Aalg retro H	Consensus_retro_H	LTR Retrotransposon	YES	132	90-3899	4033
Aalg retro I	Consensus_retro_I	LTR Retrotransposon	NO	/	253-2353	3282
Aalg retro J	Consensus_retro_J	LTR Retrotransposon	YES	232	362-3601	3734
Aalg retro K	Consensus_retro_K	LTR Retrotransposon	YES	236	151-3966	4194
Aalg retro L	Consensus_retro_L	LTR Retrotransposon	YES	50	32-3049	3127
Aalg retro M	Consensus_retro_M	LTR Retrotransposon	YES	189	122-3529	3665
Aalg retro N	Consensus_retro_N	LTR Retrotransposon	NO	/	295-2709	2837
Aalg retro O	Consensus_retro_O	LTR Retrotransposon	YES	120	84-3572	3691
Aalg retro P	Consensus_retro_P	LTR Retrotransposon	YES	193	82-3915	4092
Aalg retro Q	Consensus_retro_Q	LTR Retrotransposon	YES	204	421-3516	3679
Aalg retro R	Consensus_retro_R	LTR Retrotransposon	YES	175	101-3991	4097
Aalg retro S	Consensus_retro_S	LTR Retrotransposon	YES	45	81-3719	3806
Aalg retro T	Consensus_retro_T	LTR Retrotransposon	YES	150	96-3911	4020
Aalg retro U	Consensus_retro_U	LTR Retrotransposon	YES	179	84-3929	4093
Aalg retro V	Consensus_retro_V	LTR Retrotransposon	YES	105	69-3686	3787
Aalg retro W	Consensus_retro_W	LTR Retrotransposon	YES	192	81-3785	3980
Aalg retro X	Consensus_retro_X	LTR Retrotransposon	YES	171	39-4032	4102
Aalg retro Z	Consensus_retro_Z	LTR Retrotransposon	YES	116	71-3741	3855
Aalg retro AA	Consensus_retro_AA	LTR Retrotransposon	YES	164	65-3852	4015
Aalg retro AB	Consensus_retro_AB	LTR Retrotransposon	YES	177	117-4178	4311
Aalg retro AC	Consensus_retro_AC	LTR Retrotransposon	YES	194	67-4014	4098
Aalg retro AD	Consensus_retro_AD	LTR Retrotransposon	YES	191	88-3900	3985
Aalg retro AE	Consensus_ORF_retro_AE	LTR Retrotransposon	NO	/	1-3051	3051
Aalg retro AF	Consensus_retro_AF	LTR Retrotransposon	YES	216	123-3758	3982
NA	Consensus_ORFp_retro_AG	LTR Retrotransposon	NO	/	1-2034	2034
NA	Consensus_ORFp_retro_AH	LTR Retrotransposon	NO	/	1-3392	3392
Aalg retro AJ	consensus_ORF_retro_AJ	LTR Retrotransposon	NO	/	1-3285	3285
Aalg retro AK	Consensus_retro_AK	LTR Retrotransposon	YES	155	73-3903	4050
Aalg retro AL	Consensus_retro_AL	LTR Retrotransposon	YES	196	331-3525	3663
Aalg retro AM	Consensus_retro_AM	LTR Retrotransposon	YES	263	549-3860	4132
NA	Consensus_ORFp_retro_AN	LTR Retrotransposon	NO	/	1-1500	1500
NA	Consensus_ORFp_retro_AO	LTR Retrotransposon	NO	/	1-2508	2508
NA	Consensus_ORFp_retro_AP	LTR Retrotransposon	NO	/	1-2775	2775
Aalg retro AQ	Consensus_retro_AQ	LTR Retrotransposon	YES	173	70-3972	4082
Aalg retro AR	Consensus_retro_AR	LTR Retrotransposon	YES	272	164-4096	4239
NA	Consensus_ORFp_retro_AR	LTR Retrotransposon	NO	/	1-912	912
Aalg retro AS	Consensus_ORF_retro_AS	LTR Retrotransposon	NO	/	1-3867	3867
NA	Consensus_ORFp_retro_AT	LTR Retrotransposon	NO	/	1-3108	3108
Aalg retro AU	Consensus_retro_AU	LTR Retrotransposon	YES	222	135-2435	2584
Aalg retro AV	Consensus_ORF_retro_AV	LTR Retrotransposon	NO	/	1-3486	3486
NA	Consensus_retrop_AW	LTR Retrotransposon	NO	161	/	4063
Aalg retro AX	Consensus_retro_AX	LTR Retrotransposon	YES	142	83-3895	4037
NA	Consensus_ORFp_retro_AY	LTR Retrotransposon	NO	/	1-4063	4063
Aalg retro AZ	Consensus_ORF_retro_AZ	LTR Retrotransposon	NO	/	1-3390	3390
Aalg retro BA	Consensus_retro_BA	LTR Retrotransposon	YES	203	77-4042	4189
Aalg retro BB	Consensus_retro_BB	LTR Retrotransposon	YES	163	108-3881	4055
Aalg retro BC	Consensus_retro_BC	LTR Retrotransposon	YES	255	104-3958	4225
Aalg retro BD	Consensus_retro_BD	LTR Retrotransposon	YES	211	121-3753	3977
Aalg retro BE	Consensus_retro_BE	LTR Retrotransposon	YES	169	82-3978	4140
Aalg retro BF	Consensus_retro_BF	LTR Retrotransposon	YES	244	99-4049	4301
NA	Consensus_ORFp_retro_BI	LTR Retrotransposon	NO	/	1-2295	2295
Aalg retro BJ	Consensus_retro_BJ	LTR Retrotransposon	YES	271	114-4097	4175
Aalg retro BL	Consensus_retro_BL	LTR Retrotransposon	YES	191	113-3331	3644
NA	Consensus_retro_p_BM	LTR Retrotransposon	NO	/	1-2141	2141
Aalg retro BN	Consensus_retro_BN	LTR Retrotransposon	YES	200	134-4189	4330
Aalg retro BO	Consensus_retro_BO	LTR Retrotransposon	YES	204	81-3794	4011
Aalg retro BP	Consensus_retro_BP	LTR Retrotransposon	YES	211	114-3890	4111
Aalg retro BQ	Consensus_retro_BQ	LTR Retrotransposon	YES	250	271-3954	4215
NA	Consensus_ORFp_retro_BR	LTR Retrotransposon	NO	/	1-2730	2730
Aalg retro BS	Consensus_ORF_retro_BS	LTR Retrotransposon	NO	/	1-3087	3087
NA	ORFp_retro_BT	LTR Retrotransposon	NO	/	1-2508	2508
Aalg retro BU	Consensus_retro_BU	LTR Retrotransposon	YES	90	86-3787	4024
NA	Consensus_ORFp_retro_BV	LTR Retrotransposon	NO	/	1-1830	1830
NA	Consensus_ORFp_retro_BW	LTR Retrotransposon	NO	/	1-2679	2679
Aalg retro BY	Consensus_retro_BY	LTR Retrotransposon	YES	134	71-3832	3976
NA	ORFp_retro_BZ	LTR Retrotransposon	NO	/	1-3147	3147
Aalg retro CA	Consensus_retro_CA	LTR Retrotransposon	YES	186	108-3515	3634
NA	Consensus_ORFp_retro_CB	LTR Retrotransposon	NO	/	1-1662	1662
NA	Consensus_ORFp_retro_CC	LTR Retrotransposon	NO	/	1-1910	1910
NA	Consensus_ORFp_retro_CD	LTR Retrotransposon	NO	/	1-2568	2568
NA	Consensus_ORFp_retro_CE	LTR Retrotransposon	NO	/	1-2025	2025
NA	ORFp_retro_CF	LTR Retrotransposon	NO	/	1-1515	1515
NA	Consensus_ORFp_retro_CG	LTR Retrotransposon	NO	/	1-1961	1961
NA	ORFp_retro_CH	LTR Retrotransposon	NO	/	1-1383	1383
NA	Consensus_p_retro_CI	LTR Retrotransposon	NO	/	147-1697	1766
NA	ORFp_retro_CJ	LTR Retrotransposon	NO	/	1-1795	1795
Aalg retro CK	Consensus_retro_CK	LTR Retrotransposon	YES	73	45-3464	3752
NA	consensus_ORFp_retro_CL	LTR Retrotransposon	NO	/	1-801	801
NA	ORFp_retro_CM	LTR Retrotransposon	NO	/	1-864	864
Aalg retro CN	consensus_ORF_retro_CN	LTR Retrotransposon	NO	/	1-2646	2646
NA	Consensus_ORFp_retro_CP	LTR Retrotransposon	NO	/	1-968	668
NA	Consensus_rve_A	rve	NO	/	524-1822	2155
NA	consensus_rve_B	rve	NO	/	1-1326	1326
NA	Consensus_rve_C	rve	NO	/	1-1317	1317
NA	consensus_rve_ORFp_D	rve	NO	/	1-1401	1401
NA	consensus_rve_p_E	rve	NO	/	1-1293	1293
NA	Consensus_ORFp_rve_F	rve	NO	/	1-783	783
NA	Consensus_ORFp_rve_G	rve	NO	/	1-591	591
NA	Consensus_ORFp_rve_H	rve	NO	/	1-894	894
NA	Consensus_ORFp_rve_I	rve	NO	/	1-1005	1005
