# Supplementary material for: Microsporidian Genomes Harbor a Diverse Array of Transposable Elements that Demonstrate an Ancestry of Horizontal Exchange with Metazoans
Source: Genome Biol Evol. 2014 Aug 28;6(9):2289–300. doi: 10.1093/gbe/evu178 (PMC4202319; doi:10.1093/gbe/evu178)
Supplement: Supplementary Data [file supp_evu178_suppl_data.zip › Supplementary_Table_S2.xls]

## Sheet: Feuil1
Supplementary Table S2: Copy number of each family of transposable elements within the sequenced Anncaliia algerae genomes.
			PRA109		PRA339		mosquito
Type	Group	Element	copy number	bp	nb copies	bp	nb copies	bp
DNA	Mariner	Consensus_DDE3	44	24748	37	22423	32	27096
DNA	Mariner	Consensus_DDE3_D	37	17426	37	19777	51	27879
DNA	Mariner	Consensus_DDE3_E	52	34478	30	23579	47	32262
DNA	Mariner	Consensus_DDE3_F	40	36342	43	31317	54	44947
DNA	Mariner	Consensus_DDE3_G	25	17936	17	10434	42	31705
DNA	Mariner	Consensus_DDE3_H	21	8074	21	10870	26	13132
DNA	Mariner	Consensus_DDE3_I	24	21691	16	17962	29	25257
DNA	Mariner	Consensus_DDE3_K	43	14107	26	5787	22	6177
DNA	Mariner	Consensus_DDE3_N	57	33656	53	27299	59	24922
DNA	Mariner	Consensus_DDE3_O	38	25139	26	17998	35	23295
DNA	Mariner	Consensus_DDE3B	62	40312	35	25701	82	63219
DNA	Mariner	Consensus_DDE3C	37	23925	29	16358	27	21908
DNA	Mariner	consensus_ORF_DDE3_J	27	10952	19	8707	10	4336
DNA	Mariner	Consensus_ORF_DDE3_M	13	8364	10	7381	8	5537
DNA	Mariner	Consensus_ORFp_DDE3_L	40	16736	36	13332	21	8283
DNA	Merlin	Consensus_AC_DDE_TnpIS1595	46	22229	34	17251	36	20776
DNA	Merlin	Consensus_AD_DDE_TnpIS1595	19	7042	21	10025	51	24257
DNA	Merlin	Consensus_AE_DDE_TnpIS1595	27	18172	11	6660	22	13770
DNA	Merlin	Consensus_AF_DDE_TnpIS1595	60	23962	58	23948	72	31151
DNA	Merlin	Consensus_AG_DDE_TnpIS1595	52	27207	67	41190	109	65272
DNA	Merlin	Consensus_AH_DDE_TnpIS1595	37	16500	36	20758	59	30623
DNA	Merlin	Consensus_AI_DDE_TnpIS1595	41	25124	42	27485	51	32954
DNA	Merlin	consensus_AJ_DDE_TnpIS1595	87	45085	80	41399	166	82138
DNA	Merlin	Consensus_AL_DDE_TnpIS1595	23	19749	26	16905	50	34062
DNA	Merlin	Consensus_AM_DDE_TnpIS1595	35	18570	28	18913	43	32128
DNA	Merlin	Consensus_AN_DDE_TnpIS1595	23	13775	19	10520	18	12257
DNA	Merlin	Consensus_AO_DDE_TnpIS1595	97	62395	82	46602	155	108062
DNA	Merlin	Consensus_AQ_DDE_TnpIS1595	61	31670	42	19725	92	50662
DNA	Merlin	Consensus_AS_DDE_TnpIS1595	38	20739	28	17495	50	29686
DNA	Merlin	Consensus_AT_DDE_TnpIS1595	64	28597	45	25984	74	35989
DNA	Merlin	Consensus_AU_DDE_TnpIS1595	46	26142	47	23305	59	40074
DNA	Merlin	Consensus_AV_DDE_TnpIS1595	46	18729	50	20363	51	28733
DNA	Merlin	Consensus_AW_DDE_TnpIS1595	27	16824	23	13649	51	28823
DNA	Merlin	Consensus_AY_DDE_TnpIS1595	57	44422	39	28133	60	43808
DNA	Merlin	Consensus_AZ_DDE_TnpIS1595	123	62558	105	51185	181	96017
DNA	Merlin	Consensus_BA_DDE_TnpIS1595	27	11393	31	11160	44	19168
DNA	Merlin	consensus_BC_DDE_TnpIS1595	28	12656	29	16138	25	12247
DNA	Merlin	Consensus_BE_DDE_TnpIS1595	41	25554	37	20042	55	36945
DNA	Merlin	Consensus_BH_DDE_TnpIS1595	42	26871	27	18808	28	16209
DNA	Merlin	Consensus_BJ_DDE_TnpIS1595	34	12794	45	18008	58	27772
DNA	Merlin	Consensus_BK_DDE_TnpIS1595	53	23567	66	30464	91	38042
DNA	Merlin	Consensus_BL_DDE_TnpIS1595	41	24303	58	37867	71	41245
DNA	Merlin	Consensus_BM_DDE_TnpIS1595	21	13907	13	11929	36	23423
DNA	Merlin	Consensus_BN_DDE_TnpIS1595	20	8912	24	17883	60	34042
DNA	Merlin	Consensus_BO_DDE_TnpIS1595	31	19476	24	12920	42	27770
DNA	Merlin	Consensus_BP_DDE_TnpIS1595	41	25247	32	21556	32	20069
DNA	Merlin	Consensus_BQ_DDE_TnpIS1595	51	22675	48	20743	54	30297
DNA	Merlin	Consensus_BR_DDE_TnpIS1595	17	5204	16	4716	22	10484
DNA	Merlin	Consensus_BT_DDE_TnpIS1595	59	28669	46	29232	51	31563
DNA	Merlin	Consensus_BV_DDE_TnpIS1595	36	20242	41	20776	43	25653
DNA	Merlin	Consensus_BW_DDE_TnpIS1595	61	28214	74	33544	122	62013
DNA	Merlin	Consensus_BX_DDETnpIS1595	49	17298	54	18837	87	39381
DNA	Merlin	Consensus_BZ_DDETnpIS1595	77	41437	71	38102	118	65702
DNA	Merlin	Consensus_CA_DDETnpIS1595	67	30168	47	27066	88	43652
DNA	Merlin	Consensus_CB_DDE_TnpIS1595	28	11259	37	18115	40	18010
DNA	Merlin	Consensus_CD_DDE_TnpIS1595	54	27371	43	20588	71	40111
DNA	Merlin	Consensus_CE_DDE_TnpIS1595	58	26077	42	20030	62	25407
DNA	Merlin	Consensus_CF_DDE_TnpIS1595	34	15192	32	11996	24	10444
DNA	Merlin	Consensus_CG_DDE_TnpIS1595	60	31517	37	19270	61	32149
DNA	Merlin	Consensus_CH_DDE_TnpIS1595	20	10702	15	9924	30	17732
DNA	Merlin	Consensus_CL_DDE_TnpIS1595	35	21351	43	24722	33	15516
DNA	Merlin	Consensus_CM_DDE_TnpIS1595	84	36275	57	31472	126	55281
DNA	Merlin	Consensus_CQ_DDE_TnpIS1595	44	24227	23	13174	60	31241
DNA	Merlin	Consensus_CR_DDE_TnpIS1595	19	11893	17	12077	12	6898
DNA	Merlin	Consensus_CT_DDE_TnpIS1595	41	25060	40	32219	41	25890
DNA	Merlin	Consensus_CW_DDE_TnpIS1595	23	11359	44	28852	18	7591
DNA	Merlin	Consensus_CX_DDE_TnpIS1595	27	15673	23	13411	30	17997
DNA	Merlin	Consensus_CZ_DDE_TnpIS1595	51	28257	43	20216	63	33632
DNA	Merlin	Consensus_DC_DDE_TnpIS1595	51	20353	27	13398	57	23275
DNA	Merlin	Consensus_DD_DDE_TnpIS1595	40	20062	46	26700	46	27219
DNA	Merlin	Consensus_DG_DDE_TnpIS1595	31	17719	15	8408	35	23630
DNA	Merlin	Consensus_DH_DDE_TnpIS1595	38	20584	39	25579	45	25936
DNA	Merlin	Consensus_DM_DDE_TnpIS1595	35	15656	23	15495	29	16605
DNA	Merlin	Consensus_DN_DDE_TnpIS1595	14	10387	18	12542	19	15592
DNA	Merlin	Consensus_DO_DDE_TnpIS1595	28	10627	18	10533	35	20349
DNA	Merlin	Consensus_DQ_DDE_TnpIS1595	69	33765	51	23021	76	43078
DNA	Merlin	Consensus_DR_DDE_TnpIS1595	18	7440	19	11656	20	11369
DNA	Merlin	Consensus_DS_DDE_TnpIS1595	19	11901	12	8922	17	10234
DNA	Merlin	Consensus_J_DDE_TnpIS1595	37	17005	30	13626	72	35149
DNA	Merlin	Consensus_K_DDE_TnpIS1595	43	24746	34	27553	69	45495
DNA	Merlin	Consensus_L_DDE_TnpIS1595	36	21455	39	23469	60	35394
DNA	Merlin	Consensus_M_DDE_TnpIS1595	17	6711	13	5097	15	9459
DNA	Merlin	Consensus_N_DDE_TnpIS1595	30	17444	34	23722	36	23085
DNA	Merlin	Consensus_O_DDE_TnpIS1595	56	33934	62	34929	94	52651
DNA	Merlin	Consensus_ORF_AA_DDE_TnpIS1595	46	16050	19	7808	49	18037
DNA	Merlin	Consensus_ORF_AB_DDE_TnpIS1595	56	25283	33	14961	68	34648
DNA	Merlin	consensus_ORF_AK_DDE_TnpIS1595	24	12771	18	10145	21	9845
DNA	Merlin	Consensus_ORF_AP_DDE_TnpIS1595	28	11393	27	14131	53	23801
DNA	Merlin	Consensus_ORF_AR_DDE_TnpIS1595	47	22769	38	19541	39	19506
DNA	Merlin	consensus_ORF_AX_DDE_TnpIS1595	22	12835	13	7856	28	17277
DNA	Merlin	consensus_ORF_BD_DDE_TnpIS1595	29	15794	27	13930	44	25671
DNA	Merlin	Consensus_ORF_BF_DDE_TnpIS1595	54	21691	47	16917	68	31696
DNA	Merlin	Consensus_ORF_BG_DDE_TnpIS1595	61	25973	42	17775	78	33219
DNA	Merlin	Consensus_ORF_BI_DDE_TnpIS1595	65	30333	39	16210	58	27460
DNA	Merlin	Consensus_ORF_BS_DDE_TnpIS1595	89	50796	70	37713	109	56318
DNA	Merlin	Consensus_ORF_BU_DDE_TnpIS1595	50	25359	32	16376	40	21315
DNA	Merlin	consensus_ORF_CI_DDE_TnpIS1595	41	18259	30	14564	56	24036
DNA	Merlin	Consensus_ORF_CK_DDE_TnpIS1595	56	23553	44	19266	89	34138
DNA	Merlin	Consensus_ORF_CN_DDE_TnpIS1595	11	5483	8	3957	10	5872
DNA	Merlin	Consensus_ORF_CO_DDE_TnpIS1595	39	21657	46	27621	54	31430
DNA	Merlin	Consensus_ORF_CP_DDE_TnpIS1595	45	24030	41	20290	72	36845
DNA	Merlin	Consensus_ORF_CS_DDE_TnpIS1595	29	9426	27	10885	40	17970
DNA	Merlin	Consensus_ORF_CU_DDE_TnpIS1595	37	18930	31	15138	21	13245
DNA	Merlin	Consensus_ORF_CV_DDE_TnpIS1595	34	14359	25	12682	44	20774
DNA	Merlin	Consensus_ORF_CY_DDE_TnpIS1595	31	14435	24	12878	40	20686
DNA	Merlin	Consensus_ORF_DA_DDE_TnpIS1595	43	20634	34	14673	49	23561
DNA	Merlin	Consensus_ORF_DB_DDE_TnpIS1595	39	18082	41	20944	55	28758
DNA	Merlin	Consensus_ORF_DE_DDE_TnpIS1595	70	39137	49	24397	49	26159
DNA	Merlin	Consensus_ORF_DF_DDE_TnpIS1595	29	14560	22	8044	38	18590
DNA	Merlin	Consensus_ORF_DI_DDE_TnpIS1595	69	34072	81	37639	102	52499
DNA	Merlin	Consensus_ORF_DJ_DDE_TnpIS1595	13	6017	21	10454	24	11609
DNA	Merlin	Consensus_ORF_DK_DDE_TnpIS1595	29	10872	19	8022	28	11604
DNA	Merlin	Consensus_ORF_DL_DDE_TnpIS1595	21	5543	25	10366	46	15398
DNA	Merlin	Consensus_ORF_DP_DDE_TnpIS1595	18	12438	32	16584	42	24936
DNA	Merlin	Consensus_ORF_R_DDE_TnpIS1595	6	4353	11	5132	13	7906
DNA	Merlin	Consensus_ORF_V_DDE_TnpIS1595	24	12368	35	16635	41	22090
DNA	Merlin	Consensus_ORF_W_DDE_TnpIS1595	60	27651	43	21034	95	43396
DNA	Merlin	Consensus_ORF_Y_DDE_TnpIS1595	29	10596	25	10020	51	24250
DNA	Merlin	consensus_ORFp_BB_DDE_TnpIS1595	19	6245	20	7148	24	9006
DNA	Merlin	Consensus_ORFp_CJ_DDE_TnpIS1595	25	7347	12	3299	20	5897
DNA	Merlin	Consensus_P_DDE_TnpIS1595	46	21502	47	29442	45	31028
DNA	Merlin	Consensus_Q_DDE_TnpIS1595	33	12213	24	10932	29	18103
DNA	Merlin	Consensus_S_DDE_TnpIS1595	41	19154	38	18992	78	33911
DNA	Merlin	Consensus_T_DDE_TnpIS1595	22	11106	23	9224	31	17211
DNA	Merlin	Consensus_U_DDE_TnpIS1595	48	28138	39	25613	78	53526
DNA	Merlin	Consensus_X_DDE_TnpIS1595	37	17961	31	17743	31	16187
DNA	Merlin	Consensus_Z_DDE_TnpIS1595	82	53539	66	39097	114	67964
DNA	Merlin	consensusA_DDETpnIS1595	33	17972	29	17933	72	47503
DNA	Merlin	consensusB_DDETpnIS1595	25	14570	34	17948	36	25121
DNA	Merlin	consensusD_DDETpnIS1595	22	11499	21	10439	45	27539
DNA	Merlin	ConsensusE_DDETpnIS1595	77	45799	80	49430	129	84270
DNA	Merlin	consensusF_DDETpnIS1595	20	15319	32	17709	52	29768
DNA	Merlin	ConsensusG_DDETpnIS1595	48	19904	31	19938	50	25868
DNA	Merlin	ConsensusH_DDETpnIS1595	62	27542	50	22781	84	42791
DNA	Merlin	ConsensusI_DDETpnIS1595	49	30797	21	13919	35	22571
DNA	piggybac	consensus_ORF_Tnp1-7_A	13	12307	9	7684	21	17193
DNA	piggybac	consensus_ORF_Tnp1-7_B	3	2029	2	2874	3	3219
DNA	piggybac	consensus_ORF_Tnp1-7_C	1	144	2	965	7	4873
DNA	Pogo	Consensus_ORF_Tc5-DDE1	14	14548	5	4027	17	13065
LTR	Gypsy	Consensus_ORF_retro_AE	54	5244	48	3974	30	10443
LTR	Gypsy	Consensus_ORF_retro_AS	64	13555	45	6493	32	10557
LTR	Gypsy	Consensus_ORF_retro_AV	23	8726	19	8350	23	14815
LTR	Gypsy	Consensus_ORF_retro_AZ	49	11204	29	7549	25	8872
LTR	Gypsy	Consensus_ORF_retro_BS	12	3913	11	1419	6	6060
LTR	Gypsy	consensus_ORF_retro_CN	6	7323	4	7354	6	5748
LTR	Gypsy	consensus_ORF_retroAJ	1	1714	4	3295	13	11939
LTR	Gypsy	consensus_ORF_retroD	170	27177	130	22296	84	29974
LTR	Gypsy	Consensus_ORFp_retro_AG	51	7953	46	8205	36	8866
LTR	Gypsy	Consensus_ORFp_retro_AH	18	5447	21	3515	32	20182
LTR	Gypsy	Consensus_ORFp_retro_AN	16	5297	13	6603	15	6305
LTR	Gypsy	Consensus_ORFp_retro_AO	58	9051	58	9584	29	10215
LTR	Gypsy	Consensus_ORFp_retro_AP	2	4848	0	0	7	6803
LTR	Gypsy	Consensus_ORFp_retro_AR	1	414	0	0	5	3177
LTR	Gypsy	Consensus_ORFp_retro_AT	4	7866	2	3399	4	5032
LTR	Gypsy	Consensus_ORFp_retro_AY	3	2211	3	3262	3	4303
LTR	Gypsy	Consensus_ORFp_retro_BI	2	1793	0	0	3	3621
LTR	Gypsy	Consensus_ORFp_retro_BR	2	2781	3	4578	12	12636
LTR	Gypsy	Consensus_ORFp_retro_BV	114	11772	100	13681	56	7365
LTR	Gypsy	Consensus_ORFp_retro_BW	10	11797	7	8170	26	19642
LTR	Gypsy	Consensus_ORFp_retro_CB	54	5662	36	3109	16	4230
LTR	Gypsy	Consensus_ORFp_retro_CC	3	3238	2	2213	3	2524
LTR	Gypsy	Consensus_ORFp_retro_CD	4	5957	1	209	11	8135
LTR	Gypsy	Consensus_ORFp_retro_CE	1	2025	0	0	3	3146
LTR	Gypsy	consensus_ORFp_retro_CL	1	482	2	977	2	1207
LTR	Gypsy	Consensus_ORFp_retro_CP	3	1229	0	0	5	1966
LTR	Gypsy	Consensus_ORFp_retroCG	2	2048	3	3093	2	2306
LTR	Gypsy	Consensus_ORFp_rve_F	8	4456	8	5134	7	4642
LTR	Gypsy	Consensus_ORFp_rve_G	32	2655	22	3072	16	1946
LTR	Gypsy	consensus_ORFp_rve_H	15	5709	9	2856	21	8930
LTR	Gypsy	Consensus_ORFp_rve_I	19	2637	18	1737	14	1783
LTR	Gypsy	Consensus_p_retro_CI	53	7661	39	4669	23	5455
LTR	Gypsy	Consensus_retro_AA	89	15652	75	20353	46	18618
LTR	Gypsy	Consensus_retro_AB	19	4969	19	5317	9	8307
LTR	Gypsy	Consensus_retro_AC	43	9395	25	10872	22	14761
LTR	Gypsy	Consensus_retro_AD	137	27923	120	32313	96	40920
LTR	Gypsy	Consensus_retro_AF	57	13908	42	16900	50	26462
LTR	Gypsy	Consensus_retro_AK	9	2825	15	8036	22	15859
LTR	Gypsy	Consensus_retro_AL	42	8093	28	9593	32	22486
LTR	Gypsy	Consensus_retro_AM	28	9708	20	4539	30	22469
LTR	Gypsy	Consensus_retro_AQ	81	24130	64	21611	50	16591
LTR	Gypsy	Consensus_retro_AR	139	32834	109	32483	73	30786
LTR	Gypsy	Consensus_retro_AU	92	25337	96	22969	74	32301
LTR	Gypsy	Consensus_retro_AX	60	14134	32	10509	41	20155
LTR	Gypsy	Consensus_retro_BA	85	23001	81	23397	44	16354
LTR	Gypsy	Consensus_retro_BB	29	8136	22	3155	16	14774
LTR	Gypsy	Consensus_retro_BC	18	5228	22	5460	23	16207
LTR	Gypsy	Consensus_retro_BD	17	5881	13	6132	12	9190
LTR	Gypsy	Consensus_retro_BE	60	17909	34	6829	28	16587
LTR	Gypsy	Consensus_retro_BF	45	14420	47	19660	24	18523
LTR	Gypsy	Consensus_retro_BJ	97	26151	75	21006	53	24421
LTR	Gypsy	Consensus_retro_BL	33	11475	26	9936	24	18435
LTR	Gypsy	Consensus_retro_BN	72	13488	69	19877	41	15937
LTR	Gypsy	Consensus_retro_BO	85	21218	86	22730	55	21520
LTR	Gypsy	Consensus_retro_BP	34	15175	41	13532	15	12147
LTR	Gypsy	Consensus_retro_BQ	33	11069	20	6010	30	20259
LTR	Gypsy	Consensus_retro_BU	71	11712	82	15185	39	12716
LTR	Gypsy	Consensus_retro_BY	43	7153	31	7159	31	8749
LTR	Gypsy	Consensus_retro_CA	45	14533	29	22925	46	25217
LTR	Gypsy	Consensus_retro_CK	28	5446	27	5031	26	16741
LTR	Gypsy	Consensus_retro_p_BM	0	0	4	3941	6	4682
LTR	Gypsy	Consensus_retro_Z	67	9173	62	10461	24	13317
LTR	Gypsy	Consensus_retroA	64	13901	63	15023	55	40520
LTR	Gypsy	Consensus_retroB	108	27565	93	27514	98	45217
LTR	Gypsy	Consensus_retroC	69	18125	70	17737	46	31016
LTR	Gypsy	consensus_retroE	27	6818	38	13065	46	38686
LTR	Gypsy	Consensus_retroF	84	17595	48	19233	63	34210
LTR	Gypsy	Consensus_retroG	58	15265	51	13333	52	40315
LTR	Gypsy	Consensus_retroH	33	8383	26	13149	23	28423
LTR	Gypsy	Consensus_retroI	117	24594	90	24739	75	29852
LTR	Gypsy	Consensus_retroJ	43	15506	43	16166	44	31765
LTR	Gypsy	Consensus_retroK	30	13475	23	9044	47	35636
LTR	Gypsy	Consensus_retroL	19	6716	20	11338	45	40665
LTR	Gypsy	Consensus_retroM	100	24018	86	17991	69	32360
LTR	Gypsy	Consensus_retroN	12	11212	3	6166	25	24103
LTR	Gypsy	Consensus_retroO	41	11987	37	12468	40	28534
LTR	Gypsy	Consensus_retroP	94	22898	82	18608	47	21457
LTR	Gypsy	Consensus_retrop_AW	76	13769	56	9912	36	9519
LTR	Gypsy	Consensus_retroQ	90	20541	76	16623	89	43489
LTR	Gypsy	Consensus_retroR	12	5098	5	6585	24	26179
LTR	Gypsy	Consensus_retroS	36	8457	44	9868	41	17885
LTR	Gypsy	Consensus_retroT	61	12808	46	14151	50	26646
LTR	Gypsy	Consensus_retroU	82	15051	62	10784	37	19392
LTR	Gypsy	Consensus_retroV	66	10557	48	14323	46	21932
LTR	Gypsy	Consensus_retroW	74	16886	75	18496	55	27355
LTR	Gypsy	Consensus_retroX	24	5405	18	7149	29	25719
LTR	Gypsy	Consensus_rve	18	8263	13	13407	39	26470
LTR	Gypsy	consensus_rve_B	12	7497	13	11334	20	15827
LTR	Gypsy	Consensus_rve_C	13	6972	15	8536	14	11433
LTR	Gypsy	consensus_rve_ORFp_D	11	9255	10	10200	10	8572
LTR	Gypsy	consensus_rve_p_E	26	16694	22	11328	27	15973
LTR	Gypsy	ORFp_retro_BT	1	103	2	3020	1	2508
LTR	Gypsy	ORFp_retro_BZ	7	4650	11	6739	2	3262
LTR	Gypsy	ORFp_retro_CF	3	2775	4	5370	1	1515
LTR	Gypsy	ORFp_retro_CJ	3	2458	2	2974	3	2688
LTR	Gypsy	ORFp_retro_CM	1	864	2	1726	2	1532
LTR	Gypsy	ORFp_retroCH	2	320	1	920	1	1383
LTR	LINE	consensus_ORFp_LINE_A	5	4733	3	2772	7	8049
LTR	LINE	Consensus_ORFp_LINE_B	5	1719	4	4796	7	5290
LTR	LINE	Consensus_ORFp_LINE_C	0	0	0	0	1	468
LTR	LINE	Consensus_ORFp_LINE_D	2	2416	3	2485	2	4792
			9611	3914373	8219	3588441	10204	5633405
